# Supplementary material for: Optimised plasma sample preparation and LC‐MS analysis to support large‐scale proteomic analysis of clinical trial specimens: Application to the Fenofibrate Intervention and Event Lowering in Diabetes (FIELD) trial
Source: Proteomics Clin Appl. 2023 Mar 22;17(3):2200106. doi: 10.1002/prca.202200106 (PMC10909541; doi:10.1002/prca.202200106)
Supplement: Supplementary file 2 — Supplementary Information [file PRCA-17-2200106-s006.xlsx]

## Sheet: Sup 2 All Proteins 
All Proteins detected for delipidation methods				Supplementary Data 2
MTBE Offline De-lipidation	MEOHCL Offline De-lipidation	Acetone Offline De-lipidation	Ethyl Acetate Online Delipidation
CON__P00761	CON__P00761	CON__P00761	CON__P00761
CON__P01966	CON__P01966	CON__P01966	CON__P01966
sp|P02768|ALBU_HUMAN;CON__P02768-1	sp|P02768|ALBU_HUMAN;CON__P02768-1	sp|P02768|ALBU_HUMAN;CON__P02768-1	sp|P02768|ALBU_HUMAN;CON__P02768-1
0;30021;30022;30023;30024;30025;30026;30027;30028;30029;30030;30031;30032;30033;30034;30035;30036;30037;30038;30039;30040;30041;30042;30043;30044;30045;30046;30047;30048;30049;30050;30051;30052;30053;31183;31184;31185;31186;31187;31188;31189;31190;31191;31192;31193;31194;31195;31196;31197;31198;31199;31200;31201;31202;31203;31204;31205;31206;31207;31208;31209;31210;31211;31212;31213;31214;31215;3…	0;30021;30022;30023;30024;30025;30026;30027;30028;30029;30030;30031;30032;30033;30034;30035;30036;30037;30038;30039;30040;30041;30042;30043;30044;30045;30046;30047;30048;30049;30050;30051;30052;30053;31183;31184;31185;31186;31187;31188;31189;31190;31191;31192;31193;31194;31195;31196;31197;31198;31199;31200;31201;31202;31203;31204;31205;31206;31207;31208;31209;31210;31211;31212;31213;31214;31215;3…	0;30021;30022;30023;30024;30025;30026;30027;30028;30029;30030;30031;30032;30033;30034;30035;30036;30037;30038;30039;30040;30041;30042;30043;30044;30045;30046;30047;30048;30049;30050;30051;30052;30053;31183;31184;31185;31186;31187;31188;31189;31190;31191;31192;31193;31194;31195;31196;31197;31198;31199;31200;31201;31202;31203;31204;31205;31206;31207;31208;31209;31210;31211;31212;31213;31214;31215;3…	CON__P02769
CON__P02769	CON__P02769	CON__P02769	CON__P04264;sp|P04264|K2C1_HUMAN;CON__ENSEMBL:ENSBTAP00000038253
sp|P04264|K2C1_HUMAN;CON__P04264;CON__ENSEMBL:ENSBTAP00000038253;CON__Q9R0H5;CON__Q6NXH9;CON__Q8BGZ7;CON__P50446;CON__Q6IFZ6;sp|Q7Z794|K2C1B_HUMAN;CON__Q7Z794;CON__Q922U2;CON__Q5XQN5	sp|P04264|K2C1_HUMAN;CON__P04264;CON__ENSEMBL:ENSBTAP00000038253;CON__Q9R0H5;CON__Q6NXH9;CON__Q8BGZ7;CON__P50446;CON__Q6IFZ6;sp|Q7Z794|K2C1B_HUMAN;CON__Q7Z794;CON__Q922U2;CON__Q5XQN5	sp|P04264|K2C1_HUMAN;CON__P04264;CON__ENSEMBL:ENSBTAP00000038253;CON__Q9R0H5;CON__Q6NXH9;CON__Q8BGZ7;CON__P50446;CON__Q6IFZ6;sp|Q7Z794|K2C1B_HUMAN;CON__Q7Z794;CON__Q922U2;CON__Q5XQN5	sp|Q8NHM4|TRY6_HUMAN;sp|P07478|TRY2_HUMAN;sp|P07477|TRY1_HUMAN;CON__P07477
CON__P13645;sp|P13645|K1C10_HUMAN;CON__Q7Z3Y8;CON__P02535-1;CON__Q99456;sp|Q99456|K1C12_HUMAN;CON__Q7Z3Y7;CON__P08779;sp|P08779|K1C16_HUMAN;sp|P02533|K1C14_HUMAN;CON__P02533;sp|Q7Z3Y7|K1C28_HUMAN;CON__Q148H6;CON__P08727;sp|P08727|K1C19_HUMAN;CON__A2A4G1;CON__P19012;sp|P19012|K1C15_HUMAN;sp|Q7Z3Z0|K1C25_HUMAN;CON__Q7Z3Z0;CON__P08730-1;CON__Q9QWL7;sp|Q04695|K1C17_HUMAN;CON__Q04695;CON__P05784;CON__…	CON__P13645;sp|P13645|K1C10_HUMAN;CON__Q7Z3Y8;CON__P02535-1;CON__Q99456;sp|Q99456|K1C12_HUMAN;CON__Q7Z3Y7;CON__P08779;sp|P08779|K1C16_HUMAN;sp|P02533|K1C14_HUMAN;CON__P02533;sp|Q7Z3Y7|K1C28_HUMAN;CON__Q148H6;CON__P08727;sp|P08727|K1C19_HUMAN;CON__A2A4G1;CON__P19012;sp|P19012|K1C15_HUMAN;sp|Q7Z3Z0|K1C25_HUMAN;CON__Q7Z3Z0;CON__P08730-1;CON__Q9QWL7;sp|Q04695|K1C17_HUMAN;CON__Q04695;CON__P05784;CON__…	sp|A2NJV5|KV229_HUMAN;sp|A0A0A0MRZ7|KVD26_HUMAN;sp|A0A075B6S2|KVD29_HUMAN	CON__P13645;sp|P13645|K1C10_HUMAN;CON__P02535-1;CON__P08730-1;CON__A2A4G1;CON__Q7Z3Y7;CON__P08779;sp|P02533|K1C14_HUMAN;CON__P02533;sp|P08779|K1C16_HUMAN;sp|Q7Z3Y7|K1C28_HUMAN;CON__Q7Z3Y8;sp|P13646|K1C13_HUMAN;CON__P13646-1;CON__Q148H6;sp|Q7Z3Z0|K1C25_HUMAN;sp|Q7Z3Y8|K1C27_HUMAN;CON__Q7Z3Z0;CON__ENSEMBL:ENSP00000377550;CON__P19012;CON__Q3ZAW8;CON__P19001;CON__Q2M2I5;sp|Q2M2I5|K1C24_HUMAN;sp|Q9945…
sp|P35527|K1C9_HUMAN;CON__P35527	sp|P35527|K1C9_HUMAN;CON__P35527	sp|A0A0C4DH67|KV108_HUMAN;sp|A0A0C4DH69|KV109_HUMAN;sp|A0A075B6S5|KV127_HUMAN	sp|P35527|K1C9_HUMAN;CON__P35527
CON__P35908v2;sp|P35908|K22E_HUMAN;CON__P35908	CON__P35908v2;sp|P35908|K22E_HUMAN;CON__P35908	sp|P04433|KV311_HUMAN;sp|A0A0A0MRZ8|KVD11_HUMAN	sp|P35908|K22E_HUMAN;CON__P35908v2;CON__P35908;CON__Q9R0H5;CON__Q6NXH9;CON__Q6IFZ6;sp|Q7Z794|K2C1B_HUMAN;CON__Q7Z794
sp|P04433|KV311_HUMAN;sp|A0A0A0MRZ8|KVD11_HUMAN	sp|P04433|KV311_HUMAN;sp|A0A0A0MRZ8|KVD11_HUMAN	sp|A0A0B4J1Y9|HV372_HUMAN	sp|A0A075B6H9|LV469_HUMAN
sp|A0A0A0MS15|HV349_HUMAN	sp|A0A0A0MS15|HV349_HUMAN	sp|P0DP09|KV113_HUMAN;sp|A0A0B4J2D9|KVD13_HUMAN	sp|A0A075B6J9|LV218_HUMAN
sp|A0A0B4J1U3|LV136_HUMAN	sp|A0A0B4J1U3|LV136_HUMAN	sp|P0DP01|HV108_HUMAN;sp|P01743|HV146_HUMAN;sp|P01742|HV169_HUMAN;sp|A0A0C4DH29|HV103_HUMAN;sp|A0A0B4J2H0|HV69D_HUMAN	sp|A0A075B6K4|LV310_HUMAN;sp|P01715|LV301_HUMAN
sp|A0A0B4J1V0|HV315_HUMAN	sp|A0A0B4J1V0|HV315_HUMAN	sp|A0A0C4DH38|HV551_HUMAN;sp|A0A0J9YXX1|HV5X1_HUMAN	sp|A2NJV5|KV229_HUMAN;sp|A0A0A0MRZ7|KVD26_HUMAN;sp|A0A075B6S2|KVD29_HUMAN
sp|A0A0B4J1Y9|HV372_HUMAN	sp|A0A0B4J1Y9|HV372_HUMAN	sp|A0A0C4DH68|KV224_HUMAN	sp|A0A0C4DH67|KV108_HUMAN;sp|A0A0C4DH69|KV109_HUMAN;sp|A0A075B6S5|KV127_HUMAN
sp|P0DP09|KV113_HUMAN;sp|A0A0B4J2D9|KVD13_HUMAN	sp|P0DP09|KV113_HUMAN;sp|A0A0B4J2D9|KVD13_HUMAN	sp|A0A0C4DH72|KV106_HUMAN;sp|P04432|KVD39_HUMAN;sp|P01611|KVD12_HUMAN;sp|P01597|KV139_HUMAN;sp|A0A0C4DH73|KV112_HUMAN	sp|A0A087WSY6|KVD15_HUMAN;sp|P01624|KV315_HUMAN;sp|A0A0C4DH55|KVD07_HUMAN
sp|P0DP01|HV108_HUMAN;sp|P01743|HV146_HUMAN;sp|P01742|HV169_HUMAN;sp|A0A0C4DH29|HV103_HUMAN;sp|A0A0B4J2H0|HV69D_HUMAN	sp|P0DP01|HV108_HUMAN;sp|P01743|HV146_HUMAN;sp|P01742|HV169_HUMAN;sp|A0A0C4DH29|HV103_HUMAN;sp|A0A0B4J2H0|HV69D_HUMAN	sp|A6NMB1|SIG16_HUMAN	sp|P04433|KV311_HUMAN;sp|A0A0A0MRZ8|KVD11_HUMAN
sp|A0A0C4DH33|HV124_HUMAN	sp|A0A0C4DH31|HV118_HUMAN	sp|A8MUH7|PDZ1P_HUMAN;sp|Q5T2W1|NHRF3_HUMAN	sp|A0A0A0MS15|HV349_HUMAN
sp|A0A0C4DH38|HV551_HUMAN;sp|A0A0J9YXX1|HV5X1_HUMAN	sp|A0A0C4DH38|HV551_HUMAN;sp|A0A0J9YXX1|HV5X1_HUMAN	sp|O14791|APOL1_HUMAN	sp|A0A0B4J1U3|LV136_HUMAN
sp|A0A0C4DH68|KV224_HUMAN	sp|A0A0C4DH68|KV224_HUMAN	sp|O15195|VILL_HUMAN	sp|A0A0B4J1X5|HV374_HUMAN;sp|P01767|HV353_HUMAN;sp|A0A0C4DH42|HV366_HUMAN;sp|P0DP02|HVC33_HUMAN;sp|P01772|HV333_HUMAN
sp|A0A0C4DH72|KV106_HUMAN;sp|P04432|KVD39_HUMAN;sp|P01611|KVD12_HUMAN;sp|P01597|KV139_HUMAN;sp|A0A0C4DH73|KV112_HUMAN	sp|A0A0C4DH72|KV106_HUMAN;sp|P04432|KVD39_HUMAN;sp|P01611|KVD12_HUMAN;sp|P01597|KV139_HUMAN;sp|A0A0C4DH73|KV112_HUMAN	sp|O43866|CD5L_HUMAN	sp|A0A0B4J1Y9|HV372_HUMAN
sp|A6NMB1|SIG16_HUMAN	sp|A6NMB1|SIG16_HUMAN	sp|Q99880|H2B1L_HUMAN;sp|Q99879|H2B1M_HUMAN;sp|Q99877|H2B1N_HUMAN;sp|Q93079|H2B1H_HUMAN;sp|Q8N257|H2B3B_HUMAN;sp|Q5QNW6|H2B2F_HUMAN;sp|Q16778|H2B2E_HUMAN;sp|P62807|H2B1C_HUMAN;sp|P58876|H2B1D_HUMAN;sp|P57053|H2BFS_HUMAN;sp|P33778|H2B1B_HUMAN;sp|P23527|H2B1O_HUMAN;sp|P06899|H2B1J_HUMAN;sp|O60814|H2B1K_HUMAN;sp|Q96A08|H2B1A_HUMAN	sp|P0DP09|KV113_HUMAN;sp|A0A0B4J2D9|KVD13_HUMAN
sp|O14791|APOL1_HUMAN	sp|O14791|APOL1_HUMAN	sp|O75460|ERN1_HUMAN	sp|A0A0C4DH31|HV118_HUMAN;sp|P23083|HV102_HUMAN
sp|O43866|CD5L_HUMAN	sp|O15195|VILL_HUMAN	sp|O75636|FCN3_HUMAN	sp|A0A0C4DH32|HV320_HUMAN;sp|A0A0B4J1X8|HV343_HUMAN
sp|Q99880|H2B1L_HUMAN;sp|Q99879|H2B1M_HUMAN;sp|Q99877|H2B1N_HUMAN;sp|Q93079|H2B1H_HUMAN;sp|Q8N257|H2B3B_HUMAN;sp|Q5QNW6|H2B2F_HUMAN;sp|Q16778|H2B2E_HUMAN;sp|P62807|H2B1C_HUMAN;sp|P58876|H2B1D_HUMAN;sp|P57053|H2BFS_HUMAN;sp|P33778|H2B1B_HUMAN;sp|P23527|H2B1O_HUMAN;sp|P06899|H2B1J_HUMAN;sp|O60814|H2B1K_HUMAN;sp|Q96A08|H2B1A_HUMAN	sp|O43866|CD5L_HUMAN	sp|O75882|ATRN_HUMAN	sp|A0A0C4DH38|HV551_HUMAN
sp|O75636|FCN3_HUMAN	sp|Q99880|H2B1L_HUMAN;sp|Q99879|H2B1M_HUMAN;sp|Q99877|H2B1N_HUMAN;sp|Q93079|H2B1H_HUMAN;sp|Q8N257|H2B3B_HUMAN;sp|Q5QNW6|H2B2F_HUMAN;sp|Q16778|H2B2E_HUMAN;sp|P62807|H2B1C_HUMAN;sp|P58876|H2B1D_HUMAN;sp|P57053|H2BFS_HUMAN;sp|P33778|H2B1B_HUMAN;sp|P23527|H2B1O_HUMAN;sp|P06899|H2B1J_HUMAN;sp|O60814|H2B1K_HUMAN;sp|Q96A08|H2B1A_HUMAN	sp|O95445|APOM_HUMAN	sp|P01825|HV459_HUMAN;sp|P0DP08|HVD82_HUMAN;sp|P0DP06|HVD34_HUMAN;sp|A0A0C4DH41|HV461_HUMAN;sp|P06331|HV434_HUMAN;sp|P01824|HV439_HUMAN;sp|A0A075B6R2|HV404_HUMAN;sp|P0DP07|HV431_HUMAN;sp|A0A087WSY4|HV432_HUMAN
sp|O75882|ATRN_HUMAN	sp|O75636|FCN3_HUMAN	sp|P00450|CERU_HUMAN;CON__ENSEMBL:ENSBTAP00000031900	sp|A0A0C4DH68|KV224_HUMAN
sp|O95445|APOM_HUMAN	sp|O75882|ATRN_HUMAN	sp|P00488|F13A_HUMAN	sp|A0A0C4DH72|KV106_HUMAN;sp|P04432|KVD39_HUMAN;sp|P01611|KVD12_HUMAN;sp|P01597|KV139_HUMAN;sp|A0A0C4DH73|KV112_HUMAN
sp|P00450|CERU_HUMAN;CON__ENSEMBL:ENSBTAP00000031900	sp|O95445|APOM_HUMAN	sp|P00734|THRB_HUMAN;CON__P00735	sp|A0A0J9YXX1|HV5X1_HUMAN
sp|P00488|F13A_HUMAN	sp|P00450|CERU_HUMAN;CON__ENSEMBL:ENSBTAP00000031900	sp|P00736|C1R_HUMAN	sp|A8K979|ERI2_HUMAN
sp|P00734|THRB_HUMAN;CON__P00735	sp|P00488|F13A_HUMAN	sp|P00738|HPT_HUMAN	sp|O00391|QSOX1_HUMAN
sp|P00736|C1R_HUMAN	sp|P00734|THRB_HUMAN;CON__P00735	sp|P00739|HPTR_HUMAN	sp|O14791|APOL1_HUMAN
sp|P00738|HPT_HUMAN	sp|P00736|C1R_HUMAN	sp|P00742|FA10_HUMAN	sp|O15195|VILL_HUMAN
sp|P00739|HPTR_HUMAN	sp|P00738|HPT_HUMAN	sp|P00746|CFAD_HUMAN	sp|O43866|CD5L_HUMAN
sp|P00740|FA9_HUMAN	sp|P00739|HPTR_HUMAN	sp|P00747|PLMN_HUMAN;CON__P06868;sp|Q02325|PLGB_HUMAN	sp|Q99880|H2B1L_HUMAN;sp|Q99879|H2B1M_HUMAN;sp|Q99877|H2B1N_HUMAN;sp|Q93079|H2B1H_HUMAN;sp|Q5QNW6|H2B2F_HUMAN;sp|Q16778|H2B2E_HUMAN;sp|P62807|H2B1C_HUMAN;sp|P58876|H2B1D_HUMAN;sp|P57053|H2BFS_HUMAN;sp|P33778|H2B1B_HUMAN;sp|P23527|H2B1O_HUMAN;sp|P06899|H2B1J_HUMAN;sp|O60814|H2B1K_HUMAN;sp|Q8N257|H2B3B_HUMAN;sp|Q96A08|H2B1A_HUMAN
sp|P00742|FA10_HUMAN	sp|P00740|FA9_HUMAN	sp|P00748|FA12_HUMAN	sp|O75636|FCN3_HUMAN
sp|P00746|CFAD_HUMAN	sp|P00742|FA10_HUMAN	sp|P00751|CFAB_HUMAN	sp|O75882|ATRN_HUMAN
sp|P00747|PLMN_HUMAN;CON__P06868;sp|Q02325|PLGB_HUMAN	sp|P00746|CFAD_HUMAN	sp|P01008|ANT3_HUMAN;CON__P41361	sp|O95445|APOM_HUMAN
sp|P00748|FA12_HUMAN	sp|P00747|PLMN_HUMAN;CON__P06868;sp|Q02325|PLGB_HUMAN	sp|P01009|A1AT_HUMAN;sp|P20848|A1ATR_HUMAN	sp|P00450|CERU_HUMAN;CON__ENSEMBL:ENSBTAP00000031900
sp|P00751|CFAB_HUMAN	sp|P00748|FA12_HUMAN	sp|P01011|AACT_HUMAN	sp|P00734|THRB_HUMAN;CON__P00735
sp|P01008|ANT3_HUMAN;CON__P41361	sp|P00751|CFAB_HUMAN	sp|P01019|ANGT_HUMAN	sp|P00736|C1R_HUMAN
sp|P01009|A1AT_HUMAN;sp|P20848|A1ATR_HUMAN	sp|P01008|ANT3_HUMAN;CON__P41361	sp|P01023|A2MG_HUMAN;CON__ENSEMBL:ENSBTAP00000024146	sp|P00738|HPT_HUMAN
sp|P01011|AACT_HUMAN	sp|P01009|A1AT_HUMAN;sp|P20848|A1ATR_HUMAN	sp|P01024|CO3_HUMAN;CON__Q2UVX4;sp|O95568|MET18_HUMAN	sp|P00739|HPTR_HUMAN
sp|P01019|ANGT_HUMAN	sp|P01011|AACT_HUMAN	sp|P01031|CO5_HUMAN;CON__Q1A7A4	sp|P00740|FA9_HUMAN
sp|P01023|A2MG_HUMAN;CON__ENSEMBL:ENSBTAP00000024146	sp|P01019|ANGT_HUMAN	sp|P01042|KNG1_HUMAN	sp|P00742|FA10_HUMAN
sp|P01024|CO3_HUMAN;CON__Q2UVX4;sp|O95568|MET18_HUMAN	sp|P01023|A2MG_HUMAN;CON__ENSEMBL:ENSBTAP00000024146	sp|P01591|IGJ_HUMAN	sp|P00746|CFAD_HUMAN
sp|P01031|CO5_HUMAN;CON__Q1A7A4	sp|P01024|CO3_HUMAN;CON__Q2UVX4;sp|O95568|MET18_HUMAN	sp|P01594|KV133_HUMAN;sp|P01593|KVD33_HUMAN	sp|P00747|PLMN_HUMAN;CON__P06868;sp|Q02325|PLGB_HUMAN;sp|Q15195|PLGA_HUMAN
sp|P01042|KNG1_HUMAN	sp|P01031|CO5_HUMAN;CON__Q1A7A4	sp|P01599|KV117_HUMAN	sp|P00748|FA12_HUMAN
sp|P01344|IGF2_HUMAN	sp|P01042|KNG1_HUMAN	sp|P01601|KVD16_HUMAN	sp|P00751|CFAB_HUMAN
sp|P01591|IGJ_HUMAN	sp|P01344|IGF2_HUMAN	sp|P01619|KV320_HUMAN	sp|P01008|ANT3_HUMAN;CON__P41361
sp|P01594|KV133_HUMAN;sp|P01593|KVD33_HUMAN	sp|P01591|IGJ_HUMAN	sp|P01624|KV315_HUMAN;sp|A0A087WSY6|KVD15_HUMAN;sp|A0A0C4DH55|KVD07_HUMAN	sp|P01009|A1AT_HUMAN;sp|P20848|A1ATR_HUMAN
sp|P01599|KV117_HUMAN	sp|P01594|KV133_HUMAN;sp|P01593|KVD33_HUMAN	sp|P01699|LV144_HUMAN	sp|P01011|AACT_HUMAN
sp|P01601|KVD16_HUMAN	sp|P01599|KV117_HUMAN	sp|P01700|LV147_HUMAN	sp|P01019|ANGT_HUMAN
sp|P01619|KV320_HUMAN	sp|P01601|KVD16_HUMAN	sp|P01701|LV151_HUMAN	sp|P01023|A2MG_HUMAN;CON__ENSEMBL:ENSBTAP00000024146;sp|P20742|PZP_HUMAN
sp|P01624|KV315_HUMAN;sp|A0A087WSY6|KVD15_HUMAN;sp|A0A0C4DH55|KVD07_HUMAN	sp|P01619|KV320_HUMAN	sp|P01714|LV319_HUMAN	sp|P01024|CO3_HUMAN;CON__Q2UVX4
sp|P01699|LV144_HUMAN	sp|P01624|KV315_HUMAN;sp|A0A087WSY6|KVD15_HUMAN;sp|A0A0C4DH55|KVD07_HUMAN	sp|P01717|LV325_HUMAN;sp|P01718|LV327_HUMAN;sp|A0A075B6K0|LV316_HUMAN	sp|P01031|CO5_HUMAN;CON__Q1A7A4
sp|P01700|LV147_HUMAN	sp|P01699|LV144_HUMAN	sp|P01721|LV657_HUMAN	sp|P01042|KNG1_HUMAN;CON__P01045-1;CON__Q2KJ62;CON__P01044-1
sp|P01701|LV151_HUMAN	sp|P01700|LV147_HUMAN	sp|P01768|HV330_HUMAN;sp|P0DP03|HV335_HUMAN;sp|P01764|HV323_HUMAN	sp|P01344|IGF2_HUMAN
sp|P01717|LV325_HUMAN;sp|P01718|LV327_HUMAN;sp|A0A075B6K0|LV316_HUMAN	sp|P01701|LV151_HUMAN	sp|P0DP02|HVC33_HUMAN;sp|P01772|HV333_HUMAN;sp|P01767|HV353_HUMAN;sp|A0A0C4DH42|HV366_HUMAN;sp|A0A0B4J1X5|HV374_HUMAN;sp|A0A0J9YVY3|HV741_HUMAN	sp|P01591|IGJ_HUMAN
sp|P01721|LV657_HUMAN	sp|P01714|LV319_HUMAN	sp|P01780|HV307_HUMAN;sp|P01763|HV348_HUMAN;sp|P01762|HV311_HUMAN;sp|A0A0B4J1V1|HV321_HUMAN;sp|P01766|HV313_HUMAN;sp|A0A0C4DH32|HV320_HUMAN;sp|A0A0B4J1X8|HV343_HUMAN	sp|P01594|KV133_HUMAN;sp|P01593|KVD33_HUMAN
sp|P01768|HV330_HUMAN;sp|P0DP03|HV335_HUMAN;sp|P01764|HV323_HUMAN	sp|P01717|LV325_HUMAN;sp|P01718|LV327_HUMAN;sp|A0A075B6K0|LV316_HUMAN	sp|P0DP04|HV43D_HUMAN;sp|P01782|HV309_HUMAN	sp|P01599|KV117_HUMAN
sp|P0DP02|HVC33_HUMAN;sp|P01772|HV333_HUMAN;sp|P01767|HV353_HUMAN;sp|A0A0C4DH42|HV366_HUMAN;sp|A0A0B4J1X5|HV374_HUMAN;sp|A0A0J9YVY3|HV741_HUMAN	sp|P01721|LV657_HUMAN	sp|P01834|IGKC_HUMAN	sp|P01601|KVD16_HUMAN
sp|P01780|HV307_HUMAN;sp|P01763|HV348_HUMAN;sp|P01762|HV311_HUMAN;sp|A0A0B4J1V1|HV321_HUMAN;sp|P01766|HV313_HUMAN;sp|A0A0C4DH32|HV320_HUMAN;sp|A0A0B4J1X8|HV343_HUMAN	sp|P01768|HV330_HUMAN;sp|P0DP03|HV335_HUMAN;sp|P01764|HV323_HUMAN	sp|P01857|IGHG1_HUMAN;sp|P0DOX5|IGG1_HUMAN	sp|P01619|KV320_HUMAN;sp|A0A0C4DH25|KVD20_HUMAN
sp|P0DP04|HV43D_HUMAN;sp|P01782|HV309_HUMAN	sp|P0DP02|HVC33_HUMAN;sp|P01772|HV333_HUMAN;sp|P01767|HV353_HUMAN;sp|A0A0C4DH42|HV366_HUMAN;sp|A0A0B4J1X5|HV374_HUMAN;sp|A0A0J9YVY3|HV741_HUMAN	sp|P01859|IGHG2_HUMAN	sp|P01700|LV147_HUMAN;sp|P01699|LV144_HUMAN
sp|P01834|IGKC_HUMAN	sp|P01780|HV307_HUMAN;sp|P01763|HV348_HUMAN;sp|P01762|HV311_HUMAN;sp|A0A0B4J1V1|HV321_HUMAN;sp|P01766|HV313_HUMAN;sp|A0A0C4DH32|HV320_HUMAN;sp|A0A0B4J1X8|HV343_HUMAN	sp|P01860|IGHG3_HUMAN	sp|P01701|LV151_HUMAN
sp|P01857|IGHG1_HUMAN;sp|P0DOX5|IGG1_HUMAN	sp|P0DP04|HV43D_HUMAN;sp|P01782|HV309_HUMAN	sp|P01861|IGHG4_HUMAN	sp|P01703|LV140_HUMAN
sp|P01859|IGHG2_HUMAN	sp|P01834|IGKC_HUMAN	sp|P01871|IGHM_HUMAN	sp|P01714|LV319_HUMAN
sp|P01860|IGHG3_HUMAN	sp|P01857|IGHG1_HUMAN;sp|P0DOX5|IGG1_HUMAN	sp|P01876|IGHA1_HUMAN	sp|P01717|LV325_HUMAN;sp|P01718|LV327_HUMAN;sp|A0A075B6K0|LV316_HUMAN
sp|P01861|IGHG4_HUMAN	sp|P01859|IGHG2_HUMAN	sp|P02042|HBD_HUMAN;CON__Q3SX09;CON__P02070;sp|P69892|HBG2_HUMAN;sp|P69891|HBG1_HUMAN;sp|P02100|HBE_HUMAN	sp|P01721|LV657_HUMAN
sp|P01871|IGHM_HUMAN	sp|P01860|IGHG3_HUMAN	sp|P02647|APOA1_HUMAN;CON__P15497	sp|P01742|HV169_HUMAN;sp|P0DP01|HV108_HUMAN;sp|P01743|HV146_HUMAN;sp|A0A0C4DH29|HV103_HUMAN;sp|A0A0B4J2H0|HV69D_HUMAN
sp|P01876|IGHA1_HUMAN	sp|P01861|IGHG4_HUMAN	sp|P02649|APOE_HUMAN;CON__Q03247	sp|P0DP03|HV335_HUMAN;sp|P01768|HV330_HUMAN;sp|P01764|HV323_HUMAN
sp|P02042|HBD_HUMAN;CON__Q3SX09;CON__P02070;sp|P69892|HBG2_HUMAN;sp|P69891|HBG1_HUMAN;sp|P02100|HBE_HUMAN	sp|P01871|IGHM_HUMAN	sp|P02652|APOA2_HUMAN	sp|P01766|HV313_HUMAN
sp|P02647|APOA1_HUMAN;CON__P15497	sp|P01876|IGHA1_HUMAN	sp|P02654|APOC1_HUMAN	sp|P01780|HV307_HUMAN;sp|P01763|HV348_HUMAN;sp|P01762|HV311_HUMAN;sp|A0A0B4J1V1|HV321_HUMAN
sp|P02649|APOE_HUMAN;CON__Q03247	sp|P02042|HBD_HUMAN;CON__Q3SX09;CON__P02070;sp|P69892|HBG2_HUMAN;sp|P69891|HBG1_HUMAN;sp|P02100|HBE_HUMAN	sp|P02655|APOC2_HUMAN	sp|P0DP04|HV43D_HUMAN;sp|P01782|HV309_HUMAN
sp|P02652|APOA2_HUMAN	sp|P02647|APOA1_HUMAN;CON__P15497	sp|P02656|APOC3_HUMAN	sp|P01817|HV205_HUMAN
sp|P02654|APOC1_HUMAN	sp|P02649|APOE_HUMAN;CON__Q03247	sp|P02671|FIBA_HUMAN;CON__P02672	sp|P01834|IGKC_HUMAN
sp|P02655|APOC2_HUMAN	sp|P02652|APOA2_HUMAN	sp|P02675|FIBB_HUMAN;CON__P02676	sp|P01857|IGHG1_HUMAN;sp|P0DOX5|IGG1_HUMAN
sp|P02656|APOC3_HUMAN	sp|P02654|APOC1_HUMAN	sp|P02679|FIBG_HUMAN	sp|P01859|IGHG2_HUMAN
sp|P02671|FIBA_HUMAN;CON__P02672	sp|P02655|APOC2_HUMAN	sp|P02743|SAMP_HUMAN	sp|P01860|IGHG3_HUMAN
sp|P02675|FIBB_HUMAN;CON__P02676	sp|P02656|APOC3_HUMAN	sp|P02745|C1QA_HUMAN	sp|P01861|IGHG4_HUMAN
sp|P02679|FIBG_HUMAN	sp|P02671|FIBA_HUMAN;CON__P02672	sp|P02746|C1QB_HUMAN	sp|P01871|IGHM_HUMAN
sp|P02743|SAMP_HUMAN	sp|P02675|FIBB_HUMAN;CON__P02676	sp|P02747|C1QC_HUMAN	sp|P01876|IGHA1_HUMAN
sp|P02745|C1QA_HUMAN	sp|P02679|FIBG_HUMAN	sp|P02748|CO9_HUMAN;CON__Q3MHN2	sp|P02647|APOA1_HUMAN
sp|P02746|C1QB_HUMAN	sp|P02743|SAMP_HUMAN	sp|P02749|APOH_HUMAN;CON__P17690	sp|P02649|APOE_HUMAN;CON__Q03247
sp|P02747|C1QC_HUMAN	sp|P02745|C1QA_HUMAN	sp|P02750|A2GL_HUMAN	sp|P02652|APOA2_HUMAN
sp|P02748|CO9_HUMAN;CON__Q3MHN2	sp|P02746|C1QB_HUMAN	sp|P02751|FINC_HUMAN	sp|P02654|APOC1_HUMAN
sp|P02749|APOH_HUMAN;CON__P17690	sp|P02747|C1QC_HUMAN	sp|P02753|RET4_HUMAN	sp|P02655|APOC2_HUMAN
sp|P02750|A2GL_HUMAN	sp|P02748|CO9_HUMAN;CON__Q3MHN2	sp|P02760|AMBP_HUMAN;CON__P00978	sp|P02656|APOC3_HUMAN
sp|P02751|FINC_HUMAN	sp|P02749|APOH_HUMAN;CON__P17690	sp|P02763|A1AG1_HUMAN	sp|P02671|FIBA_HUMAN;CON__P02672
sp|P02753|RET4_HUMAN	sp|P02750|A2GL_HUMAN	sp|P02765|FETUA_HUMAN;CON__P12763	sp|P02675|FIBB_HUMAN;CON__P02676
sp|P02760|AMBP_HUMAN;CON__P00978	sp|P02751|FINC_HUMAN	sp|P02766|TTHY_HUMAN	sp|P02679|FIBG_HUMAN
sp|P02763|A1AG1_HUMAN	sp|P02753|RET4_HUMAN	sp|P02774|VTDB_HUMAN;CON__Q3MHN5;CON__ENSEMBL:ENSBTAP00000018229	sp|P02743|SAMP_HUMAN
sp|P02765|FETUA_HUMAN;CON__P12763	sp|P02760|AMBP_HUMAN;CON__P00978	sp|P02787|TRFE_HUMAN;CON__Q2HJF0;CON__Q29443;CON__Q0IIK2	sp|P02745|C1QA_HUMAN
sp|P02766|TTHY_HUMAN	sp|P02763|A1AG1_HUMAN	sp|P02790|HEMO_HUMAN	sp|P02746|C1QB_HUMAN
sp|P02774|VTDB_HUMAN;CON__Q3MHN5;CON__ENSEMBL:ENSBTAP00000018229	sp|P02765|FETUA_HUMAN;CON__P12763	sp|P03951|FA11_HUMAN	sp|P02747|C1QC_HUMAN
sp|P02787|TRFE_HUMAN;CON__Q2HJF0;CON__Q29443;CON__Q0IIK2	sp|P02766|TTHY_HUMAN	sp|P03952|KLKB1_HUMAN	sp|P02748|CO9_HUMAN;CON__Q3MHN2;REV__sp|Q4AC99|1A1L2_HUMAN;sp|Q96BY6|DOC10_HUMAN
sp|P02790|HEMO_HUMAN	sp|P02774|VTDB_HUMAN;CON__Q3MHN5;CON__ENSEMBL:ENSBTAP00000018229	sp|P04003|C4BPA_HUMAN;CON__Q28065	sp|P02749|APOH_HUMAN;CON__P17690
sp|P03952|KLKB1_HUMAN	sp|P02787|TRFE_HUMAN;CON__Q2HJF0;CON__Q29443;CON__Q0IIK2	sp|P04004|VTNC_HUMAN;CON__Q3ZBS7	sp|P02750|A2GL_HUMAN
sp|P04003|C4BPA_HUMAN;CON__Q28065	sp|P02790|HEMO_HUMAN	sp|P04114|APOB_HUMAN;CON__ENSEMBL:ENSBTAP00000032840	sp|P02751|FINC_HUMAN
sp|P04004|VTNC_HUMAN;CON__Q3ZBS7	sp|P03951|FA11_HUMAN	sp|P04180|LCAT_HUMAN	sp|P02753|RET4_HUMAN
sp|P04114|APOB_HUMAN;CON__ENSEMBL:ENSBTAP00000032840	sp|P03952|KLKB1_HUMAN	sp|P04196|HRG_HUMAN	sp|P02760|AMBP_HUMAN;CON__P00978
sp|P04180|LCAT_HUMAN	sp|P04003|C4BPA_HUMAN;CON__Q28065	sp|P04217|A1BG_HUMAN;CON__Q2KJF1	sp|P02763|A1AG1_HUMAN
sp|P04196|HRG_HUMAN	sp|P04004|VTNC_HUMAN;CON__Q3ZBS7	sp|P04275|VWF_HUMAN	sp|P02765|FETUA_HUMAN;CON__P12763
sp|P04217|A1BG_HUMAN;CON__Q2KJF1	sp|P04070|PROC_HUMAN	sp|Q99878|H2A1J_HUMAN;sp|Q96KK5|H2A1H_HUMAN;sp|Q71UI9|H2AV_HUMAN;sp|P0C0S5|H2AZ_HUMAN;sp|Q9BTM1|H2AJ_HUMAN;sp|Q16777|H2A2C_HUMAN;sp|Q93077|H2A1C_HUMAN;sp|Q7L7L0|H2A3_HUMAN;sp|Q6FI13|H2A2A_HUMAN;sp|P20671|H2A1D_HUMAN;sp|P0C0S8|H2A1_HUMAN;sp|P04908|H2A1B_HUMAN;sp|Q96QV6|H2A1A_HUMAN;sp|P16104|H2AX_HUMAN;sp|Q8IUE6|H2A2B_HUMAN	sp|P02766|TTHY_HUMAN
sp|P04275|VWF_HUMAN	sp|P04114|APOB_HUMAN;CON__ENSEMBL:ENSBTAP00000032840	sp|P05090|APOD_HUMAN	sp|P02774|VTDB_HUMAN;CON__Q3MHN5;CON__ENSEMBL:ENSBTAP00000018229
sp|P04430|KV116_HUMAN	sp|P04180|LCAT_HUMAN	sp|P05154|IPSP_HUMAN	sp|P02787|TRFE_HUMAN;CON__Q29443;CON__Q0IIK2;CON__Q2HJF0
sp|Q99878|H2A1J_HUMAN;sp|Q96KK5|H2A1H_HUMAN;sp|Q71UI9|H2AV_HUMAN;sp|P0C0S5|H2AZ_HUMAN;sp|Q9BTM1|H2AJ_HUMAN;sp|Q16777|H2A2C_HUMAN;sp|Q93077|H2A1C_HUMAN;sp|Q7L7L0|H2A3_HUMAN;sp|Q6FI13|H2A2A_HUMAN;sp|P20671|H2A1D_HUMAN;sp|P0C0S8|H2A1_HUMAN;sp|P04908|H2A1B_HUMAN;sp|Q96QV6|H2A1A_HUMAN;sp|P16104|H2AX_HUMAN;sp|Q8IUE6|H2A2B_HUMAN	sp|P04196|HRG_HUMAN	sp|P05155|IC1_HUMAN;CON__P50448	sp|P02790|HEMO_HUMAN
sp|P05090|APOD_HUMAN	sp|P04217|A1BG_HUMAN;CON__Q2KJF1	sp|P05156|CFAI_HUMAN;CON__Q32PI4	sp|P03952|KLKB1_HUMAN
sp|P05154|IPSP_HUMAN	sp|P04275|VWF_HUMAN	sp|P05160|F13B_HUMAN	sp|P04003|C4BPA_HUMAN;CON__Q28065
sp|P05155|IC1_HUMAN;CON__P50448	sp|P04430|KV116_HUMAN	sp|P05452|TETN_HUMAN;CON__Q2KIS7	sp|P04004|VTNC_HUMAN;CON__Q3ZBS7
sp|P05156|CFAI_HUMAN;CON__Q32PI4	sp|Q99878|H2A1J_HUMAN;sp|Q96KK5|H2A1H_HUMAN;sp|Q71UI9|H2AV_HUMAN;sp|P0C0S5|H2AZ_HUMAN;sp|Q9BTM1|H2AJ_HUMAN;sp|Q16777|H2A2C_HUMAN;sp|Q93077|H2A1C_HUMAN;sp|Q7L7L0|H2A3_HUMAN;sp|Q6FI13|H2A2A_HUMAN;sp|P20671|H2A1D_HUMAN;sp|P0C0S8|H2A1_HUMAN;sp|P04908|H2A1B_HUMAN;sp|Q96QV6|H2A1A_HUMAN;sp|P16104|H2AX_HUMAN;sp|Q8IUE6|H2A2B_HUMAN	sp|P05543|THBG_HUMAN;CON__Q9TT36	sp|P04070|PROC_HUMAN
sp|P05160|F13B_HUMAN	sp|P05090|APOD_HUMAN	sp|P05546|HEP2_HUMAN;CON__ENSEMBL:ENSBTAP00000018574	sp|P04114|APOB_HUMAN;CON__ENSEMBL:ENSBTAP00000032840
sp|P05452|TETN_HUMAN;CON__Q2KIS7	sp|P05154|IPSP_HUMAN	sp|P06312|KV401_HUMAN	sp|P04180|LCAT_HUMAN
sp|P05543|THBG_HUMAN;CON__Q9TT36	sp|P05155|IC1_HUMAN;CON__P50448	sp|P06331|HV434_HUMAN;sp|P01825|HV459_HUMAN;sp|P0DP08|HVD82_HUMAN;sp|P0DP06|HVD34_HUMAN;sp|A0A0C4DH41|HV461_HUMAN;sp|P01824|HV439_HUMAN;sp|A0A075B6R2|HV404_HUMAN;sp|P0DP07|HV431_HUMAN;sp|A0A087WSY4|HV432_HUMAN	sp|P04196|HRG_HUMAN
sp|P05546|HEP2_HUMAN;CON__ENSEMBL:ENSBTAP00000018574	sp|P05156|CFAI_HUMAN;CON__Q32PI4	sp|P06396|GELS_HUMAN;CON__Q3SX14;REV__sp|Q6TDU7|CASC1_HUMAN	sp|P04217|A1BG_HUMAN;CON__Q2KJF1
sp|P06312|KV401_HUMAN	sp|P05160|F13B_HUMAN	sp|P06681|CO2_HUMAN	sp|P04275|VWF_HUMAN
sp|P06331|HV434_HUMAN;sp|P01825|HV459_HUMAN;sp|P0DP08|HVD82_HUMAN;sp|P0DP06|HVD34_HUMAN;sp|A0A0C4DH41|HV461_HUMAN;sp|P01824|HV439_HUMAN;sp|A0A075B6R2|HV404_HUMAN;sp|P0DP07|HV431_HUMAN;sp|A0A087WSY4|HV432_HUMAN	sp|P05452|TETN_HUMAN;CON__Q2KIS7	sp|P06727|APOA4_HUMAN;CON__Q32PJ2	sp|Q99878|H2A1J_HUMAN;sp|Q96KK5|H2A1H_HUMAN;sp|Q71UI9|H2AV_HUMAN;sp|P0C0S5|H2AZ_HUMAN;sp|Q9BTM1|H2AJ_HUMAN;sp|Q16777|H2A2C_HUMAN;sp|Q93077|H2A1C_HUMAN;sp|Q7L7L0|H2A3_HUMAN;sp|Q6FI13|H2A2A_HUMAN;sp|P20671|H2A1D_HUMAN;sp|P0C0S8|H2A1_HUMAN;sp|P04908|H2A1B_HUMAN;sp|Q96QV6|H2A1A_HUMAN;sp|P16104|H2AX_HUMAN;sp|Q8IUE6|H2A2B_HUMAN
sp|P06396|GELS_HUMAN;CON__Q3SX14;REV__sp|Q6TDU7|CASC1_HUMAN	sp|P05543|THBG_HUMAN;CON__Q9TT36	sp|P06733|ENOA_HUMAN	sp|P05090|APOD_HUMAN
sp|P06681|CO2_HUMAN	sp|P05546|HEP2_HUMAN;CON__ENSEMBL:ENSBTAP00000018574	sp|P07225|PROS_HUMAN;CON__P07224	sp|P05154|IPSP_HUMAN
sp|P06727|APOA4_HUMAN;CON__Q32PJ2	sp|P06312|KV401_HUMAN	sp|P07357|CO8A_HUMAN	sp|P05155|IC1_HUMAN;CON__P50448
sp|P06733|ENOA_HUMAN	sp|P06331|HV434_HUMAN;sp|P01825|HV459_HUMAN;sp|P0DP08|HVD82_HUMAN;sp|P0DP06|HVD34_HUMAN;sp|A0A0C4DH41|HV461_HUMAN;sp|P01824|HV439_HUMAN;sp|A0A075B6R2|HV404_HUMAN;sp|P0DP07|HV431_HUMAN;sp|A0A087WSY4|HV432_HUMAN	sp|P07358|CO8B_HUMAN	sp|P05156|CFAI_HUMAN;CON__Q32PI4
sp|P07225|PROS_HUMAN;CON__P07224	sp|P06396|GELS_HUMAN;CON__Q3SX14;REV__sp|Q6TDU7|CASC1_HUMAN	sp|P07360|CO8G_HUMAN	sp|P05160|F13B_HUMAN;CON__Q2TBQ1
sp|P07357|CO8A_HUMAN	sp|P06681|CO2_HUMAN	sp|P08185|CBG_HUMAN	sp|P05452|TETN_HUMAN;CON__Q2KIS7
sp|P07358|CO8B_HUMAN	sp|P06727|APOA4_HUMAN;CON__Q32PJ2	sp|P08519|APOA_HUMAN	sp|P05543|THBG_HUMAN;CON__Q9TT36
sp|P07360|CO8G_HUMAN	sp|P07225|PROS_HUMAN;CON__P07224	sp|P08571|CD14_HUMAN	sp|P05546|HEP2_HUMAN;CON__ENSEMBL:ENSBTAP00000018574
sp|P08185|CBG_HUMAN	sp|P07357|CO8A_HUMAN	sp|P08603|CFAH_HUMAN;sp|Q02985|FHR3_HUMAN	sp|P06276|CHLE_HUMAN
sp|P08519|APOA_HUMAN	sp|P07358|CO8B_HUMAN	sp|P08697|A2AP_HUMAN;CON__P28800	sp|P06312|KV401_HUMAN
sp|P08571|CD14_HUMAN	sp|P07360|CO8G_HUMAN	sp|P09871|C1S_HUMAN	sp|P06396|GELS_HUMAN;CON__Q3SX14
sp|P08603|CFAH_HUMAN;sp|Q02985|FHR3_HUMAN	sp|P08185|CBG_HUMAN	sp|P0C0L4|CO4A_HUMAN;CON__ENSEMBL:ENSBTAP00000007350	sp|P06681|CO2_HUMAN
sp|P08697|A2AP_HUMAN;CON__P28800	sp|P08519|APOA_HUMAN	sp|P0C0L5|CO4B_HUMAN	sp|P06727|APOA4_HUMAN
sp|P09871|C1S_HUMAN	sp|P08571|CD14_HUMAN	sp|P0DJI8|SAA1_HUMAN	sp|P07225|PROS_HUMAN;CON__P07224
sp|P0C0L4|CO4A_HUMAN;CON__ENSEMBL:ENSBTAP00000007350	sp|P08603|CFAH_HUMAN;sp|Q02985|FHR3_HUMAN	sp|P0DOX2|IGA2_HUMAN	sp|P07357|CO8A_HUMAN
sp|P0C0L5|CO4B_HUMAN	sp|P08697|A2AP_HUMAN;CON__P28800	sp|P0DOX3|IGD_HUMAN;sp|P01880|IGHD_HUMAN	sp|P07358|CO8B_HUMAN
sp|P0DJI8|SAA1_HUMAN	sp|P09871|C1S_HUMAN	sp|P0DOX6|IGM_HUMAN;sp|A0A0C4DH43|HV70D_HUMAN	sp|P07360|CO8G_HUMAN
sp|P0DOX2|IGA2_HUMAN	sp|P0C0L4|CO4A_HUMAN;CON__ENSEMBL:ENSBTAP00000007350	sp|P0DOX7|IGK_HUMAN	sp|P08185|CBG_HUMAN
sp|P0DOX3|IGD_HUMAN;sp|P01880|IGHD_HUMAN	sp|P0C0L5|CO4B_HUMAN	sp|P0DOX8|IGL1_HUMAN;sp|B9A064|IGLL5_HUMAN;sp|P0CG04|IGLC1_HUMAN;CON__ENSEMBL:ENSBTAP00000014147;sp|P01709|LV208_HUMAN;sp|A0A075B6J9|LV218_HUMAN;CON__Q1RMN8	sp|P08519|APOA_HUMAN
sp|P0DOX6|IGM_HUMAN;sp|A0A0C4DH43|HV70D_HUMAN	sp|P0DOX2|IGA2_HUMAN	sp|P0DOY2|IGLC2_HUMAN;sp|P0DOY3|IGLC3_HUMAN;sp|P0CF74|IGLC6_HUMAN	sp|P08603|CFAH_HUMAN;sp|Q02985|FHR3_HUMAN
sp|P0DOX7|IGK_HUMAN	sp|P0DOX3|IGD_HUMAN;sp|P01880|IGHD_HUMAN	sp|P10643|CO7_HUMAN;CON__Q29RQ1	sp|P08697|A2AP_HUMAN;CON__P28800
sp|P0DOX8|IGL1_HUMAN;sp|B9A064|IGLL5_HUMAN;sp|P0CG04|IGLC1_HUMAN;CON__ENSEMBL:ENSBTAP00000014147;sp|P01709|LV208_HUMAN;sp|A0A075B6J9|LV218_HUMAN;CON__Q1RMN8	sp|P0DOX6|IGM_HUMAN;sp|A0A0C4DH43|HV70D_HUMAN	sp|P10909|CLUS_HUMAN	sp|P09871|C1S_HUMAN
sp|P0DOY2|IGLC2_HUMAN;sp|P0DOY3|IGLC3_HUMAN;sp|P0CF74|IGLC6_HUMAN	sp|P0DOX7|IGK_HUMAN	sp|P12259|FA5_HUMAN	sp|P0C0L4|CO4A_HUMAN;CON__P01030
sp|P10643|CO7_HUMAN;CON__Q29RQ1	sp|P0DOX8|IGL1_HUMAN;sp|B9A064|IGLL5_HUMAN;sp|P0CG04|IGLC1_HUMAN;CON__ENSEMBL:ENSBTAP00000014147;sp|P01709|LV208_HUMAN;sp|A0A075B6J9|LV218_HUMAN;CON__Q1RMN8	sp|P13671|CO6_HUMAN	sp|P0C0L5|CO4B_HUMAN
sp|P10909|CLUS_HUMAN	sp|P0DOY2|IGLC2_HUMAN;sp|P0DOY3|IGLC3_HUMAN;sp|P0CF74|IGLC6_HUMAN	sp|P15169|CBPN_HUMAN;CON__Q2KJ83	sp|P0DJI8|SAA1_HUMAN
sp|P12259|FA5_HUMAN	sp|P10643|CO7_HUMAN;CON__Q29RQ1	sp|P15814|IGLL1_HUMAN	sp|P0DOX2|IGA2_HUMAN;sp|A0A0J9YVY3|HV741_HUMAN
sp|P13671|CO6_HUMAN	sp|P10909|CLUS_HUMAN	sp|P18428|LBP_HUMAN	sp|P0DOX3|IGD_HUMAN;sp|P01880|IGHD_HUMAN
sp|P15169|CBPN_HUMAN;CON__Q2KJ83	sp|P12259|FA5_HUMAN	sp|P19652|A1AG2_HUMAN	sp|P0DOX6|IGM_HUMAN
sp|P15814|IGLL1_HUMAN	sp|P13671|CO6_HUMAN	sp|P19823|ITIH2_HUMAN	sp|P0DOX7|IGK_HUMAN
sp|P18428|LBP_HUMAN	sp|P15169|CBPN_HUMAN;CON__Q2KJ83	sp|P19827|ITIH1_HUMAN;CON__Q0VCM5	sp|P0DOX8|IGL1_HUMAN;sp|B9A064|IGLL5_HUMAN;sp|P0CG04|IGLC1_HUMAN;sp|P01709|LV208_HUMAN
sp|P19652|A1AG2_HUMAN	sp|P15814|IGLL1_HUMAN	sp|P20742|PZP_HUMAN	sp|P0DOY3|IGLC3_HUMAN
sp|P19823|ITIH2_HUMAN	sp|P18428|LBP_HUMAN	sp|P20851|C4BPB_HUMAN	sp|P10643|CO7_HUMAN;CON__Q29RQ1
sp|P19827|ITIH1_HUMAN;CON__Q0VCM5	sp|P19652|A1AG2_HUMAN	sp|P22352|GPX3_HUMAN	sp|P10909|CLUS_HUMAN
sp|P20742|PZP_HUMAN	sp|P19823|ITIH2_HUMAN	sp|P22792|CPN2_HUMAN	sp|P12259|FA5_HUMAN
sp|P20851|C4BPB_HUMAN	sp|P19827|ITIH1_HUMAN;CON__Q0VCM5	sp|P23142|FBLN1_HUMAN;CON__ENSEMBL:ENSBTAP00000016046	sp|P13671|CO6_HUMAN
sp|P22352|GPX3_HUMAN	sp|P20742|PZP_HUMAN	sp|P25311|ZA2G_HUMAN	sp|P15169|CBPN_HUMAN
sp|P22792|CPN2_HUMAN	sp|P20851|C4BPB_HUMAN	sp|P27169|PON1_HUMAN	sp|P15814|IGLL1_HUMAN
sp|P23142|FBLN1_HUMAN;CON__ENSEMBL:ENSBTAP00000016046	sp|P22352|GPX3_HUMAN	sp|P29622|KAIN_HUMAN	sp|P16070|CD44_HUMAN
sp|P25311|ZA2G_HUMAN	sp|P22792|CPN2_HUMAN	sp|P35542|SAA4_HUMAN	sp|P19652|A1AG2_HUMAN
sp|P27169|PON1_HUMAN	sp|P23142|FBLN1_HUMAN;CON__ENSEMBL:ENSBTAP00000016046	sp|P35858|ALS_HUMAN	sp|P19823|ITIH2_HUMAN;CON__Q9TRI1
sp|P29622|KAIN_HUMAN	sp|P25311|ZA2G_HUMAN	sp|P36955|PEDF_HUMAN;CON__Q95121	sp|P19827|ITIH1_HUMAN;CON__Q0VCM5
sp|P35542|SAA4_HUMAN	sp|P27169|PON1_HUMAN	sp|P36980|FHR2_HUMAN	sp|P22352|GPX3_HUMAN
sp|P35858|ALS_HUMAN	sp|P29622|KAIN_HUMAN	sp|P43251|BTD_HUMAN	sp|P22792|CPN2_HUMAN
sp|P36955|PEDF_HUMAN;CON__Q95121	sp|P35542|SAA4_HUMAN	sp|P43652|AFAM_HUMAN	sp|P23142|FBLN1_HUMAN;CON__ENSEMBL:ENSBTAP00000016046
sp|P36980|FHR2_HUMAN	sp|P35858|ALS_HUMAN	sp|P49908|SEPP1_HUMAN	sp|P25311|ZA2G_HUMAN
sp|P43251|BTD_HUMAN	sp|P36955|PEDF_HUMAN;CON__Q95121	sp|P51884|LUM_HUMAN;CON__Q05443	sp|P26927|HGFL_HUMAN;sp|Q2TV78|MST1L_HUMAN
sp|P43652|AFAM_HUMAN	sp|P36980|FHR2_HUMAN	sp|P63261|ACTG_HUMAN;sp|P60709|ACTB_HUMAN;sp|P63267|ACTH_HUMAN;sp|P68133|ACTS_HUMAN;sp|P68032|ACTC_HUMAN;sp|P62736|ACTA_HUMAN;sp|Q6S8J3|POTEE_HUMAN;sp|A5A3E0|POTEF_HUMAN;sp|Q9BYX7|ACTBM_HUMAN;sp|Q562R1|ACTBL_HUMAN;sp|P0CG38|POTEI_HUMAN	sp|P27169|PON1_HUMAN
sp|P48740|MASP1_HUMAN	sp|P43251|BTD_HUMAN	sp|P62805|H4_HUMAN	sp|P29622|KAIN_HUMAN
sp|P49908|SEPP1_HUMAN	sp|P43652|AFAM_HUMAN	sp|Q5VTE0|EF1A3_HUMAN;sp|P68104|EF1A1_HUMAN	sp|P35542|SAA4_HUMAN
sp|P51884|LUM_HUMAN;CON__Q05443	sp|P48740|MASP1_HUMAN	sp|Q6NXT2|H3C_HUMAN;sp|Q71DI3|H32_HUMAN;sp|Q16695|H31T_HUMAN;sp|P84243|H33_HUMAN;sp|P68431|H31_HUMAN	sp|P35858|ALS_HUMAN
sp|P63261|ACTG_HUMAN;sp|P60709|ACTB_HUMAN;sp|P63267|ACTH_HUMAN;sp|P68133|ACTS_HUMAN;sp|P68032|ACTC_HUMAN;sp|P62736|ACTA_HUMAN;sp|Q6S8J3|POTEE_HUMAN;sp|A5A3E0|POTEF_HUMAN;sp|Q9BYX7|ACTBM_HUMAN;sp|Q562R1|ACTBL_HUMAN;sp|P0CG38|POTEI_HUMAN	sp|P49908|SEPP1_HUMAN	sp|P68871|HBB_HUMAN	sp|P36955|PEDF_HUMAN;CON__Q95121
sp|P62805|H4_HUMAN	sp|P51884|LUM_HUMAN;CON__Q05443	sp|P69905|HBA_HUMAN;sp|P02008|HBAZ_HUMAN	sp|P36980|FHR2_HUMAN
sp|Q5VTE0|EF1A3_HUMAN;sp|P68104|EF1A1_HUMAN	sp|P55056|APOC4_HUMAN	sp|P80108|PHLD_HUMAN	sp|P43251|BTD_HUMAN
sp|P68871|HBB_HUMAN	sp|P63261|ACTG_HUMAN;sp|P60709|ACTB_HUMAN;sp|P63267|ACTH_HUMAN;sp|P68133|ACTS_HUMAN;sp|P68032|ACTC_HUMAN;sp|P62736|ACTA_HUMAN;sp|Q6S8J3|POTEE_HUMAN;sp|A5A3E0|POTEF_HUMAN;sp|Q9BYX7|ACTBM_HUMAN;sp|Q562R1|ACTBL_HUMAN;sp|P0CG38|POTEI_HUMAN	sp|P80748|LV321_HUMAN	sp|P43652|AFAM_HUMAN
sp|P69905|HBA_HUMAN;sp|P02008|HBAZ_HUMAN	sp|P62805|H4_HUMAN	sp|Q03591|FHR1_HUMAN;sp|Q9BXR6|FHR5_HUMAN	sp|P51884|LUM_HUMAN;CON__Q05443
sp|P80108|PHLD_HUMAN	sp|Q6NXT2|H3C_HUMAN;sp|Q71DI3|H32_HUMAN;sp|Q16695|H31T_HUMAN;sp|P84243|H33_HUMAN;sp|P68431|H31_HUMAN	sp|Q04756|HGFA_HUMAN;CON__ENSEMBL:ENSBTAP00000023055	sp|P55056|APOC4_HUMAN
sp|P80748|LV321_HUMAN	sp|P68871|HBB_HUMAN	sp|Q06033|ITIH3_HUMAN;CON__Q0V8M9	sp|P63261|ACTG_HUMAN;sp|P60709|ACTB_HUMAN;sp|P63267|ACTH_HUMAN;sp|P68133|ACTS_HUMAN;sp|P68032|ACTC_HUMAN;sp|P62736|ACTA_HUMAN;sp|Q6S8J3|POTEE_HUMAN;sp|A5A3E0|POTEF_HUMAN;sp|Q562R1|ACTBL_HUMAN;sp|P0CG38|POTEI_HUMAN;sp|Q9BYX7|ACTBM_HUMAN;sp|P0CG39|POTEJ_HUMAN
sp|Q03591|FHR1_HUMAN;sp|Q9BXR6|FHR5_HUMAN	sp|P69905|HBA_HUMAN;sp|P02008|HBAZ_HUMAN	sp|Q08380|LG3BP_HUMAN	sp|P62805|H4_HUMAN
sp|Q04756|HGFA_HUMAN;CON__ENSEMBL:ENSBTAP00000023055	sp|P80108|PHLD_HUMAN	sp|Q13790|APOF_HUMAN	sp|Q6NXT2|H3C_HUMAN;sp|Q71DI3|H32_HUMAN;sp|Q16695|H31T_HUMAN;sp|P84243|H33_HUMAN;sp|P68431|H31_HUMAN
sp|Q06033|ITIH3_HUMAN;CON__Q0V8M9	sp|P80748|LV321_HUMAN	sp|Q14520|HABP2_HUMAN	sp|P68871|HBB_HUMAN
sp|Q08380|LG3BP_HUMAN	sp|Q03591|FHR1_HUMAN;sp|Q9BXR6|FHR5_HUMAN	sp|Q14624|ITIH4_HUMAN;CON__Q3T052	sp|P69905|HBA_HUMAN;sp|P02008|HBAZ_HUMAN
sp|Q13790|APOF_HUMAN	sp|Q04756|HGFA_HUMAN;CON__ENSEMBL:ENSBTAP00000023055	sp|Q15485|FCN2_HUMAN	sp|P80108|PHLD_HUMAN
sp|Q14520|HABP2_HUMAN	sp|Q06033|ITIH3_HUMAN;CON__Q0V8M9	sp|Q15582|BGH3_HUMAN	sp|P80748|LV321_HUMAN;sp|A0A075B6K5|LV39_HUMAN;sp|A0A075B6K2|LV312_HUMAN
sp|Q14624|ITIH4_HUMAN;CON__Q3T052	sp|Q08380|LG3BP_HUMAN	sp|Q3SY00|T10IP_HUMAN	sp|Q03591|FHR1_HUMAN;sp|Q9BXR6|FHR5_HUMAN
sp|Q15485|FCN2_HUMAN	sp|Q12805|FBLN3_HUMAN	sp|Q66K66|TM198_HUMAN	sp|Q04756|HGFA_HUMAN;CON__ENSEMBL:ENSBTAP00000023055
sp|Q15582|BGH3_HUMAN	sp|Q13790|APOF_HUMAN	sp|Q6P387|CP046_HUMAN	sp|Q06033|ITIH3_HUMAN;CON__Q0V8M9
sp|Q16610|ECM1_HUMAN	sp|Q14520|HABP2_HUMAN	sp|Q86YA3|ZGRF1_HUMAN	sp|Q08380|LG3BP_HUMAN
sp|Q3SY00|T10IP_HUMAN	sp|Q14624|ITIH4_HUMAN;CON__Q3T052	sp|Q92954|PRG4_HUMAN	sp|Q13114|TRAF3_HUMAN
sp|Q66K66|TM198_HUMAN	sp|Q15485|FCN2_HUMAN	sp|Q96IY4|CBPB2_HUMAN	sp|Q13790|APOF_HUMAN
sp|Q6P387|CP046_HUMAN	sp|Q15582|BGH3_HUMAN	sp|Q96KN2|CNDP1_HUMAN	sp|Q14520|HABP2_HUMAN
sp|Q86YA3|ZGRF1_HUMAN	sp|Q16610|ECM1_HUMAN	sp|Q96PD5|PGRP2_HUMAN;CON__ENSEMBL:ENSBTAP00000016285	sp|Q14624|ITIH4_HUMAN;CON__Q3T052
sp|Q92954|PRG4_HUMAN	sp|Q3SY00|T10IP_HUMAN	sp|Q96TA2|YMEL1_HUMAN	sp|Q15485|FCN2_HUMAN
sp|Q96KN2|CNDP1_HUMAN	sp|Q66K66|TM198_HUMAN	sp|Q9BY43|CHM4A_HUMAN	sp|Q16610|ECM1_HUMAN
sp|Q96PD5|PGRP2_HUMAN;CON__ENSEMBL:ENSBTAP00000016285	sp|Q6P387|CP046_HUMAN	sp|Q9UGM5|FETUB_HUMAN	sp|Q66K66|TM198_HUMAN
sp|Q9BY43|CHM4A_HUMAN	sp|Q86YA3|ZGRF1_HUMAN		sp|Q6P387|CP046_HUMAN
sp|Q9UGM5|FETUB_HUMAN	sp|Q92954|PRG4_HUMAN		sp|Q7Z7B0|FLIP1_HUMAN
	sp|Q96IY4|CBPB2_HUMAN		sp|Q86YA3|ZGRF1_HUMAN
	sp|Q96KN2|CNDP1_HUMAN		sp|Q96IY4|CBPB2_HUMAN;CON__Q2KIG3
	sp|Q96MT7|CFA44_HUMAN		sp|Q96KN2|CNDP1_HUMAN
	sp|Q96PD5|PGRP2_HUMAN;CON__ENSEMBL:ENSBTAP00000016285		sp|Q96MT7|CFA44_HUMAN
	sp|Q96TA2|YMEL1_HUMAN		sp|Q96PD5|PGRP2_HUMAN;CON__ENSEMBL:ENSBTAP00000016285
	sp|Q9BY43|CHM4A_HUMAN		sp|Q9HCU4|CELR2_HUMAN
	sp|Q9P2H3|IFT80_HUMAN		sp|Q9P2H3|IFT80_HUMAN
	sp|Q9UGM5|FETUB_HUMAN		sp|Q9UGM5|FETUB_HUMAN
			sp|Q9Y6R7|FCGBP_HUMAN

## Sheet: Sup 2 Unique proteins EA
Unique proteins Ethyl acetate online delipidation
Entry	Entry name	Protein names	Gene names
Q9HCU4	CELR2_HUMAN	Cadherin EGF LAG seven-pass G-type receptor 2 (Cadherin family member 10) (Epidermal growth factor-like protein 2) (EGF-like protein 2) (Flamingo homolog 3) (Multiple epidermal growth factor-like domains protein 3) (Multiple EGF-like domains protein 3)	CELSR2 CDHF10 EGFL2 KIAA0279 MEGF3
P16070	CD44_HUMAN	CD44 antigen (CDw44) (Epican) (Extracellular matrix receptor III) (ECMR-III) (GP90 lymphocyte homing/adhesion receptor) (HUTCH-I) (Heparan sulfate proteoglycan) (Hermes antigen) (Hyaluronate receptor) (Phagocytic glycoprotein 1) (PGP-1) (Phagocytic glycoprotein I) (PGP-I) (CD antigen CD44)	CD44 LHR MDU2 MDU3 MIC4
P06276	CHLE_HUMAN	Cholinesterase (EC 3.1.1.8) (Acylcholine acylhydrolase) (Butyrylcholine esterase) (Choline esterase II) (Pseudocholinesterase)	BCHE CHE1
Q2VIQ3	KIF4B_HUMAN	Chromosome-associated kinesin KIF4B (Chromokinesin-B)	KIF4B
A8K979	ERI2_HUMAN	ERI1 exoribonuclease 2 (EC 3.1.-.-) (Exonuclease domain-containing protein 1)	ERI2 EXOD1 KIAA1504
Q7Z7B0	FLIP1_HUMAN	Filamin-A-interacting protein 1 (FILIP)	FILIP1 KIAA1275
P26927	HGFL_HUMAN	Hepatocyte growth factor-like protein (Macrophage stimulatory protein) (Macrophage-stimulating protein) (MSP) [Cleaved into: Hepatocyte growth factor-like protein alpha chain; Hepatocyte growth factor-like protein beta chain]	MST1 D3F15S2 DNF15S2 HGFL
Q9Y6R7	FCGBP_HUMAN	IgGFc-binding protein (Fcgamma-binding protein antigen) (FcgammaBP)	FCGBP
P01742	HV169_HUMAN	Immunoglobulin heavy variable 1-69 (Ig heavy chain V-I region EU) (Ig heavy chain V-I region SIE) (Ig heavy chain V-I region WOL)	IGHV1-69
P01817	HV205_HUMAN	Immunoglobulin heavy variable 2-5 (Ig heavy chain V-II region HE) (Ig heavy chain V-II region MCE)	IGHV2-5
P01766	HV313_HUMAN	Immunoglobulin heavy variable 3-13 (Ig heavy chain V-III region BRO)	IGHV3-13
A0A0C4DH32	HV320_HUMAN	Immunoglobulin heavy variable 3-20	IGHV3-20
P0DP03	HVC05_HUMAN	Immunoglobulin heavy variable 3-30-5	IGHV3-30-5
A0A0B4J1X5	HV374_HUMAN	Immunoglobulin heavy variable 3-74	IGHV3-74
P01825	HV459_HUMAN	Immunoglobulin heavy variable 4-59 (Ig heavy chain V-II region NEWM)	IGHV4-59
A0A0J9YXX1	HV5X1_HUMAN	Immunoglobulin heavy variable 5-10-1	IGHV5-10-1
A0A087WSY6	KVD15_HUMAN	Immunoglobulin kappa variable 3D-15	IGKV3D-15
P0DOY3	IGLC3_HUMAN	Immunoglobulin lambda constant 3 (Ig lambda chain C region DOT) (Ig lambda chain C region NEWM) (Ig lambda-3 chain C regions)	IGLC3
P01703	LV140_HUMAN	Immunoglobulin lambda variable 1-40 (Ig lambda chain V-I region NEWM)	IGLV1-40
A0A075B6J9	LV218_HUMAN	Immunoglobulin lambda variable 2-18	IGLV2-18
A0A075B6K4	LV310_HUMAN	Immunoglobulin lambda variable 3-10	IGLV3-10
A0A075B6H9	LV469_HUMAN	Immunoglobulin lambda variable 4-69	IGLV4-69
A0A0C4DH35	HV335_HUMAN	Probable non-functional immunoglobulin heavy variable 3-35	IGHV3-35
Q9Y6F1	PARP3_HUMAN	Protein mono-ADP-ribosyltransferase PARP3 (EC 2.4.2.-) (ADP-ribosyltransferase diphtheria toxin-like 3) (ARTD3) (DNA ADP-ribosyltransferase PARP3) (EC 2.4.2.-) (IRT1) (NAD(+) ADP-ribosyltransferase 3) (ADPRT-3) (Poly [ADP-ribose] polymerase 3) (PARP-3) (hPARP-3) (Poly[ADP-ribose] synthase 3) (pADPRT-3)	PARP3 ADPRT3 ADPRTL3
Q8NHM4	TRY6_HUMAN	Putative trypsin-6 (EC 3.4.21.4) (Serine protease 3 pseudogene 2) (Trypsinogen C)	PRSS3P2 T6 TRY6
O00391	QSOX1_HUMAN	Sulfhydryl oxidase 1 (hQSOX) (EC 1.8.3.2) (Quiescin Q6)	QSOX1 QSCN6 UNQ2520/PRO6013
Q13114	TRAF3_HUMAN	TNF receptor-associated factor 3 (EC 2.3.2.27) (CAP-1) (CD40 receptor-associated factor 1) (CRAF1) (CD40-binding protein) (CD40BP) (LMP1-associated protein 1) (LAP1) (RING-type E3 ubiquitin transferase TRAF3)	TRAF3 CAP1 CRAF1

## Sheet: Sup 2 Unique Proteins Others
Proteins unique to MEOHCL, Acetone and MTBE delipidation methods combined
Entry	Entry name	Protein names	Gene names
P06331	HV434_HUMAN	Immunoglobulin heavy variable 4-34 (Ig heavy chain V-II region ARH-77)	IGHV4-34
P20851	C4BPB_HUMAN	C4b-binding protein beta chain	C4BPB
Q9BY43	CHM4A_HUMAN	Charged multivesicular body protein 4a (Chromatin-modifying protein 4a) (CHMP4a) (SNF7 homolog associated with Alix-2) (SNF7-1) (hSnf-1) (Vacuolar protein sorting-associated protein 32-1) (Vps32-1) (hVps32-1)	CHMP4A C14orf123 SHAX2 CDA04 HSPC134
P00488	F13A_HUMAN	Coagulation factor XIII A chain (Coagulation factor XIIIa) (EC 2.3.2.13) (Protein-glutamine gamma-glutamyltransferase A chain) (Transglutaminase A chain)	F13A1 F13A
P02042	HBD_HUMAN	Hemoglobin subunit delta (Delta-globin) (Hemoglobin delta chain)	HBD
P0DP01	HV108_HUMAN	Immunoglobulin heavy variable 1-8	IGHV1-8
A0A0B4J1V0	HV315_HUMAN	Immunoglobulin heavy variable 3-15	IGHV3-15
P01768	HV330_HUMAN	Immunoglobulin heavy variable 3-30 (Ig heavy chain V-III region BUR) (Ig heavy chain V-III region CAM) (Ig heavy chain V-III region GA) (Ig heavy chain V-III region NIE)	IGHV3-30
P0DP02	HVC33_HUMAN	Immunoglobulin heavy variable 3-30-3	IGHV3-30-3
P01624	KV315_HUMAN	Immunoglobulin kappa variable 3-15 (Ig kappa chain V-III region CLL) (Ig kappa chain V-III region POM)	IGKV3-15
P0DOY2	IGLC2_HUMAN	Immunoglobulin lambda constant 2 (Ig lambda chain C region Kern) (Ig lambda chain C region NIG-64) (Ig lambda chain C region SH) (Ig lambda chain C region X) (Ig lambda-2 chain C region)	IGLC2
P01699	LV144_HUMAN	Immunoglobulin lambda variable 1-44 (Ig lambda chain V-I region MEM) (Ig lambda chain V-I region VOR)	IGLV1-44
P18428	LBP_HUMAN	Lipopolysaccharide-binding protein (LBP)	LBP
P08571	CD14_HUMAN	Monocyte differentiation antigen CD14 (Myeloid cell-specific leucine-rich glycoprotein) (CD antigen CD14) [Cleaved into: Monocyte differentiation antigen CD14, urinary form; Monocyte differentiation antigen CD14, membrane-bound form]	CD14
P20742	PZP_HUMAN	Pregnancy zone protein (C3 and PZP-like alpha-2-macroglobulin domain-containing protein 6)	PZP CPAMD6
Q92954	PRG4_HUMAN	Proteoglycan 4 (Lubricin) (Megakaryocyte-stimulating factor) (Superficial zone proteoglycan) [Cleaved into: Proteoglycan 4 C-terminal part]	PRG4 MSF SZP
P04628	WNT1_HUMAN	Proto-oncogene Wnt-1 (Proto-oncogene Int-1 homolog)	WNT1 INT1
P07988	PSPB_HUMAN	Pulmonary surfactant-associated protein B (SP-B) (18 kDa pulmonary-surfactant protein) (6 kDa protein) (Pulmonary surfactant-associated proteolipid SPL(Phe))	SFTPB SFTP3
Q96DR7	ARHGQ_HUMAN	Rho guanine nucleotide exchange factor 26 (SH3 domain-containing guanine exchange factor)	ARHGEF26 SGEF HMFN1864
P49908	SEPP1_HUMAN	Selenoprotein P (SeP)	SELENOP SELP SEPP1
A6NMB1	SIG16_HUMAN	Sialic acid-binding Ig-like lectin 16 (Siglec-16) (Siglec-P16)	SIGLEC16 SIGLECP16
Q3SY00	T10IP_HUMAN	Testis-specific protein 10-interacting protein (Tsga10-interacting protein)	TSGA10IP
Q15582	BGH3_HUMAN	Transforming growth factor-beta-induced protein ig-h3 (Beta ig-h3) (Kerato-epithelin) (RGD-containing collagen-associated protein) (RGD-CAP)	TGFBI BIGH3
