# Supplementary material for: Optimised plasma sample preparation and LC‐MS analysis to support large‐scale proteomic analysis of clinical trial specimens: Application to the Fenofibrate Intervention and Event Lowering in Diabetes (FIELD) trial
Source: Proteomics Clin Appl. 2023 Mar 22;17(3):2200106. doi: 10.1002/prca.202200106 (PMC10909541; doi:10.1002/prca.202200106)
Supplement: Supplementary file 3 — Supplementary Information [file PRCA-17-2200106-s001.xlsx]

## Sheet: Supp Data 3
ProteinAccessions	ProteinDescriptions	Identifier	EDTA 1	EDTA 2	EDTA 3	EDTA 4	EDTA 5	Citrate 1	Citrate 2	Citrate 3	Citrate 4	Citrate 5
P62736;P63267;P63267-2;P68032;P68133	Actin, aortic smooth muscle;Actin, gamma-enteric smooth muscle;Isoform 2 of Actin, gamma-enteric smooth muscle;Actin, alpha cardiac muscle 1;Actin, alpha skeletal muscle	ACTA_HUMAN;ACTH_HUMAN;ACTH_HUMAN;ACTC_HUMAN;ACTS_HUMAN	15.108	15.8464	14.7962	15.7362	Filtered	15.0884	15.3224	15.3589	15.5884	15.4893
P60709;P63261	Actin, cytoplasmic 1;Actin, cytoplasmic 2	ACTB_HUMAN;ACTG_HUMAN	Filtered	13.9787	Filtered	14.912	Filtered	Filtered	11.5664	Filtered	12.2276	Filtered
P43652	Afamin	AFAM_HUMAN	17.288	17.0576	16.9628	17.3545	17.2428	17.3462	17.0728	17.0469	16.9403	16.8332
P02763	Alpha-1-acid glycoprotein 1	A1AG1_HUMAN	19.5571	20.1796	19.7446	19.6318	19.6644	19.431	19.6423	19.7101	20.2322	19.9225
P19652	Alpha-1-acid glycoprotein 2	A1AG2_HUMAN	19.0649	19.6445	19.1688	18.884	19.0941	18.8289	19.3758	18.9874	19.342	19.0409
P01011	Alpha-1-antichymotrypsin	AACT_HUMAN	19.4534	19.6364	19.3746	19.5264	19.5098	19.9526	19.4028	19.3567	19.5442	19.3064
P01009	Alpha-1-antitrypsin	A1AT_HUMAN	21.5294	21.4467	21.2209	21.9084	21.4456	21.7981	21.1809	21.429	21.3892	21.247
P04217	Alpha-1B-glycoprotein	A1BG_HUMAN	19.3492	19.4337	19.6606	19.1043	19.5165	19.1985	19.3028	19.3218	19.3923	19.5686
P08697	Alpha-2-antiplasmin	A2AP_HUMAN	17.0558	16.6627	16.7991	16.931	17.0275	17.1933	16.9012	16.9965	16.7882	16.7019
P02765	Alpha-2-HS-glycoprotein	FETUA_HUMAN	18.6331	17.3933	18.5123	18.6583	18.5472	18.6829	18.9155	18.4667	18.6209	19.0246
P01023	Alpha-2-macroglobulin	A2MG_HUMAN	20.283	19.9421	19.2106	20.2171	19.7025	20.3547	19.6493	20.2115	19.9373	19.2415
P54802	Alpha-N-acetylglucosaminidase	ANAG_HUMAN	20.2544	Filtered	20.2321	20.1288	20.5178	19.7326	20.0004	19.9575	20.3424	20.4199
P01019	Angiotensinogen	ANGT_HUMAN	17.1795	16.0891	16.547	16.4171	16.6627	16.1371	16.6565	Filtered	17.161	16.9989
P01008	Antithrombin-III	ANT3_HUMAN	18.1766	18.1698	18.0444	18.2171	18.2172	18.107	18.0488	18.1546	17.9048	18.2524
P02647	Apolipoprotein A-I	APOA1_HUMAN	23.0608	22.9748	22.7796	23.0145	23.1548	23.1862	23.031	22.9594	23.0852	22.5542
P02652	Apolipoprotein A-II	APOA2_HUMAN	20.2479	20.1376	20.1788	20.3263	20.6318	20.249	20.2456	20.3937	20.2272	20.0445
P06727	Apolipoprotein A-IV	APOA4_HUMAN	17.6959	18.5425	18.0588	17.8142	18.0269	17.809	17.752	17.4679	18.5986	18.0585
P04114	Apolipoprotein B-100	APOB_HUMAN	18.2067	18.4062	18.789	17.9504	18.4108	18.1785	18.2461	18.1489	18.0045	18.764
P02654	Apolipoprotein C-I	APOC1_HUMAN	17.2511	18.3672	16.2478	16.6851	16.5875	16.1872	16.7356	17.449	17.3221	17.2843
P02655	Apolipoprotein C-II	APOC2_HUMAN	17.4696	17.6023	18.3345	16.91	17.4919	16.9396	17.2379	17.006	17.638	17.6347
P02656	Apolipoprotein C-III	APOC3_HUMAN	19.1413	19.8362	19.7412	19.2749	19.5978	19.1382	19.7541	18.903	19.7409	20.3913
P55056	Apolipoprotein C-IV	APOC4_HUMAN	Filtered	14.0976	13.1731	Filtered	12.9449	Filtered	13.0797	13.6333	13.8102	Filtered
P05090	Apolipoprotein D	APOD_HUMAN	Filtered	17.5217	17.4249	Filtered	17.689	Filtered	17.5769	Filtered	17.3264	17.5885
P02649	Apolipoprotein E	APOE_HUMAN	17.4457	17.4878	18.1825	17.6843	17.9047	17.5939	17.5437	17.2929	17.2973	18.2365
Q13790	Apolipoprotein F	APOF_HUMAN	14.8109	13.4324	13.6309	14.1302	13.8301	14.757	13.7687	14.5455	13.7657	13.5846
O14791;O14791-2;O14791-3	Apolipoprotein L1;Isoform 2 of Apolipoprotein L1;Isoform 3 of Apolipoprotein L1	APOL1_HUMAN	Filtered	15.4115	14.9526	15.4855	15.4777	15.2481	15.1812	15.0458	15.2674	15.3533
O95445;O95445-2	Apolipoprotein M;Isoform 2 of Apolipoprotein M	APOM_HUMAN	17.6822	16.917	17.3219	17.3306	17.2277	17.3671	17.0348	17.2902	17.115	17.272
P08519	Apolipoprotein(a)	APOA_HUMAN	15.6129	17.1224	12.4375	15.9878	Filtered	16.6302	Filtered	15.6244	17.4912	11.9364
O75882;O75882-2;O75882-3	Attractin;Isoform 2 of Attractin;Isoform 3 of Attractin	ATRN_HUMAN	14.9861	15.4377	14.3231	14.5954	15.4213	15.1257	14.1663	14.6982	14.9164	14.83
P02749	Beta-2-glycoprotein 1	APOH_HUMAN	18.4667	18.3521	18.2117	17.9582	17.9098	18.7811	18.0898	18.005	18.1595	18.0567
Q96KN2	Beta-Ala-His dipeptidase	CNDP1_HUMAN	14.1044	14.3876	13.5988	14.1594	13.6851	13.7303	Filtered	Filtered	Filtered	Filtered
P43251;P43251-2;P43251-3;P43251-4	Biotinidase;Isoform 2 of Biotinidase;Isoform 3 of Biotinidase;Isoform 4 of Biotinidase	BTD_HUMAN	Filtered	Filtered	Filtered	Filtered	Filtered	Filtered	13.9956	14.7649	12.9529	13.8757
P04003	C4b-binding protein alpha chain	C4BPA_HUMAN	17.0432	17.4437	17.2098	16.9854	16.7706	16.5955	16.7987	16.8676	17.2168	16.9971
Q96IY4	Carboxypeptidase B2	CBPB2_HUMAN	13.9211	14.273	13.9481	13.9968	14.2959	14.1397	14.2528	Filtered	Filtered	13.618
P15169	Carboxypeptidase N catalytic chain	CBPN_HUMAN	13.8395	Filtered	14.3564	14.3256	14.0866	14.3281	Filtered	Filtered	14.5866	14.3982
P22792	Carboxypeptidase N subunit 2	CPN2_HUMAN	15.3513	15.1544	15.2422	15.3893	15.1229	15.11	14.96	15.2686	15.3714	15.357
O43866	CD5 antigen-like	CD5L_HUMAN	17.8342	17.8178	15.7833	17.6313	17.8751	17.5052	17.6415	17.8545	17.94	17.2866
P00450	Ceruloplasmin	CERU_HUMAN	17.3452	17.3219	17.5158	17.2232	16.8328	17.2843	16.8605	17.1022	17.4136	17.4935
P06276	Cholinesterase	CHLE_HUMAN	14.8341	15.054	14.9844	14.3894	14.7304	14.3959	13.7283	14.4551	14.3476	14.9094
P10909;P10909-2;P10909-4;P10909-5	Clusterin;Isoform 2 of Clusterin;Isoform 4 of Clusterin;Isoform 5 of Clusterin	CLUS_HUMAN	17.9332	17.7226	17.52	17.6374	17.8294	17.7287	17.6224	17.6924	17.5678	17.9796
P00740;P00740-2	Coagulation factor IX;Isoform 2 of Coagulation factor IX	FA9_HUMAN	Filtered	12.9933	13.0967	12.0395	13.2389	Filtered	13.2044	13.6866	14.0036	13.4288
P12259	Coagulation factor V	FA5_HUMAN	Filtered	Filtered	Filtered	Filtered	11.651	Filtered	Filtered	Filtered	Filtered	Filtered
P00742	Coagulation factor X	FA10_HUMAN	Filtered	14.9338	Filtered	14.0401	14.5395	15.7258	14.5565	14.2106	Filtered	Filtered
P00748	Coagulation factor XII	FA12_HUMAN	15.0108	15.2	15.2613	14.9388	14.9981	Filtered	15.3403	15.6483	15.4229	15.3716
P05160	Coagulation factor XIII B chain	F13B_HUMAN	Filtered	13.8776	Filtered	14.1134	13.7124	Filtered	Filtered	Filtered	13.9477	13.7016
P02745	Complement C1q subcomponent subunit A	C1QA_HUMAN	15.9139	16.5559	15.8483	16.2052	16.2788	16.8747	16.8093	16.0377	15.8761	16.1826
P02746	Complement C1q subcomponent subunit B	C1QB_HUMAN	16.7856	16.5379	16.0161	16.5419	16.486	16.4583	16.5075	16.4035	16.2835	16.2832
P02747	Complement C1q subcomponent subunit C	C1QC_HUMAN	17.8964	17.27	17.0536	17.6159	17.6407	17.7071	17.6328	17.3861	17.3044	17.1546
P00736	Complement C1r subcomponent	C1R_HUMAN	15.9568	16.0581	Filtered	16.0622	16.5494	15.8901	16.5171	15.9822	16.3986	15.9191
Q9NZP8	Complement C1r subcomponent-like protein	C1RL_HUMAN	13.7678	Filtered	14.0741	13.7036	14.2027	13.8161	Filtered	Filtered	13.7984	13.0529
P09871	Complement C1s subcomponent	C1S_HUMAN	16.2424	16.2669	16.0673	16.3629	16.5762	16.0782	16.5122	Filtered	Filtered	Filtered
P06681	Complement C2	CO2_HUMAN	14.3551	14.8397	14.8391	14.6443	18.591	14.3955	18.4853	14.5214	14.7796	18.0599
P01024	Complement C3	CO3_HUMAN	20.4394	20.8124	20.6416	20.3536	20.8465	20.3246	20.646	20.5995	20.6943	20.5575
P0C0L4	Complement C4-A	CO4A_HUMAN	18.1867	18.2385	18.5935	18.5104	18.5774	18.5274	18.4259	18.3149	18.1847	18.4951
P0C0L5	Complement C4-B	CO4B_HUMAN	17.2957	17.7027	17.5149	17.6783	17.0805	17.1501	16.8569	17.1294	17.2936	17.193
P01031	Complement C5	CO5_HUMAN	16.5782	16.5928	16.474	16.452	16.4357	16.5736	16.348	16.3325	16.5198	16.4564
P13671	Complement component C6	CO6_HUMAN	14.9505	15.0151	14.7281	14.9682	15.0073	14.9823	14.7866	14.8892	15.1049	14.7703
P10643	Complement component C7	CO7_HUMAN	15.3704	14.9239	14.5032	15.4668	14.808	15.5849	14.64	15.3807	15.3075	14.9419
P07357	Complement component C8 alpha chain	CO8A_HUMAN	14.8865	15.089	15.0793	15.1593	15.1926	14.6197	15.676	14.9858	15.3034	15.1129
P07358	Complement component C8 beta chain	CO8B_HUMAN	15.7309	Filtered	15.5487	15.4473	16.029	16.0778	Filtered	16.062	15.5267	15.7336
P07360	Complement component C8 gamma chain	CO8G_HUMAN	15.0584	15.2465	Filtered	14.7267	14.7018	14.4674	14.783	14.8612	15.7308	15.3585
P02748	Complement component C9	CO9_HUMAN	15.4422	16.0808	15.8407	15.6002	15.784	15.8888	15.512	15.2574	15.9511	15.8831
P00751	Complement factor B	CFAB_HUMAN	16.1666	16.1687	16.6511	16.0622	16.3583	15.8837	16.3542	16.1012	16.3562	16.6403
P08603	Complement factor H	CFAH_HUMAN	18.1976	18.5237	18.7846	18.0827	18.6393	18.0042	18.5566	18.218	18.5047	18.7019
Q03591	Complement factor H-related protein 1	FHR1_HUMAN	12.8714	14.569	Filtered	14.8623	13.1915	12.8177	13.0512	14.0027	15.7599	Filtered
P05156	Complement factor I	CFAI_HUMAN	15.4604	16.2132	15.7499	15.4483	15.7623	15.314	15.8357	15.5609	16.2581	15.8609
P08185	Corticosteroid-binding globulin	CBG_HUMAN	16.2197	16.3949	16.2162	16.6006	16.4492	16.666	16.4582	16.7621	16.5642	16.7508
Q16610	Extracellular matrix protein 1	ECM1_HUMAN	Filtered	14.5504	13.6927	Filtered	14.3003	14.8611	15.0924	14.4821	13.9967	13.5795
P02671	Fibrinogen alpha chain	FIBA_HUMAN	20.0162	21.6786	20.1828	19.9051	19.9542	21.1159	21.8239	20.8108	20.9647	20.6034
P02675	Fibrinogen beta chain	FIBB_HUMAN	21.0772	22.8365	21.4487	21.003	21.0881	22.2302	22.8476	21.9622	22.2865	21.8501
P02679;P02679-2	Fibrinogen gamma chain;Isoform Gamma-A of Fibrinogen gamma chain	FIBG_HUMAN	20.6706	22.4891	21.0924	20.6116	20.7201	21.8751	22.2903	21.6603	21.819	21.4517
P02751;P02751-8	Fibronectin;Isoform 8 of Fibronectin	FINC_HUMAN	14.8906	18.3605	14.7652	14.6254	14.6076	18.1591	19.3336	17.6711	17.3029	16.8771
P23142	Fibulin-1	FBLN1_HUMAN	15.1567	15.1669	14.8431	15.5778	15.1349	15.3151	15.5484	15.4911	15.5459	15.168
O75636;O75636-2	Ficolin-3;Isoform 2 of Ficolin-3	FCN3_HUMAN	13.4016	14.4571	14.4658	14.1861	14.3258	Filtered	14.4191	14.3159	14.5205	14.7647
Q08380	Galectin-3-binding protein	LG3BP_HUMAN	13.5842	14.9299	13.8185	13.6673	13.7026	13.9188	14.4267	13.1339	14.6035	13.584
P06396	Gelsolin	GELS_HUMAN	17.0395	16.5304	16.6532	16.9258	16.6262	16.8228	16.4372	16.7667	16.3014	16.5607
P22352	Glutathione peroxidase 3	GPX3_HUMAN	15.5035	Filtered	14.8811	15.7799	14.3936	15.6393	14.9875	15.5436	15.0277	14.9367
P00738	Haptoglobin	HPT_HUMAN	20.3715	22.2939	21.8184	21.0484	20.0666	21.0011	19.8963	20.3535	22.3761	21.6766
P00739	Haptoglobin-related protein	HPTR_HUMAN	15.7017	15.4646	16.0265	15.6731	15.9319	18.196	15.1552	15.3895	19.4646	16.4247
P69905	Hemoglobin subunit alpha	HBA_HUMAN	18.8011	18.0604	18.9137	18.5463	18.8459	15.7048	16.935	16.752	16.3781	16.3473
P68871	Hemoglobin subunit beta	HBB_HUMAN	18.6176	17.6801	18.4572	18.2903	18.3577	16.1909	16.054	16.7069	15.3635	15.8196
P02042	Hemoglobin subunit delta	HBD_HUMAN	Filtered	Filtered	13.803	15.1103	13.883	Filtered	Filtered	Filtered	Filtered	Filtered
P02790	Hemopexin	HEMO_HUMAN	20.1892	20.4409	20.4532	20.0446	20.6486	20.2232	20.4608	20.439	20.5027	20.2613
P05546	Heparin cofactor 2	HEP2_HUMAN	17.4848	17.9123	17.792	17.3396	17.1957	17.5165	17.1839	17.5223	17.964	17.9365
Q04756	Hepatocyte growth factor activator	HGFA_HUMAN	15.1902	Filtered	Filtered	14.3922	14.6241	Filtered	14.3886	14.7393	Filtered	14.0837
P04196	Histidine-rich glycoprotein	HRG_HUMAN	18.106	17.6928	18.052	18.1871	18.5209	18.2086	18.3549	17.6365	17.4081	17.4672
P04908;P0C0S5;P0C0S8;P16104;P20671;Q16777;Q6FI13;Q71UI9;Q71UI9-2;Q71UI9-5;Q7L7L0;Q8IUE6;Q93077;Q96KK5;Q96QV6;Q99878;Q9BTM1;Q9BTM1-2	Histone H2A type 1-B/E;Histone H2A.Z;Histone H2A type 1;Histone H2AX;Histone H2A type 1-D;Histone H2A type 2-C;Histone H2A type 2-A;Histone H2A.V;Isoform 2 of Histone H2A.V;Isoform 5 of Histone H2A.V;Histone H2A type 3;Histone H2A type 2-B;Histone H2A type 1-C;Histone H2A type 1-H;Histone H2A type 1-A;Histone H2A type 1-J;Histone H2A.J;Isoform 2 of Histone H2A.J	H2A1B_HUMAN;H2AZ_HUMAN;H2A1_HUMAN;H2AX_HUMAN;H2A1D_HUMAN;H2A2C_HUMAN;H2A2A_HUMAN;H2AV_HUMAN;H2AV_HUMAN;H2AV_HUMAN;H2A3_HUMAN;H2A2B_HUMAN;H2A1C_HUMAN;H2A1H_HUMAN;H2A1A_HUMAN;H2A1J_HUMAN;H2AJ_HUMAN;H2AJ_HUMAN	16.2971	16.4075	15.6117	16.0632	16.0821	15.9773	16.2982	16.9526	16.2073	16.3275
O60814;P06899;P23527;P33778;P57053;P58876;P62807;Q16778;Q5QNW6;Q5QNW6-2;Q8N257;Q93079;Q99877;Q99879;Q99880	Histone H2B type 1-K;Histone H2B type 1-J;Histone H2B type 1-O;Histone H2B type 1-B;Histone H2B type F-S;Histone H2B type 1-D;Histone H2B type 1-C/E/F/G/I;Histone H2B type 2-E;Histone H2B type 2-F;Isoform 2 of Histone H2B type 2-F;Histone H2B type 3-B;Histone H2B type 1-H;Histone H2B type 1-N;Histone H2B type 1-M;Histone H2B type 1-L	H2B1K_HUMAN;H2B1J_HUMAN;H2B1O_HUMAN;H2B1B_HUMAN;H2BFS_HUMAN;H2B1D_HUMAN;H2B1C_HUMAN;H2B2E_HUMAN;H2B2F_HUMAN;H2B2F_HUMAN;H2B3B_HUMAN;H2B1H_HUMAN;H2B1N_HUMAN;H2B1M_HUMAN;H2B1L_HUMAN	14.2911	14.8837	15.0047	15.2803	15.101	14.9733	14.7742	14.752	14.2103	15.4961
P68431;P84243;Q16695;Q6NXT2;Q71DI3	Histone H3.1;Histone H3.3;Histone H3.1t;Histone H3.3C;Histone H3.2	H31_HUMAN;H33_HUMAN;H31T_HUMAN;H3C_HUMAN;H32_HUMAN	14.4972	Filtered	Filtered	Filtered	Filtered	Filtered	14.6714	Filtered	14.8938	14.9785
P62805	Histone H4	H4_HUMAN	15.9206	16.4561	16.399	15.5701	15.7074	16.3204	15.8441	16.4287	16.5416	16.016
Q14520;Q14520-2	Hyaluronan-binding protein 2;Isoform 2 of Hyaluronan-binding protein 2	HABP2_HUMAN	14.4267	13.1417	14.6624	14.9124	14.659	14.4947	14.6398	14.617	13.3725	14.3972
P01876	Immunoglobulin heavy constant alpha 1	IGHA1_HUMAN	21.5173	20.9133	20.6559	21.1891	21.2217	21.1666	21.1968	21.0772	21.1599	20.6446
P01877	Immunoglobulin heavy constant alpha 2	IGHA2_HUMAN	21.95	21.4913	21.0119	21.5276	21.6046	21.4518	21.3842	21.6928	21.5258	20.9542
P01880;P01880-2	Immunoglobulin heavy constant delta;Isoform 2 of Immunoglobulin heavy constant delta	IGHD_HUMAN	15.7267	Filtered	16.2021	Filtered	16.6186	Filtered	16.6695	15.161	Filtered	Filtered
P01857	Immunoglobulin heavy constant gamma 1	IGHG1_HUMAN	22.4048	20.718	22.2074	22.4206	22.2409	22.4496	22.1643	22.2295	20.6845	21.8842
P01859	Immunoglobulin heavy constant gamma 2	IGHG2_HUMAN	23.3879	22.4443	22.9451	23.4991	23.0548	23.3255	22.9477	23.4099	22.5511	22.913
P01860	Immunoglobulin heavy constant gamma 3	IGHG3_HUMAN	17.6007	18.0367	18.0943	19.2408	18.6519	19.2613	18.7734	17.4383	18.1071	17.9957
P01861	Immunoglobulin heavy constant gamma 4	IGHG4_HUMAN	18.8351	18.5429	18.5238	17.7426	18.9722	17.3307	18.9725	18.6827	18.798	18.3148
P01871;P01871-2	Immunoglobulin heavy constant mu;Isoform 2 of Immunoglobulin heavy constant mu	IGHM_HUMAN	21.8951	21.9922	21.4536	21.462	21.8026	21.6105	21.6837	21.6794	21.9826	21.3703
A0A0C4DH31	Immunoglobulin heavy variable 1-18	HV118_HUMAN	13.8117	Filtered	13.9355	13.7347	14.5104	13.1676	14.4962	13.8969	12.3507	14.0823
P23083	Immunoglobulin heavy variable 1-2	HV102_HUMAN	18.9307	16.4968	17.1625	17.2653	16.4742	16.8683	16.6831	17.7266	17.985	16.845
A0A0C4DH29	Immunoglobulin heavy variable 1-3	HV103_HUMAN	14.6331	Filtered	13.6363	Filtered	14.6288	Filtered	14.8045	14.4706	Filtered	13.4637
P01742	Immunoglobulin heavy variable 1-69	HV169_HUMAN	Filtered	14.8516	14.6507	Filtered	13.7185	Filtered	Filtered	Filtered	15.3761	14.6427
P0DP01	Immunoglobulin heavy variable 1-8	HV108_HUMAN	Filtered	16.71	17.5997	17.1314	16.6728	17.7787	16.8057	16.8613	16.9367	15.8407
A0A0B4J1V2	Immunoglobulin heavy variable 2-26	HV226_HUMAN	14.3074	Filtered	14.8718	15.0633	Filtered	14.5362	Filtered	Filtered	12.8678	15.1301
P01817	Immunoglobulin heavy variable 2-5	HV205_HUMAN	13.8457	Filtered	14.8866	Filtered	14.3498	Filtered	14.4502	14.3574	Filtered	14.8687
A0A0C4DH43	Immunoglobulin heavy variable 2-70D	HV70D_HUMAN	Filtered	18.2086	18.5845	15.33	18.4752	15.172	18.1327	Filtered	18.2866	18.4322
P01764;P01768;P0DP03	Immunoglobulin heavy variable 3-23;Immunoglobulin heavy variable 3-30;Immunoglobulin heavy variable 3-30-5	HV323_HUMAN;HV330_HUMAN;HV335_HUMAN	16.1101	15.439	15.5701	15.213	15.5147	14.8466	15.5379	15.7721	15.3223	15.2587
A0A0A0MS15	Immunoglobulin heavy variable 3-49	HV349_HUMAN	18.8419	18.6047	19.0097	18.3838	18.829	18.6669	18.672	17.8499	18.3325	19.0804
A0A0J9YX35	Immunoglobulin heavy variable 3-64D	HV64D_HUMAN	16.244	16.5667	16.9505	16.1019	15.9623	16.0482	16.0361	16.5395	16.7267	17.1128
P01780	Immunoglobulin heavy variable 3-7	HV307_HUMAN	19.5075	17.8428	17.4239	17.9731	18.4066	17.7618	18.3844	18.4964	17.1366	17.3907
A0A0B4J1Y9	Immunoglobulin heavy variable 3-72	HV372_HUMAN	19.5021	19.1588	19.1118	19.0432	19.5869	18.8736	19.4751	19.6144	19.1576	19.0562
A0A0B4J1X5	Immunoglobulin heavy variable 3-74	HV374_HUMAN	19.3031	18.4629	18.8374	18.5991	18.8824	18.4431	18.9461	19.258	18.6387	19.0403
P01782;P0DP04	Immunoglobulin heavy variable 3-9;Immunoglobulin heavy variable 3-43D	HV309_HUMAN;HV43D_HUMAN	18.6742	17.4064	18.4492	18.3101	17.701	17.2601	17.8121	17.5423	17.169	17.7918
P06331	Immunoglobulin heavy variable 4-34	HV434_HUMAN	16.4998	16.0972	15.4857	16.5523	15.7235	16.1339	15.7328	16.3298	15.8227	15.8438
A0A0C4DH38	Immunoglobulin heavy variable 5-51	HV551_HUMAN	15.5743	15.594	15.3505	14.6871	15.387	15.9523	16.2374	15.4382	15.8816	16.3268
A0A0B4J1U7	Immunoglobulin heavy variable 6-1	HV601_HUMAN	17.4849	18.6412	17.0664	21.6151	18.3373	21.7565	18.9174	17.469	18.7856	18.751
P01591	Immunoglobulin J chain	IGJ_HUMAN	17.3361	16.7721	17.2102	17.0106	17.2785	17.2205	17.5188	17.611	17.1449	17.3989
P01834	Immunoglobulin kappa constant	IGKC_HUMAN	23.13	22.0508	22.3819	22.9205	22.7215	22.8665	22.7471	22.6823	22.0505	22.2448
A0A0C4DH73;P01597;P01611;P04432	Immunoglobulin kappa variable 1-12;Immunoglobulin kappa variable 1-39;Immunoglobulin kappa variable 1D-12;Immunoglobulin kappa variable 1D-39	KV112_HUMAN;KV139_HUMAN;KVD12_HUMAN;KVD39_HUMAN	17.8288	16.8762	17.6382	17.1867	17.7193	17.3249	17.5858	17.6954	16.7637	17.3451
P04430	Immunoglobulin kappa variable 1-16	KV116_HUMAN	15.6407	Filtered	Filtered	14.3003	14.7519	Filtered	15.0972	15.3554	Filtered	Filtered
P01599	Immunoglobulin kappa variable 1-17	KV117_HUMAN	15.4977	15.1606	15.7775	15.087	16.292	15.1821	16.2348	14.7427	15.1162	15.0189
A0A075B6S5;A0A0C4DH67;A0A0C4DH69	Immunoglobulin kappa variable 1-27;Immunoglobulin kappa variable 1-8;Immunoglobulin kappa variable 1-9	KV127_HUMAN;KV108_HUMAN;KV109_HUMAN	18.324	17.2084	17.8096	17.8581	18.1136	17.7732	17.8441	17.93	17.0686	17.4388
P01602	Immunoglobulin kappa variable 1-5	KV105_HUMAN	18.1421	17.1771	18.8863	17.3813	18.0544	17.3169	17.8754	17.7526	17.4152	18.7722
P01601	Immunoglobulin kappa variable 1D-16	KVD16_HUMAN	13.2561	13.0381	Filtered	13.7383	13.9531	12.9789	13.3333	12.8733	13.0215	Filtered
P01593;P01594	Immunoglobulin kappa variable 1D-33;Immunoglobulin kappa variable 1-33	KVD33_HUMAN;KV133_HUMAN	18.0071	16.9431	17.5847	18.1962	18.4018	18.146	18.2289	17.8732	17.1651	17.5584
A0A0C4DH68	Immunoglobulin kappa variable 2-24	KV224_HUMAN	19.4532	17.7285	18.3684	19.9115	19.4833	18.9904	19.2575	20.4695	19.4282	18.3575
A0A075B6P5;P01615	Immunoglobulin kappa variable 2-28;Immunoglobulin kappa variable 2D-28	KV228_HUMAN;KVD28_HUMAN	19.034	18.3768	18.3742	18.4035	18.6094	18.2062	17.8778	18.7225	17.6003	17.7139
P06310	Immunoglobulin kappa variable 2-30	KV230_HUMAN	14.5573	13.5756	14.5052	14.1049	14.8354	13.0782	17.3163	13.8816	13.6459	13.8403
A0A075B6S2;A2NJV5	Immunoglobulin kappa variable 2D-29;Immunoglobulin kappa variable 2-29	KVD29_HUMAN;KV229_HUMAN	15.2297	Filtered	Filtered	13.9625	Filtered	13.9719	Filtered	15.4603	Filtered	Filtered
P01624	Immunoglobulin kappa variable 3-15	KV315_HUMAN	20.5925	19.9962	19.9041	20.5593	20.0601	20.4186	20.3702	20.0261	19.9911	20.3139
P01619	Immunoglobulin kappa variable 3-20	KV320_HUMAN	20.1472	19.4848	19.5506	19.4479	19.9471	19.7537	20.0027	19.9965	19.4028	19.5584
A0A0A0MRZ8;P04433	Immunoglobulin kappa variable 3D-11;Immunoglobulin kappa variable 3-11	KVD11_HUMAN;KV311_HUMAN	20.4801	20.0853	19.5403	19.5915	19.6853	19.508	19.3278	19.1278	18.9606	19.2936
A0A0C4DH25	Immunoglobulin kappa variable 3D-20	KVD20_HUMAN	18.8862	18.0975	18.2707	19.0078	18.3091	17.4485	18.3927	18.9257	18.2559	18.25
P06312	Immunoglobulin kappa variable 4-1	KV401_HUMAN	19.2324	18.9689	19.4611	19.224	19.8629	19.9032	19.8523	20.0931	19.0827	19.0138
A0A0A0MT36	Immunoglobulin kappa variable 6D-21	KVD21_HUMAN	15.5956	Filtered	14.2529	14.622	14.4865	14.4657	14.2225	15.2206	Filtered	13.7954
P0DOY2;P0DOY3	Immunoglobulin lambda constant 2;Immunoglobulin lambda constant 3	IGLC2_HUMAN;IGLC3_HUMAN	21.3539	20.5664	21.1233	21.4216	21.1362	21.399	21.0942	20.978	20.6079	21.0799
A0M8Q6	Immunoglobulin lambda constant 7	IGLC7_HUMAN	Filtered	11.1832	11.478	11.8784	12.1234	11.4701	11.8998	12.1886	11.5236	15.6477
A0A0B4J1U3	Immunoglobulin lambda variable 1-36	LV136_HUMAN	14.4925	Filtered	Filtered	15.2092	13.9047	16.243	13.3489	14.5793	Filtered	Filtered
P01703	Immunoglobulin lambda variable 1-40	LV140_HUMAN	15.6367	14.9756	16.0602	15.4107	15.498	15.0076	15.4618	15.3695	15.0322	15.4987
P01700	Immunoglobulin lambda variable 1-47	LV147_HUMAN	18.1018	16.5838	17.1194	17.2807	17.3718	17.2983	17.8456	18.1955	16.7799	17.4492
P01701	Immunoglobulin lambda variable 1-51	LV151_HUMAN	15.2846	Filtered	15.2533	15.1269	Filtered	15.1804	Filtered	15.4082	Filtered	14.739
P01704	Immunoglobulin lambda variable 2-14	LV214_HUMAN	Filtered	15.3521	Filtered	Filtered	16.3404	Filtered	15.3941	Filtered	15.8211	Filtered
A0A075B6J9	Immunoglobulin lambda variable 2-18	LV218_HUMAN	15.7274	Filtered	Filtered	Filtered	Filtered	Filtered	Filtered	16.3147	Filtered	Filtered
P01714	Immunoglobulin lambda variable 3-19	LV319_HUMAN	16.7158	15.8417	16.5214	16.5892	16.3324	16.3428	16.6117	16.7581	15.7202	16.5896
P80748	Immunoglobulin lambda variable 3-21	LV321_HUMAN	16.9322	16.7557	15.5321	16.6036	16.7426	16.0664	16.5493	17.1694	16.1845	16.0284
P01717	Immunoglobulin lambda variable 3-25	LV325_HUMAN	15.26	13.8788	13.9592	13.3956	14.4019	13.8919	14.2113	Filtered	13.5417	13.8122
A0A075B6K5	Immunoglobulin lambda variable 3-9	LV39_HUMAN	Filtered	Filtered	Filtered	14.3671	Filtered	15.573	14.8483	14.884	14.7477	14.7451
A0A075B6I1	Immunoglobulin lambda variable 4-60	LV460_HUMAN	Filtered	Filtered	18.0954	18.0112	18.8229	18.8271	18.7826	19.0932	Filtered	17.636
A0A075B6H9	Immunoglobulin lambda variable 4-69	LV469_HUMAN	13.572	13.0297	12.7451	13.3028	12.6914	13.6106	13.0932	12.8765	12.4502	12.6265
A0A087WSX0	Immunoglobulin lambda variable 5-45	LV545_HUMAN	13.7844	Filtered	13.6098	14.3184	12.9756	14.8214	14.6041	14.4643	Filtered	Filtered
P01721	Immunoglobulin lambda variable 6-57	LV657_HUMAN	Filtered	Filtered	Filtered	Filtered	11.3021	Filtered	12.0112	12.9871	Filtered	Filtered
A0A075B6I9	Immunoglobulin lambda variable 7-46	LV746_HUMAN	Filtered	16.6182	17.5583	17.5583	16.8279	17.4619	17.9093	Filtered	Filtered	16.4689
A0A075B6I0	Immunoglobulin lambda variable 8-61	LV861_HUMAN	18.1468	15.1981	16.1332	18.0938	17.7222	18.0347	16.371	18.0397	17.0079	17.7008
A0A0B4J1Y8	Immunoglobulin lambda variable 9-49	LV949_HUMAN	15.6936	13.322	16.2665	15.394	15.1581	15.5386	14.4797	16.0025	14.77	16.3849
P15814	Immunoglobulin lambda-like polypeptide 1	IGLL1_HUMAN	16.852	15.3169	16.7793	16.9823	15.7777	17.1667	15.5625	16.7551	15.5842	15.7247
B9A064	Immunoglobulin lambda-like polypeptide 5	IGLL5_HUMAN	21.015	19.9445	20.2657	20.6465	20.417	20.5969	20.3182	20.3179	19.9601	20.1495
P17936;P17936-2	Insulin-like growth factor-binding protein 3;Isoform 2 of Insulin-like growth factor-binding protein 3	IBP3_HUMAN	15.4741	15.3071	15.4114	15.3191	15.2474	15.6919	15.109	15.2141	14.9162	14.8985
P35858;P35858-2	Insulin-like growth factor-binding protein complex acid labile subunit;Isoform 2 of Insulin-like growth factor-binding protein complex acid labile subunit	ALS_HUMAN	16.211	Filtered	Filtered	15.9685	16.1849	Filtered	15.9058	15.9097	15.6926	15.7797
P19827	Inter-alpha-trypsin inhibitor heavy chain H1	ITIH1_HUMAN	17.5158	17.303	17.3497	17.2704	17.548	17.1023	17.3142	17.5948	17.4808	17.3816
P19823	Inter-alpha-trypsin inhibitor heavy chain H2	ITIH2_HUMAN	18.4067	18.2178	18.1229	18.2175	18.0717	18.3118	18.1108	18.4745	18.2232	18.2525
Q06033;Q06033-2	Inter-alpha-trypsin inhibitor heavy chain H3;Isoform 2 of Inter-alpha-trypsin inhibitor heavy chain H3	ITIH3_HUMAN	13.9461	15.005	15.1997	15.0965	14.8829	15.1733	14.7382	14.6008	15.0975	15.2601
Q14624	Inter-alpha-trypsin inhibitor heavy chain H4	ITIH4_HUMAN	18.4978	18.6764	18.6464	18.7452	18.5226	18.8174	18.5079	18.6565	18.6152	18.6193
P29622	Kallistatin	KAIN_HUMAN	15.6557	16.4561	16.8141	16.2637	16.3917	15.8208	16.531	16.8413	16.4601	17.0419
P13645	Keratin, type I cytoskeletal 10	K1C10_HUMAN	Filtered	10.4237	Filtered	Filtered	12.5757	Filtered	Filtered	Filtered	Filtered	Filtered
P04264	Keratin, type II cytoskeletal 1	K2C1_HUMAN	Filtered	11.2283	Filtered	13.6048	14.0004	Filtered	Filtered	Filtered	Filtered	Filtered
P01042	Kininogen-1	KNG1_HUMAN	18.4438	18.3063	18.0932	18.0042	18.0219	18.0356	17.94	18.368	18.1554	18.3744
P02750	Leucine-rich alpha-2-glycoprotein	A2GL_HUMAN	Filtered	17.1538	16.0208	Filtered	16.7996	16.2555	16.7221	Filtered	16.9967	16.1671
P18428	Lipopolysaccharide-binding protein	LBP_HUMAN	14.3238	14.8656	14.6365	14.4783	14.5773	14.4944	14.4901	14.1399	14.8206	13.9607
P14151;P14151-2	L-selectin;Isoform 2 of L-selectin	LYAM1_HUMAN	14.9743	Filtered	14.4912	14.7558	15.0936	14.82	14.8122	14.8333	14.471	14.8939
P51884	Lumican	LUM_HUMAN	15.4365	15.4785	15.2922	15.0741	15.1017	Filtered	15.5935	15.5161	15.2626	15.3528
Q96PD5;Q96PD5-2	N-acetylmuramoyl-L-alanine amidase;Isoform 2 of N-acetylmuramoyl-L-alanine amidase	PGRP2_HUMAN	16.5145	16.2651	16.7357	16.2465	16.3146	16.2775	16.0924	16.0163	16.3242	16.2627
Q6UXB8	Peptidase inhibitor 16	PI16_HUMAN	Filtered	Filtered	12.5343	13.2552	12.6868	13.0872	20.916	Filtered	12.3016	12.3479
P04180	Phosphatidylcholine-sterol acyltransferase	LCAT_HUMAN	13.9656	13.7254	14.248	13.7981	14.5596	13.8701	14.0102	14.1693	14.271	14.1014
P80108	Phosphatidylinositol-glycan-specific phospholipase D	PHLD_HUMAN	14.5103	Filtered	13.8644	13.5632	14.2434	Filtered	13.9382	14.2311	Filtered	14.3094
P36955	Pigment epithelium-derived factor	PEDF_HUMAN	15.9284	15.772	15.7006	15.4216	15.5283	15.3431	15.5085	15.7839	15.9052	15.7198
P03952	Plasma kallikrein	KLKB1_HUMAN	15.2299	15.0682	14.8005	14.2291	15.0831	14.3793	14.9911	15.076	15.0917	14.7688
P05155;P05155-2;P05155-3	Plasma protease C1 inhibitor;Isoform 2 of Plasma protease C1 inhibitor;Isoform 3 of Plasma protease C1 inhibitor	IC1_HUMAN	19.0299	18.8154	18.6462	18.9014	18.2643	19.03	18.6466	18.7852	18.3569	18.5499
P05154	Plasma serine protease inhibitor	IPSP_HUMAN	14.5603	15.064	15.0179	14.6112	15.2349	14.6802	15.032	15.3486	15.2012	15.0531
P00747	Plasminogen	PLMN_HUMAN	17.8424	18.0004	17.85	17.9082	17.8008	17.9093	17.9909	18.1275	17.6152	17.775
P02775	Platelet basic protein	CXCL7_HUMAN	14.4659	13.9178	Filtered	13.699	Filtered	Filtered	Filtered	Filtered	Filtered	Filtered
P02776;P10720	Platelet factor 4;Platelet factor 4 variant	PLF4_HUMAN;PF4V_HUMAN	13.7675	13.0399	Filtered	Filtered	Filtered	Filtered	Filtered	Filtered	Filtered	Filtered
P20742	Pregnancy zone protein	PZP_HUMAN	19.8056	19.3815	18.6909	19.8308	19.0117	19.6681	18.9938	19.5173	19.2425	18.7014
P02760	Protein AMBP	AMBP_HUMAN	16.3693	15.7535	15.9642	16.2566	16.068	16.0751	15.9361	16.2262	16.2075	16.0119
Q92954;Q92954-3;Q92954-6	Proteoglycan 4;Isoform C of Proteoglycan 4;Isoform F of Proteoglycan 4	PRG4_HUMAN	Filtered	Filtered	12.6927	Filtered	Filtered	Filtered	Filtered	Filtered	Filtered	12.2838
P00734	Prothrombin	THRB_HUMAN	17.483	17.4697	17.6625	17.5663	17.5005	17.5526	17.5472	17.4816	17.3949	17.5487
P02753	Retinol-binding protein 4	RET4_HUMAN	16.9158	16.3878	16.7509	16.7326	16.5332	16.1831	16.6852	16.9427	16.3935	16.9891
P49908	Selenoprotein P	SEPP1_HUMAN	15.6908	Filtered	14.9928	15.3269	15.1936	15.0244	15.1915	15.278	14.6971	14.7589
P02787	Serotransferrin	TRFE_HUMAN	21.1684	20.9376	21.4087	21.2836	21.1017	21.2722	21.0472	21.1562	20.959	21.2945
P02768	Serum albumin	ALBU_HUMAN	27.5493	26.8335	27.1226	27.5464	27.1877	27.5708	27.0182	27.1562	26.714	26.9371
P0DJI8	Serum amyloid A-1 protein	SAA1_HUMAN	Filtered	15.6246	Filtered	Filtered	16.1515	Filtered	15.6787	Filtered	17.0667	Filtered
P35542	Serum amyloid A-4 protein	SAA4_HUMAN	16.7327	17.4185	16.8588	16.5885	16.7689	16.1826	16.3145	15.4448	17.0419	16.6594
P02743	Serum amyloid P-component	SAMP_HUMAN	16.9152	16.6343	16.9327	17.0575	16.8567	16.4353	15.9981	16.9954	16.6157	16.9091
P27169	Serum paraoxonase/arylesterase 1	PON1_HUMAN	16.9331	16.5348	17.157	16.964	17.071	17.0652	16.9951	16.8252	16.5833	17.1459
O00391;O00391-2	Sulfhydryl oxidase 1;Isoform 2 of Sulfhydryl oxidase 1	QSOX1_HUMAN	Filtered	Filtered	13.5406	13.4853	13.691	Filtered	13.508	Filtered	13.3332	13.3418
P05452	Tetranectin	TETN_HUMAN	14.2774	14.0904	13.7031	14.5291	14.2136	13.8147	14.0109	13.4088	13.9609	12.8449
P07996;P07996-2	Thrombospondin-1;Isoform 2 of Thrombospondin-1	TSP1_HUMAN	13.3605	Filtered	Filtered	Filtered	Filtered	Filtered	Filtered	Filtered	Filtered	Filtered
P05543	Thyroxine-binding globulin	THBG_HUMAN	15.352	Filtered	13.3931	Filtered	14.3783	Filtered	14.0966	13.9553	14.1865	12.7541
P02766	Transthyretin	TTHY_HUMAN	20.6376	19.5373	20.3069	20.7361	20.3137	20.7588	20.2568	20.6601	19.8564	19.85
P02774;P02774-3	Vitamin D-binding protein;Isoform 3 of Vitamin D-binding protein	VTDB_HUMAN	19.0807	19.0564	18.7056	19.1624	19.0903	18.946	19.07	19.251	18.9883	18.7256
P07225	Vitamin K-dependent protein S	PROS_HUMAN	15.9503	15.8033	15.9192	15.6454	15.9655	15.7501	15.8383	15.9673	15.9228	15.5922
P22891;P22891-2	Vitamin K-dependent protein Z;Isoform 2 of Vitamin K-dependent protein Z	PROZ_HUMAN	Filtered	Filtered	Filtered	14.0337	Filtered	14.6894	Filtered	Filtered	14.8418	Filtered
P04004	Vitronectin	VTNC_HUMAN	18.4019	18.3208	18.5022	18.2181	18.8866	18.2967	18.8286	18.3089	18.3398	18.5825
P04275	von Willebrand factor	VWF_HUMAN	Filtered	13.8721	Filtered	Filtered	Filtered	13.5122	13.8583	13.6708	12.5827	Filtered
Q641Q2;Q641Q2-2;Q9Y4E1;Q9Y4E1-2;Q9Y4E1-3;Q9Y4E1-4;Q9Y4E1-5;Q9Y4E1-6	WASH complex subunit 2A;Isoform 2 of WASH complex subunit 2A;WASH complex subunit 2C;Isoform 2 of WASH complex subunit 2C;Isoform 3 of WASH complex subunit 2C;Isoform 4 of WASH complex subunit 2C;Isoform 5 of WASH complex subunit 2C;Isoform 6 of WASH complex subunit 2C	WAC2A_HUMAN;WAC2A_HUMAN;WAC2C_HUMAN;WAC2C_HUMAN;WAC2C_HUMAN;WAC2C_HUMAN;WAC2C_HUMAN;WAC2C_HUMAN	Filtered	Filtered	13.0686	Filtered	13.3815	Filtered	13.2233	Filtered	Filtered	Filtered
P25311	Zinc-alpha-2-glycoprotein	ZA2G_HUMAN	17.4038	16.8332	16.8667	17.2168	16.9815	17.1329	16.8787	17.3149	16.8607	16.8599

## Sheet: Supp Data 4
Protein Accession and name	Accession	Freeze Cycle 1	Freeze Cycle 2	Freeze Cycle 3	Freeze Cycle 4	Freeze Cycle 5	Freeze Cycle 6
sp|A0A075B6H9|LV469_HUMAN Immunoglobulin lambda variable 4-69 OS=Homo sapiens OX=9606 GN=IGLV4-69 PE=1 SV=1	LV469_HUMAN	27.3474	18.5591	18.1042	27.7828	27.3669	17.7446
sp|A0A075B6I0|LV861_HUMAN Immunoglobulin lambda variable 8-61 OS=Homo sapiens OX=9606 GN=IGLV8-61 PE=3 SV=7	LV861_HUMAN	28.1221	27.921	28.4249	28.2828	28.2401	28.2162
sp|A0A075B6I9|LV746_HUMAN Immunoglobulin lambda variable 7-46 OS=Homo sapiens OX=9606 GN=IGLV7-46 PE=3 SV=4	LV746_HUMAN	29.9177	30.0718	29.7267	29.7266	29.7559	30.101
sp|A0A075B6J1|LV537_HUMAN Immunoglobulin lambda variable 5-37 OS=Homo sapiens OX=9606 GN=IGLV5-37 PE=3 SV=1	LV537_HUMAN	19.3847	19.4149	18.365	20.7953	18.9675	25.0296
sp|A0A075B6J9|LV218_HUMAN Immunoglobulin lambda variable 2-18 OS=Homo sapiens OX=9606 GN=IGLV2-18 PE=3 SV=2	LV218_HUMAN	26.0646	25.7483	19.1669	18.0038	21.3144	17.9601
sp|A0A075B6K0|LV316_HUMAN Immunoglobulin lambda variable 3-16 OS=Homo sapiens OX=9606 GN=IGLV3-16 PE=3 SV=2	LV316_HUMAN	19.9706	19.2258	19.2782	27.0085	18.4435	27.0444
sp|A0A075B6K4|LV310_HUMAN Immunoglobulin lambda variable 3-10 OS=Homo sapiens OX=9606 GN=IGLV3-10 PE=3 SV=2	LV310_HUMAN	27.168	27.1289	19.8062	27.0935	27.0107	26.7841
sp|A0A075B6K5|LV39_HUMAN Immunoglobulin lambda variable 3-9 OS=Homo sapiens OX=9606 GN=IGLV3-9 PE=3 SV=1	LV39_HUMAN	29.9848	29.8878	30.1575	29.9512	30.1763	29.9847
sp|A0A075B6R2|HV404_HUMAN Immunoglobulin heavy variable 4-4 OS=Homo sapiens OX=9606 GN=IGHV4-4 PE=3 SV=2	HV404_HUMAN	26.7909	21.0982	19.2628	20.8285	26.6271	19.8599
sp|A0A087WSY6|KVD15_HUMAN Immunoglobulin kappa variable 3D-15 OS=Homo sapiens OX=9606 GN=IGKV3D-15 PE=3 SV=6	KVD15_HUMAN	27.8143	28.23	28.152	28.1894	27.9903	28.2207
sp|A0A0A0MS15|HV349_HUMAN Immunoglobulin heavy variable 3-49 OS=Homo sapiens OX=9606 GN=IGHV3-49 PE=3 SV=1	HV349_HUMAN	27.4499	28.0083	27.8978	28.2987	27.8032	28.1815
sp|A0A0A0MT36|KVD21_HUMAN Immunoglobulin kappa variable 6D-21 OS=Homo sapiens OX=9606 GN=IGKV6D-21 PE=3 SV=1	KVD21_HUMAN	21.2952	24.8566	18.9893	24.9524	19.1541	19.4983
sp|A0A0B4J1U7|HV601_HUMAN Immunoglobulin heavy variable 6-1 OS=Homo sapiens OX=9606 GN=IGHV6-1 PE=3 SV=1	HV601_HUMAN	28.3971	29.0041	28.9349	29.2575	29.0316	29.2321
sp|A0A0B4J1V0|HV315_HUMAN Immunoglobulin heavy variable 3-15 OS=Homo sapiens OX=9606 GN=IGHV3-15 PE=3 SV=1	HV315_HUMAN	30.9254	31.0742	31.0148	30.7795	31.0008	30.9993
sp|A0A0B4J1X5|HV374_HUMAN Immunoglobulin heavy variable 3-74 OS=Homo sapiens OX=9606 GN=IGHV3-74 PE=3 SV=1	HV374_HUMAN	30.3414	30.4237	30.4376	30.3401	30.4397	30.47
sp|A0A0B4J1Y8|LV949_HUMAN Immunoglobulin lambda variable 9-49 OS=Homo sapiens OX=9606 GN=IGLV9-49 PE=1 SV=1	LV949_HUMAN	25.094	25.3547	20.3593	25.2308	21.8793	16.7616
sp|A0A0B4J1Y9|HV372_HUMAN Immunoglobulin heavy variable 3-72 OS=Homo sapiens OX=9606 GN=IGHV3-72 PE=3 SV=1	HV372_HUMAN	26.0992	26.2992	26.1407	26.5399	26.1912	26.2868
sp|A0A0B4J2H0|HV69D_HUMAN Immunoglobulin heavy variable 1-69D OS=Homo sapiens OX=9606 GN=IGHV1-69D PE=1 SV=1	HV69D_HUMAN	24.558	25.6442	25.5243	25.8147	19.6948	21.2581
sp|A0A0C4DH24|KV621_HUMAN Immunoglobulin kappa variable 6-21 OS=Homo sapiens OX=9606 GN=IGKV6-21 PE=3 SV=1	KV621_HUMAN	18.6939	19.7598	19.2962	19.8269	24.9179	20.0265
sp|A0A0C4DH25|KVD20_HUMAN Immunoglobulin kappa variable 3D-20 OS=Homo sapiens OX=9606 GN=IGKV3D-20 PE=3 SV=1	KVD20_HUMAN	19.9779	18.3024	19.471	17.1946	18.9002	28.8639
sp|A0A0C4DH31|HV118_HUMAN Immunoglobulin heavy variable 1-18 OS=Homo sapiens OX=9606 GN=IGHV1-18 PE=3 SV=1	HV118_HUMAN	19.9727	20.0043	18.7464	25.6853	18.1188	17.9614
sp|A0A0C4DH33|HV124_HUMAN Immunoglobulin heavy variable 1-24 OS=Homo sapiens OX=9606 GN=IGHV1-24 PE=3 SV=1	HV124_HUMAN	26.1699	26.0843	26.1208	26.0949	26.1856	26.2278
sp|A0A0C4DH38|HV551_HUMAN Immunoglobulin heavy variable 5-51 OS=Homo sapiens OX=9606 GN=IGHV5-51 PE=3 SV=1	HV551_HUMAN	28.3481	28.4812	28.394	28.1288	28.4556	28.3998
sp|A0A0C4DH43|HV70D_HUMAN Immunoglobulin heavy variable 2-70D OS=Homo sapiens OX=9606 GN=IGHV2-70D PE=3 SV=1	HV70D_HUMAN	25.6598	19.2821	25.6435	21.7234	25.7971	20.6068
sp|A0A0C4DH67|KV108_HUMAN Immunoglobulin kappa variable 1-8 OS=Homo sapiens OX=9606 GN=IGKV1-8 PE=3 SV=1;sp|A0A0C4DH69|KV109_HUMAN Immunoglobulin kappa variable 1-9 OS=Homo sapiens OX=9606 GN=IGKV1-9 PE=3 SV=1	KV108_HUMAN	29.1948	29.3698	29.3527	29.3859	29.3692	29.1703
sp|A0A0C4DH68|KV224_HUMAN Immunoglobulin kappa variable 2-24 OS=Homo sapiens OX=9606 GN=IGKV2-24 PE=3 SV=1	KV224_HUMAN	20.5754	21.6369	20.3176	19.8714	29.1155	18.4445
sp|A0A0C4DH72|KV106_HUMAN Immunoglobulin kappa variable 1-6 OS=Homo sapiens OX=9606 GN=IGKV1-6 PE=3 SV=1	KV106_HUMAN	29.6128	29.2757	29.4047	29.4262	29.3186	29.486
sp|A0A0J9YX35|HV64D_HUMAN Immunoglobulin heavy variable 3-64D OS=Homo sapiens OX=9606 GN=IGHV3-64D PE=3 SV=1	HV64D_HUMAN	19.7261	20.5835	18.6841	18.9254	26.1008	18.5724
sp|A0M8Q6|IGLC7_HUMAN Immunoglobulin lambda constant 7 OS=Homo sapiens OX=9606 GN=IGLC7 PE=1 SV=3	IGLC7_HUMAN	30.7065	30.8842	31.2057	31.2546	31.0297	30.7681
sp|A2NJV5|KV229_HUMAN Immunoglobulin kappa variable 2-29 OS=Homo sapiens OX=9606 GN=IGKV2-29 PE=3 SV=2;sp|A0A075B6S2|KVD29_HUMAN Immunoglobulin kappa variable 2D-29 OS=Homo sapiens OX=9606 GN=IGKV2D-29 PE=3 SV=1	KV229_HUMAN	26.5902	26.7372	26.948	27.1318	26.5997	26.6174
sp|O00187|MASP2_HUMAN Mannan-binding lectin serine protease 2 OS=Homo sapiens OX=9606 GN=MASP2 PE=1 SV=4	MASP2_HUMAN	18.815	24.9893	25.3554	24.9316	24.6993	25.4567
sp|O00391|QSOX1_HUMAN Sulfhydryl oxidase 1 OS=Homo sapiens OX=9606 GN=QSOX1 PE=1 SV=3	QSOX1_HUMAN	24.4775	24.9032	24.8693	24.7551	19.6091	24.4749
sp|O14791|APOL1_HUMAN Apolipoprotein L1 OS=Homo sapiens OX=9606 GN=APOL1 PE=1 SV=5	APOL1_HUMAN	30.5274	30.5077	30.4978	30.4477	30.449	30.7298
sp|O15195|VILL_HUMAN Villin-like protein OS=Homo sapiens OX=9606 GN=VILL PE=2 SV=3	VILL_HUMAN	19.6736	20.5348	18.4963	17.8424	17.0192	27.7861
sp|O43866|CD5L_HUMAN CD5 antigen-like OS=Homo sapiens OX=9606 GN=CD5L PE=1 SV=1	CD5L_HUMAN	19.5668	20.3659	18.9306	28.2425	27.9302	19.0859
sp|O75460|ERN1_HUMAN Serine/threonine-protein kinase/endoribonuclease IRE1 OS=Homo sapiens OX=9606 GN=ERN1 PE=1 SV=2	ERN1_HUMAN	20.7857	20.311	19.481	18.426	20.6312	23.3076
sp|O75636|FCN3_HUMAN Ficolin-3 OS=Homo sapiens OX=9606 GN=FCN3 PE=1 SV=2	FCN3_HUMAN	28.9683	29.1482	28.9395	28.7625	28.8308	29.1752
sp|O75882|ATRN_HUMAN Attractin OS=Homo sapiens OX=9606 GN=ATRN PE=1 SV=2	ATRN_HUMAN	28.1723	28.1478	28.0309	28.2138	28.2691	28.1108
sp|O95445|APOM_HUMAN Apolipoprotein M OS=Homo sapiens OX=9606 GN=APOM PE=1 SV=2	APOM_HUMAN	30.4146	30.6735	30.6127	30.4765	30.726	30.5715
sp|O95497|VNN1_HUMAN Pantetheinase OS=Homo sapiens OX=9606 GN=VNN1 PE=1 SV=2	VNN1_HUMAN	20.9108	23.8159	19.6348	24.066	19.537	20.4233
sp|P00450|CERU_HUMAN Ceruloplasmin OS=Homo sapiens OX=9606 GN=CP PE=1 SV=1	CERU_HUMAN	34.6627	34.8121	34.7811	34.6527	34.8192	34.7227
sp|P00488|F13A_HUMAN Coagulation factor XIII A chain OS=Homo sapiens OX=9606 GN=F13A1 PE=1 SV=4	F13A_HUMAN	22.7943	20.642	21.0971	19.1178	18.8513	22.7123
sp|P00734|THRB_HUMAN Prothrombin OS=Homo sapiens OX=9606 GN=F2 PE=1 SV=2	THRB_HUMAN	32.427	32.5028	32.545	32.5087	32.543	32.4187
sp|P00736|C1R_HUMAN Complement C1r subcomponent OS=Homo sapiens OX=9606 GN=C1R PE=1 SV=2	C1R_HUMAN	30.9821	30.9557	31.1165	30.9101	30.9879	31.11
sp|P00738|HPT_HUMAN Haptoglobin OS=Homo sapiens OX=9606 GN=HP PE=1 SV=1	HPT_HUMAN	37.0977	36.9915	37.0222	36.9774	37.0677	37.033
sp|P00739|HPTR_HUMAN Haptoglobin-related protein OS=Homo sapiens OX=9606 GN=HPR PE=2 SV=2	HPTR_HUMAN	29.6979	29.3776	29.2257	29.5705	29.5685	29.518
sp|P00740|FA9_HUMAN Coagulation factor IX OS=Homo sapiens OX=9606 GN=F9 PE=1 SV=2	FA9_HUMAN	28.4794	28.6582	28.515	28.4326	28.6959	28.6243
sp|P00742|FA10_HUMAN Coagulation factor X OS=Homo sapiens OX=9606 GN=F10 PE=1 SV=2	FA10_HUMAN	25.95	25.8251	26.0345	19.5471	26.1325	25.9981
sp|P00746|CFAD_HUMAN Complement factor D OS=Homo sapiens OX=9606 GN=CFD PE=1 SV=5	CFAD_HUMAN	25.4835	25.5264	25.5319	25.4043	25.5576	17.3972
sp|P00747|PLMN_HUMAN Plasminogen OS=Homo sapiens OX=9606 GN=PLG PE=1 SV=2	PLMN_HUMAN	33.1242	33.1419	33.1068	33.1481	33.2298	33.1275
sp|P00748|FA12_HUMAN Coagulation factor XII OS=Homo sapiens OX=9606 GN=F12 PE=1 SV=3	FA12_HUMAN	30.1102	30.2201	30.2075	30.1998	30.2845	30.1923
sp|P00751|CFAB_HUMAN Complement factor B OS=Homo sapiens OX=9606 GN=CFB PE=1 SV=2	CFAB_HUMAN	33.6982	33.736	33.7251	33.5813	33.732	33.657
sp|P00915|CAH1_HUMAN Carbonic anhydrase 1 OS=Homo sapiens OX=9606 GN=CA1 PE=1 SV=2	CAH1_HUMAN	29.0722	28.9291	28.8777	29.0142	28.9507	29.1183
sp|P00918|CAH2_HUMAN Carbonic anhydrase 2 OS=Homo sapiens OX=9606 GN=CA2 PE=1 SV=2	CAH2_HUMAN	20.2467	19.8413	19.4151	19.5115	25.2281	18.0243
sp|P01008|ANT3_HUMAN Antithrombin-III OS=Homo sapiens OX=9606 GN=SERPINC1 PE=1 SV=1	ANT3_HUMAN	33.8551	33.9215	33.8983	33.6823	34.0449	33.8386
sp|P01009|A1AT_HUMAN Alpha-1-antitrypsin OS=Homo sapiens OX=9606 GN=SERPINA1 PE=1 SV=3	A1AT_HUMAN	37.9867	38.1037	38.0291	37.9687	38.0009	38.0744
sp|P01011|AACT_HUMAN Alpha-1-antichymotrypsin OS=Homo sapiens OX=9606 GN=SERPINA3 PE=1 SV=2	AACT_HUMAN	34.2811	34.1808	34.2478	34.2048	34.2203	34.223
sp|P01019|ANGT_HUMAN Angiotensinogen OS=Homo sapiens OX=9606 GN=AGT PE=1 SV=1	ANGT_HUMAN	31.5839	31.5815	31.6248	31.4298	31.6068	31.718
sp|P01023|A2MG_HUMAN Alpha-2-macroglobulin OS=Homo sapiens OX=9606 GN=A2M PE=1 SV=3	A2MG_HUMAN	36.6223	36.7506	36.6719	36.5024	36.7249	36.6651
sp|P01024|CO3_HUMAN Complement C3 OS=Homo sapiens OX=9606 GN=C3 PE=1 SV=2	CO3_HUMAN	37.4315	37.4127	37.3615	37.3877	37.4119	37.4164
sp|P01031|CO5_HUMAN Complement C5 OS=Homo sapiens OX=9606 GN=C5 PE=1 SV=4	CO5_HUMAN	31.6932	31.7231	31.7298	31.599	31.7995	31.7013
sp|P01034|CYTC_HUMAN Cystatin-C OS=Homo sapiens OX=9606 GN=CST3 PE=1 SV=1	CYTC_HUMAN	21.4435	18.2671	26.0381	19.5738	19.404	18.7478
sp|P01042|KNG1_HUMAN Kininogen-1 OS=Homo sapiens OX=9606 GN=KNG1 PE=1 SV=2	KNG1_HUMAN	32.8685	33.0294	32.9035	32.8855	32.9887	32.9153
sp|P01591|IGJ_HUMAN Immunoglobulin J chain OS=Homo sapiens OX=9606 GN=JCHAIN PE=1 SV=4	IGJ_HUMAN	29.6453	29.5382	29.7749	29.7863	29.7521	29.6636
sp|P01594|KV133_HUMAN Immunoglobulin kappa variable 1-33 OS=Homo sapiens OX=9606 GN=IGKV1-33 PE=1 SV=2;sp|P01593|KVD33_HUMAN Immunoglobulin kappa variable 1D-33 OS=Homo sapiens OX=9606 GN=IGKV1D-33 PE=1 SV=2	KV133_HUMAN	28.6587	28.8791	28.7507	28.5209	28.6899	28.8259
sp|P01599|KV117_HUMAN Immunoglobulin kappa variable 1-17 OS=Homo sapiens OX=9606 GN=IGKV1-17 PE=1 SV=2	KV117_HUMAN	29.7356	29.7726	29.9527	29.8023	29.9828	29.679
sp|P01601|KVD16_HUMAN Immunoglobulin kappa variable 1D-16 OS=Homo sapiens OX=9606 GN=IGKV1D-16 PE=3 SV=2	KVD16_HUMAN	19.725	18.5156	18.7137	21.2704	19.1937	23.6338
sp|P01602|KV105_HUMAN Immunoglobulin kappa variable 1-5 OS=Homo sapiens OX=9606 GN=IGKV1-5 PE=1 SV=2	KV105_HUMAN	27.3421	27.7729	27.5746	27.3688	21.5061	19.8363
sp|P01611|KVD12_HUMAN Immunoglobulin kappa variable 1D-12 OS=Homo sapiens OX=9606 GN=IGKV1D-12 PE=1 SV=2;sp|A0A0C4DH73|KV112_HUMAN Immunoglobulin kappa variable 1-12 OS=Homo sapiens OX=9606 GN=IGKV1-12 PE=3 SV=1	KVD12_HUMAN	18.4736	20.5488	19.181	19.6021	20.0173	25.0561
sp|P01615|KVD28_HUMAN Immunoglobulin kappa variable 2D-28 OS=Homo sapiens OX=9606 GN=IGKV2D-28 PE=1 SV=2;sp|A0A075B6P5|KV228_HUMAN Immunoglobulin kappa variable 2-28 OS=Homo sapiens OX=9606 GN=IGKV2-28 PE=3 SV=1;sp|P01614|KVD40_HUMAN Immunoglobulin kappa v	KVD28_HUMAN	32.6586	32.6111	32.733	32.5534	32.6838	32.3658
sp|P01619|KV320_HUMAN Immunoglobulin kappa variable 3-20 OS=Homo sapiens OX=9606 GN=IGKV3-20 PE=1 SV=2	KV320_HUMAN	32.3653	32.5627	32.4916	32.5022	32.5893	32.6157
sp|P01624|KV315_HUMAN Immunoglobulin kappa variable 3-15 OS=Homo sapiens OX=9606 GN=IGKV3-15 PE=1 SV=2;sp|A0A0C4DH55|KVD07_HUMAN Immunoglobulin kappa variable 3D-7 OS=Homo sapiens OX=9606 GN=IGKV3D-7 PE=3 SV=5	KV315_HUMAN	19.4673	19.3683	18.1055	18.0821	20.4021	30.8521
sp|P01700|LV147_HUMAN Immunoglobulin lambda variable 1-47 OS=Homo sapiens OX=9606 GN=IGLV1-47 PE=1 SV=2;sp|P01699|LV144_HUMAN Immunoglobulin lambda variable 1-44 OS=Homo sapiens OX=9606 GN=IGLV1-44 PE=1 SV=2	LV147_HUMAN	29.8543	29.7221	29.5003	29.8304	29.7518	29.7711
sp|P01701|LV151_HUMAN Immunoglobulin lambda variable 1-51 OS=Homo sapiens OX=9606 GN=IGLV1-51 PE=1 SV=2	LV151_HUMAN	28.2857	28.662	28.5645	28.4054	28.516	28.3505
sp|P01703|LV140_HUMAN Immunoglobulin lambda variable 1-40 OS=Homo sapiens OX=9606 GN=IGLV1-40 PE=1 SV=2	LV140_HUMAN	19.7314	20.4694	21.1983	20.8374	25.6199	17.5599
sp|P01704|LV214_HUMAN Immunoglobulin lambda variable 2-14 OS=Homo sapiens OX=9606 GN=IGLV2-14 PE=1 SV=2	LV214_HUMAN	21.6729	19.3152	20.7426	26.9162	18.6125	18.5852
sp|P01714|LV319_HUMAN Immunoglobulin lambda variable 3-19 OS=Homo sapiens OX=9606 GN=IGLV3-19 PE=1 SV=2	LV319_HUMAN	26.9408	26.6577	27.4799	27.6355	26.8529	26.8167
sp|P01717|LV325_HUMAN Immunoglobulin lambda variable 3-25 OS=Homo sapiens OX=9606 GN=IGLV3-25 PE=1 SV=2	LV325_HUMAN	19.6484	18.4168	24.2541	18.3625	20.0777	18.5617
sp|P01718|LV327_HUMAN Immunoglobulin lambda variable 3-27 OS=Homo sapiens OX=9606 GN=IGLV3-27 PE=1 SV=2	LV327_HUMAN	19.048	20.2243	19.4427	19.9964	19.2132	23.8658
sp|P01721|LV657_HUMAN Immunoglobulin lambda variable 6-57 OS=Homo sapiens OX=9606 GN=IGLV6-57 PE=1 SV=2	LV657_HUMAN	27.288	19.8023	27.2208	27.1102	27.4831	27.4265
sp|P01743|HV146_HUMAN Immunoglobulin heavy variable 1-46 OS=Homo sapiens OX=9606 GN=IGHV1-46 PE=1 SV=2	HV146_HUMAN	20.8427	25.3095	19.127	19.0986	20.4747	19.5782
sp|P01764|HV323_HUMAN Immunoglobulin heavy variable 3-23 OS=Homo sapiens OX=9606 GN=IGHV3-23 PE=1 SV=2;sp|P0DP03|HV335_HUMAN Immunoglobulin heavy variable 3-30-5 OS=Homo sapiens OX=9606 GN=IGHV3-30-5 PE=3 SV=1;sp|P01768|HV330_HUMAN Immunoglobulin heavy var	HV323_HUMAN	25.2362	25.2332	25.1913	25.0465	25.108	24.9773
sp|P01780|HV307_HUMAN Immunoglobulin heavy variable 3-7 OS=Homo sapiens OX=9606 GN=IGHV3-7 PE=1 SV=2;sp|P01763|HV348_HUMAN Immunoglobulin heavy variable 3-48 OS=Homo sapiens OX=9606 GN=IGHV3-48 PE=1 SV=2;sp|P01762|HV311_HUMAN Immunoglobulin heavy variable	HV307_HUMAN	30.6814	30.6438	30.5301	30.5737	30.5935	30.7719
sp|P01782|HV309_HUMAN Immunoglobulin heavy variable 3-9 OS=Homo sapiens OX=9606 GN=IGHV3-9 PE=1 SV=2;sp|P0DP04|HV43D_HUMAN Immunoglobulin heavy variable 3-43D OS=Homo sapiens OX=9606 GN=IGHV3-43D PE=3 SV=1	HV309_HUMAN	19.5072	19.0979	18.2044	19.1467	24.2135	18.8189
sp|P01817|HV205_HUMAN Immunoglobulin heavy variable 2-5 OS=Homo sapiens OX=9606 GN=IGHV2-5 PE=1 SV=2	HV205_HUMAN	20.1067	19.1487	19.3085	25.1908	21.1487	18.9643
sp|P01834|IGKC_HUMAN Immunoglobulin kappa constant OS=Homo sapiens OX=9606 GN=IGKC PE=1 SV=2	IGKC_HUMAN	33.0146	33.0002	33.0414	32.6857	32.9937	32.3271
sp|P01857|IGHG1_HUMAN Immunoglobulin heavy constant gamma 1 OS=Homo sapiens OX=9606 GN=IGHG1 PE=1 SV=1;sp|P0DOX5|IGG1_HUMAN Immunoglobulin gamma-1 heavy chain OS=Homo sapiens OX=9606 PE=1 SV=2	IGHG1_HUMAN	37.3945	37.4844	37.3659	37.2271	37.4101	37.4149
sp|P01859|IGHG2_HUMAN Immunoglobulin heavy constant gamma 2 OS=Homo sapiens OX=9606 GN=IGHG2 PE=1 SV=2	IGHG2_HUMAN	34.8755	34.8431	34.8226	34.8159	34.8352	34.8836
sp|P01860|IGHG3_HUMAN Immunoglobulin heavy constant gamma 3 OS=Homo sapiens OX=9606 GN=IGHG3 PE=1 SV=2	IGHG3_HUMAN	31.5089	31.4063	31.4746	31.5753	31.8221	31.1787
sp|P01861|IGHG4_HUMAN Immunoglobulin heavy constant gamma 4 OS=Homo sapiens OX=9606 GN=IGHG4 PE=1 SV=1	IGHG4_HUMAN	28.375	28.4188	28.2808	28.4893	28.1255	28.3878
sp|P01871|IGHM_HUMAN Immunoglobulin heavy constant mu OS=Homo sapiens OX=9606 GN=IGHM PE=1 SV=4	IGHM_HUMAN	34.4277	34.4019	34.4757	34.4804	34.4837	34.5481
sp|P01876|IGHA1_HUMAN Immunoglobulin heavy constant alpha 1 OS=Homo sapiens OX=9606 GN=IGHA1 PE=1 SV=2	IGHA1_HUMAN	35.8635	35.8043	35.7781	35.7905	35.8324	35.7006
sp|P02042|HBD_HUMAN Hemoglobin subunit delta OS=Homo sapiens OX=9606 GN=HBD PE=1 SV=2	HBD_HUMAN	28.7353	28.6294	28.6392	28.685	28.8593	28.5478
sp|P02647|APOA1_HUMAN Apolipoprotein A-I OS=Homo sapiens OX=9606 GN=APOA1 PE=1 SV=1	APOA1_HUMAN	38.5223	38.4843	38.4573	38.4563	38.5167	38.4719
sp|P02649|APOE_HUMAN Apolipoprotein E OS=Homo sapiens OX=9606 GN=APOE PE=1 SV=1	APOE_HUMAN	32.8474	32.827	32.8808	32.8989	32.8468	32.8546
sp|P02652|APOA2_HUMAN Apolipoprotein A-II OS=Homo sapiens OX=9606 GN=APOA2 PE=1 SV=1	APOA2_HUMAN	35.9206	35.4543	35.5671	35.9261	35.7686	36.2271
sp|P02654|APOC1_HUMAN Apolipoprotein C-I OS=Homo sapiens OX=9606 GN=APOC1 PE=1 SV=1	APOC1_HUMAN	33.6878	34.1279	33.7959	33.5891	33.8154	33.3812
sp|P02655|APOC2_HUMAN Apolipoprotein C-II OS=Homo sapiens OX=9606 GN=APOC2 PE=1 SV=1	APOC2_HUMAN	31.2781	31.1263	31.4139	31.4256	31.1282	31.2081
sp|P02656|APOC3_HUMAN Apolipoprotein C-III OS=Homo sapiens OX=9606 GN=APOC3 PE=1 SV=1	APOC3_HUMAN	33.3459	33.2064	33.1777	33.3476	33.2504	33.1731
sp|P02671|FIBA_HUMAN Fibrinogen alpha chain OS=Homo sapiens OX=9606 GN=FGA PE=1 SV=2	FIBA_HUMAN	29.2099	29.066	29.328	29.4414	29.3712	29.1656
sp|P02679|FIBG_HUMAN Fibrinogen gamma chain OS=Homo sapiens OX=9606 GN=FGG PE=1 SV=3	FIBG_HUMAN	20.5847	24.8183	20.4014	17.7649	18.645	18.5543
sp|P02741|CRP_HUMAN C-reactive protein OS=Homo sapiens OX=9606 GN=CRP PE=1 SV=1	CRP_HUMAN	26.4757	18.938	26.5171	19.2979	26.1597	18.9124
sp|P02743|SAMP_HUMAN Serum amyloid P-component OS=Homo sapiens OX=9606 GN=APCS PE=1 SV=2	SAMP_HUMAN	31.4536	31.2203	31.2127	31.4094	31.3666	31.4007
sp|P02745|C1QA_HUMAN Complement C1q subcomponent subunit A OS=Homo sapiens OX=9606 GN=C1QA PE=1 SV=2	C1QA_HUMAN	29.1422	29.3921	29.544	29.3362	29.3646	29.3107
sp|P02746|C1QB_HUMAN Complement C1q subcomponent subunit B OS=Homo sapiens OX=9606 GN=C1QB PE=1 SV=3	C1QB_HUMAN	31.1302	31.2416	31.234	31.1025	31.3069	31.2323
sp|P02747|C1QC_HUMAN Complement C1q subcomponent subunit C OS=Homo sapiens OX=9606 GN=C1QC PE=1 SV=3	C1QC_HUMAN	31.0997	31.0216	31.0103	31.234	31.1874	30.9331
sp|P02748|CO9_HUMAN Complement component C9 OS=Homo sapiens OX=9606 GN=C9 PE=1 SV=2	CO9_HUMAN	31.0904	31.2778	31.2045	31.1168	31.1308	31.0693
sp|P02749|APOH_HUMAN Beta-2-glycoprotein 1 OS=Homo sapiens OX=9606 GN=APOH PE=1 SV=3	APOH_HUMAN	32.1746	32.2897	32.3198	32.4038	32.3029	32.3552
sp|P02750|A2GL_HUMAN Leucine-rich alpha-2-glycoprotein OS=Homo sapiens OX=9606 GN=LRG1 PE=1 SV=2	A2GL_HUMAN	30.5768	30.6255	30.5916	30.6996	30.7045	30.5156
sp|P02751|FINC_HUMAN Fibronectin OS=Homo sapiens OX=9606 GN=FN1 PE=1 SV=4	FINC_HUMAN	33.0651	32.9403	32.9525	32.9185	33.0074	32.9231
sp|P02753|RET4_HUMAN Retinol-binding protein 4 OS=Homo sapiens OX=9606 GN=RBP4 PE=1 SV=3	RET4_HUMAN	30.6371	30.4969	30.6331	30.4945	30.4408	30.3596
sp|P02760|AMBP_HUMAN Protein AMBP OS=Homo sapiens OX=9606 GN=AMBP PE=1 SV=1	AMBP_HUMAN	30.7253	30.7618	30.6682	30.6625	30.7449	30.8802
sp|P02763|A1AG1_HUMAN Alpha-1-acid glycoprotein 1 OS=Homo sapiens OX=9606 GN=ORM1 PE=1 SV=1	A1AG1_HUMAN	34.8859	34.8093	34.9073	34.941	34.6758	34.8555
sp|P02765|FETUA_HUMAN Alpha-2-HS-glycoprotein OS=Homo sapiens OX=9606 GN=AHSG PE=1 SV=2	FETUA_HUMAN	33.9217	34.0352	34.1151	33.9206	34.2301	34.0235
sp|P02766|TTHY_HUMAN Transthyretin OS=Homo sapiens OX=9606 GN=TTR PE=1 SV=1	TTHY_HUMAN	35.6009	35.5939	35.4853	35.5773	35.4666	35.5201
sp|P02768|ALBU_HUMAN Serum albumin OS=Homo sapiens OX=9606 GN=ALB PE=1 SV=2;	ALBU_HUMAN	40.3569	40.2972	40.1952	40.1313	40.1961	40.2381
sp|P02774|VTDB_HUMAN Vitamin D-binding protein OS=Homo sapiens OX=9606 GN=GC PE=1 SV=2	VTDB_HUMAN	33.8173	33.7723	33.7861	33.7776	33.7949	33.6871
sp|P02775|CXCL7_HUMAN Platelet basic protein OS=Homo sapiens OX=9606 GN=PPBP PE=1 SV=3	CXCL7_HUMAN	28.5172	19.7768	19.1156	27.8522	17.8777	28.807
sp|P02776|PLF4_HUMAN Platelet factor 4 OS=Homo sapiens OX=9606 GN=PF4 PE=1 SV=2;sp|P10720|PF4V_HUMAN Platelet factor 4 variant OS=Homo sapiens OX=9606 GN=PF4V1 PE=1 SV=1	PLF4_HUMAN	28.824	28.8387	28.6009	28.9211	28.9307	28.911
sp|P02786|TFR1_HUMAN Transferrin receptor protein 1 OS=Homo sapiens OX=9606 GN=TFRC PE=1 SV=2	TFR1_HUMAN	19.8902	19.8903	18.6666	21.2405	20.5525	19.0274
sp|P02787|TRFE_HUMAN Serotransferrin OS=Homo sapiens OX=9606 GN=TF PE=1 SV=3	TRFE_HUMAN	37.4339	37.3921	37.4344	37.3362	37.4211	37.4447
sp|P02790|HEMO_HUMAN Hemopexin OS=Homo sapiens OX=9606 GN=HPX PE=1 SV=2	HEMO_HUMAN	35.1957	35.1822	35.2249	35.1775	35.2601	35.2219
sp|P03951|FA11_HUMAN Coagulation factor XI OS=Homo sapiens OX=9606 GN=F11 PE=1 SV=1	FA11_HUMAN	20.1694	25.1505	24.8257	19.4236	25.3489	25.1651
sp|P03952|KLKB1_HUMAN Plasma kallikrein OS=Homo sapiens OX=9606 GN=KLKB1 PE=1 SV=1	KLKB1_HUMAN	30.7349	30.5773	30.7325	30.6302	30.7525	30.652
sp|P04003|C4BPA_HUMAN C4b-binding protein alpha chain OS=Homo sapiens OX=9606 GN=C4BPA PE=1 SV=2	C4BPA_HUMAN	31.7278	31.8609	31.8014	31.8084	31.9869	31.9066
sp|P04004|VTNC_HUMAN Vitronectin OS=Homo sapiens OX=9606 GN=VTN PE=1 SV=1	VTNC_HUMAN	32.8658	33.0596	33.0627	32.8761	32.9986	32.956
sp|P04040|CATA_HUMAN Catalase OS=Homo sapiens OX=9606 GN=CAT PE=1 SV=3	CATA_HUMAN	20.6498	19.5957	19.4008	18.1046	18.5836	22.7033
sp|P04070|PROC_HUMAN Vitamin K-dependent protein C OS=Homo sapiens OX=9606 GN=PROC PE=1 SV=1	PROC_HUMAN	26.3572	25.7332	25.7983	26.2188	26.3433	25.7346
sp|P04114|APOB_HUMAN Apolipoprotein B-100 OS=Homo sapiens OX=9606 GN=APOB PE=1 SV=2	APOB_HUMAN	36.4537	36.5419	36.4707	36.3949	36.5118	36.5117
sp|P04180|LCAT_HUMAN Phosphatidylcholine-sterol acyltransferase OS=Homo sapiens OX=9606 GN=LCAT PE=1 SV=1	LCAT_HUMAN	20.3197	19.5614	19.9252	19.0021	21.0945	25.4644
sp|P04196|HRG_HUMAN Histidine-rich glycoprotein OS=Homo sapiens OX=9606 GN=HRG PE=1 SV=1	HRG_HUMAN	32.9421	32.9812	32.9507	32.9616	33.1145	32.9753
sp|P04217|A1BG_HUMAN Alpha-1B-glycoprotein OS=Homo sapiens OX=9606 GN=A1BG PE=1 SV=4	A1BG_HUMAN	33.7603	33.754	33.7945	33.7893	33.9205	33.7806
sp|P04264|K2C1_HUMAN Keratin, type II cytoskeletal 1 OS=Homo sapiens OX=9606 GN=KRT1 PE=1 SV=6;	K2C1_HUMAN	30.9015	31.2748	31.5165	31.4097	30.3296	31.0279
sp|P04275|VWF_HUMAN von Willebrand factor OS=Homo sapiens OX=9606 GN=VWF PE=1 SV=4	VWF_HUMAN	19.9229	24.1146	18.7457	19.8986	18.8256	17.5017
sp|P04278|SHBG_HUMAN Sex hormone-binding globulin OS=Homo sapiens OX=9606 GN=SHBG PE=1 SV=2	SHBG_HUMAN	25.1179	25.1823	18.7952	19.3109	25.322	25.1543
sp|P04406|G3P_HUMAN Glyceraldehyde-3-phosphate dehydrogenase OS=Homo sapiens OX=9606 GN=GAPDH PE=1 SV=3	G3P_HUMAN	20.3471	19.9933	20.0254	18.3965	18.0631	23.4908
sp|P04430|KV116_HUMAN Immunoglobulin kappa variable 1-16 OS=Homo sapiens OX=9606 GN=IGKV1-16 PE=1 SV=2	KV116_HUMAN	26.5394	26.7146	26.6861	26.7248	26.6251	26.2537
sp|P04432|KVD39_HUMAN Immunoglobulin kappa variable 1D-39 OS=Homo sapiens OX=9606 GN=IGKV1D-39 PE=3 SV=2;sp|P01597|KV139_HUMAN Immunoglobulin kappa variable 1-39 OS=Homo sapiens OX=9606 GN=IGKV1-39 PE=1 SV=2	KVD39_HUMAN	21.5539	19.9934	26.5554	18.8859	20.9967	18.2268
sp|P04433|KV311_HUMAN Immunoglobulin kappa variable 3-11 OS=Homo sapiens OX=9606 GN=IGKV3-11 PE=1 SV=1;sp|A0A0A0MRZ8|KVD11_HUMAN Immunoglobulin kappa variable 3D-11 OS=Homo sapiens OX=9606 GN=IGKV3D-11 PE=3 SV=6	KV311_HUMAN	31.9035	32.2195	31.8637	32.1104	31.8245	31.841
sp|P05090|APOD_HUMAN Apolipoprotein D OS=Homo sapiens OX=9606 GN=APOD PE=1 SV=1	APOD_HUMAN	31.3015	31.5491	31.4802	31.4526	31.6393	31.6244
sp|P05154|IPSP_HUMAN Plasma serine protease inhibitor OS=Homo sapiens OX=9606 GN=SERPINA5 PE=1 SV=3	IPSP_HUMAN	27.2632	27.2096	27.0115	27.0121	27.2119	27.1296
sp|P05155|IC1_HUMAN Plasma protease C1 inhibitor OS=Homo sapiens OX=9606 GN=SERPING1 PE=1 SV=2	IC1_HUMAN	34.0691	34.1194	34.1811	34.0205	34.2253	34.044
sp|P05156|CFAI_HUMAN Complement factor I OS=Homo sapiens OX=9606 GN=CFI PE=1 SV=2	CFAI_HUMAN	30.3512	30.4951	30.5529	30.4192	30.5049	30.3529
sp|P05160|F13B_HUMAN Coagulation factor XIII B chain OS=Homo sapiens OX=9606 GN=F13B PE=1 SV=3	F13B_HUMAN	28.1593	28.2224	28.1637	28.3973	28.4815	28.2465
sp|P05452|TETN_HUMAN Tetranectin OS=Homo sapiens OX=9606 GN=CLEC3B PE=1 SV=3;	TETN_HUMAN	28.4743	28.3337	28.4824	28.3207	28.586	28.4303
sp|P05543|THBG_HUMAN Thyroxine-binding globulin OS=Homo sapiens OX=9606 GN=SERPINA7 PE=1 SV=2	THBG_HUMAN	29.0337	29.1084	29.0065	28.9427	29.218	29.1786
sp|P05546|HEP2_HUMAN Heparin cofactor 2 OS=Homo sapiens OX=9606 GN=SERPIND1 PE=1 SV=3	HEP2_HUMAN	32.4	32.4593	32.4261	32.4739	32.5485	32.4473
sp|P06276|CHLE_HUMAN Cholinesterase OS=Homo sapiens OX=9606 GN=BCHE PE=1 SV=1	CHLE_HUMAN	27.2772	27.1644	27.3644	27.1323	27.336	27.4405
sp|P06310|KV230_HUMAN Immunoglobulin kappa variable 2-30 OS=Homo sapiens OX=9606 GN=IGKV2-30 PE=3 SV=2;sp|A0A075B6S6|KVD30_HUMAN Immunoglobulin kappa variable 2D-30 OS=Homo sapiens OX=9606 GN=IGKV2D-30 PE=3 SV=1	KV230_HUMAN	28.7331	28.9279	28.8842	28.8894	28.815	28.2834
sp|P06312|KV401_HUMAN Immunoglobulin kappa variable 4-1 OS=Homo sapiens OX=9606 GN=IGKV4-1 PE=1 SV=1	KV401_HUMAN	31.0309	31.1266	31.0928	31.1203	31.2251	31.2792
sp|P06331|HV434_HUMAN Immunoglobulin heavy variable 4-34 OS=Homo sapiens OX=9606 GN=IGHV4-34 PE=1 SV=2;sp|P01825|HV459_HUMAN Immunoglobulin heavy variable 4-59 OS=Homo sapiens OX=9606 GN=IGHV4-59 PE=1 SV=2;sp|P0DP06|HVD34_HUMAN Immunoglobulin heavy variabl	HV434_HUMAN	28.6969	29.1465	29.1403	29.2264	28.916	28.9964
sp|P06396|GELS_HUMAN Gelsolin OS=Homo sapiens OX=9606 GN=GSN PE=1 SV=1;	GELS_HUMAN	33.3994	33.4751	33.429	33.4389	33.5736	33.4452
sp|P06681|CO2_HUMAN Complement C2 OS=Homo sapiens OX=9606 GN=C2 PE=1 SV=2	CO2_HUMAN	30.4689	30.6006	30.6137	30.5579	30.6632	30.5
sp|P06702|S10A9_HUMAN Protein S100-A9 OS=Homo sapiens OX=9606 GN=S100A9 PE=1 SV=1	S10A9_HUMAN	27.1012	26.9674	27.2229	27.4311	27.1205	27.1778
sp|P06727|APOA4_HUMAN Apolipoprotein A-IV OS=Homo sapiens OX=9606 GN=APOA4 PE=1 SV=3	APOA4_HUMAN	35.6322	35.5868	35.7368	35.6056	35.6815	35.6627
sp|P07225|PROS_HUMAN Vitamin K-dependent protein S OS=Homo sapiens OX=9606 GN=PROS1 PE=1 SV=1	PROS_HUMAN	30.8138	30.7319	30.8196	30.8115	30.7958	30.8566
sp|P07357|CO8A_HUMAN Complement component C8 alpha chain OS=Homo sapiens OX=9606 GN=C8A PE=1 SV=2	CO8A_HUMAN	28.6484	28.6084	28.6329	28.5354	28.6712	28.5232
sp|P07358|CO8B_HUMAN Complement component C8 beta chain OS=Homo sapiens OX=9606 GN=C8B PE=1 SV=3	CO8B_HUMAN	30.2878	30.4299	30.3907	30.3128	30.4196	30.3198
sp|P07360|CO8G_HUMAN Complement component C8 gamma chain OS=Homo sapiens OX=9606 GN=C8G PE=1 SV=3	CO8G_HUMAN	28.1741	28.2938	27.9974	28.1942	27.8965	27.9579
sp|P07996|TSP1_HUMAN Thrombospondin-1 OS=Homo sapiens OX=9606 GN=THBS1 PE=1 SV=2;	TSP1_HUMAN	25.7041	26.0313	25.7958	25.7522	25.9911	26.0147
sp|P08185|CBG_HUMAN Corticosteroid-binding globulin OS=Homo sapiens OX=9606 GN=SERPINA6 PE=1 SV=1	CBG_HUMAN	31.7582	32.0229	31.7103	31.7443	31.9826	31.8986
sp|P08519|APOA_HUMAN Apolipoprotein(a) OS=Homo sapiens OX=9606 GN=LPA PE=1 SV=1	APOA_HUMAN	25.5622	25.5369	18.1221	19.5997	19.4393	25.6346
sp|P08571|CD14_HUMAN Monocyte differentiation antigen CD14 OS=Homo sapiens OX=9606 GN=CD14 PE=1 SV=2	CD14_HUMAN	22.7288	19.6649	17.221	17.287	19.6191	19.5646
sp|P08603|CFAH_HUMAN Complement factor H OS=Homo sapiens OX=9606 GN=CFH PE=1 SV=4	CFAH_HUMAN	34.1558	34.0769	34.0828	34.118	34.1488	34.192
sp|P08637|FCG3A_HUMAN Low affinity immunoglobulin gamma Fc region receptor III-A OS=Homo sapiens OX=9606 GN=FCGR3A PE=1 SV=2	FCG3A_HUMAN	23.9848	24.023	24.4127	24.4451	24.2394	24.2938
sp|P08697|A2AP_HUMAN Alpha-2-antiplasmin OS=Homo sapiens OX=9606 GN=SERPINF2 PE=1 SV=3	A2AP_HUMAN	31.0948	31.0562	31.2538	31.0172	31.2499	31.1218
sp|P09172|DOPO_HUMAN Dopamine beta-hydroxylase OS=Homo sapiens OX=9606 GN=DBH PE=1 SV=3	DOPO_HUMAN	19.5455	22.5859	17.9105	18.521	17.825	17.9008
sp|P09871|C1S_HUMAN Complement C1s subcomponent OS=Homo sapiens OX=9606 GN=C1S PE=1 SV=1	C1S_HUMAN	30.7579	30.7807	30.6929	30.7128	30.9012	30.7413
sp|P09874|PARP1_HUMAN Poly [ADP-ribose] polymerase 1 OS=Homo sapiens OX=9606 GN=PARP1 PE=1 SV=4	PARP1_HUMAN	20.0684	26.1789	20.5679	19.2527	18.4088	20.6771
sp|P0C0L4|CO4A_HUMAN Complement C4-A OS=Homo sapiens OX=9606 GN=C4A PE=1 SV=2	CO4A_HUMAN	29.9665	30.2451	30.0601	29.768	29.9921	29.9944
sp|P0C0L5|CO4B_HUMAN Complement C4-B OS=Homo sapiens OX=9606 GN=C4B PE=1 SV=2	CO4B_HUMAN	35.6873	35.6644	35.7181	35.6666	35.78	35.6227
sp|P0DJI8|SAA1_HUMAN Serum amyloid A-1 protein OS=Homo sapiens OX=9606 GN=SAA1 PE=1 SV=1	SAA1_HUMAN	27.731	27.6512	27.6079	27.8138	27.7854	27.7288
sp|P0DOX2|IGA2_HUMAN Immunoglobulin alpha-2 heavy chain OS=Homo sapiens OX=9606 PE=1 SV=2	IGA2_HUMAN	29.843	30.0297	29.9635	30.0471	29.9776	29.8459
sp|P0DOX3|IGD_HUMAN Immunoglobulin delta heavy chain OS=Homo sapiens OX=9606 PE=1 SV=1;sp|P01880|IGHD_HUMAN Immunoglobulin heavy constant delta OS=Homo sapiens OX=9606 GN=IGHD PE=1 SV=3	IGD_HUMAN	30.4844	30.5669	30.5699	30.5197	30.8471	30.2944
sp|P0DOX6|IGM_HUMAN Immunoglobulin mu heavy chain OS=Homo sapiens OX=9606 PE=1 SV=2	IGM_HUMAN	20.2612	18.8224	20.6951	28.0455	20.5665	19.8965
sp|P0DOX7|IGK_HUMAN Immunoglobulin kappa light chain OS=Homo sapiens OX=9606 PE=1 SV=1	IGK_HUMAN	35.1867	35.2647	35.2277	35.3344	35.3301	35.1508
sp|P0DOX8|IGL1_HUMAN Immunoglobulin lambda-1 light chain OS=Homo sapiens OX=9606 PE=1 SV=1;sp|B9A064|IGLL5_HUMAN Immunoglobulin lambda-like polypeptide 5 OS=Homo sapiens OX=9606 GN=IGLL5 PE=2 SV=2;sp|P0CG04|IGLC1_HUMAN Immunoglobulin lambda constant 1 OS=H	IGL1_HUMAN	34.1215	34.2405	34.1534	33.9572	34.1532	34.0423
sp|P0DOY2|IGLC2_HUMAN Immunoglobulin lambda constant 2 OS=Homo sapiens OX=9606 GN=IGLC2 PE=1 SV=1;sp|P0DOY3|IGLC3_HUMAN Immunoglobulin lambda constant 3 OS=Homo sapiens OX=9606 GN=IGLC3 PE=1 SV=1;sp|P0CF74|IGLC6_HUMAN Immunoglobulin lambda constant 6 OS=Ho	IGLC2_HUMAN	34.4387	34.4128	34.4455	34.2922	34.4095	34.5081
sp|P0DP08|HVD82_HUMAN Immunoglobulin heavy variable 4-38-2 OS=Homo sapiens OX=9606 GN=IGHV4-38-2 PE=3 SV=1	HVD82_HUMAN	19.4857	19.3988	18.2718	24.9993	19.1751	18.6469
sp|P0DP09|KV113_HUMAN Immunoglobulin kappa variable 1-13 OS=Homo sapiens OX=9606 GN=IGKV1-13 PE=3 SV=1;sp|A0A0B4J2D9|KVD13_HUMAN Immunoglobulin kappa variable 1D-13 OS=Homo sapiens OX=9606 GN=IGKV1D-13 PE=3 SV=1	KV113_HUMAN	20.3255	19.7276	24.2933	20.1924	19.7964	18.5566
sp|P10643|CO7_HUMAN Complement component C7 OS=Homo sapiens OX=9606 GN=C7 PE=1 SV=2	CO7_HUMAN	29.6494	29.7168	29.5811	29.7171	29.7661	29.7884
sp|P10909|CLUS_HUMAN Clusterin OS=Homo sapiens OX=9606 GN=CLU PE=1 SV=1	CLUS_HUMAN	33.7159	33.6218	33.7317	33.637	33.7585	33.8124
sp|P11226|MBL2_HUMAN Mannose-binding protein C OS=Homo sapiens OX=9606 GN=MBL2 PE=1 SV=2	MBL2_HUMAN	20.0707	19.813	24.1081	20.9387	18.7034	19.0891
sp|P11597|CETP_HUMAN Cholesteryl ester transfer protein OS=Homo sapiens OX=9606 GN=CETP PE=1 SV=2	CETP_HUMAN	21.0734	23.9324	17.719	21.2785	20.7434	19.1846
sp|P12259|FA5_HUMAN Coagulation factor V OS=Homo sapiens OX=9606 GN=F5 PE=1 SV=4	FA5_HUMAN	26.764	26.7073	26.8715	26.6885	27.034	26.6693
sp|P13647|K2C5_HUMAN Keratin, type II cytoskeletal 5 OS=Homo sapiens OX=9606 GN=KRT5 PE=1 SV=3;	K2C5_HUMAN	20.1976	18.2254	24.3756	19.2603	21.2458	21.471
sp|P13671|CO6_HUMAN Complement component C6 OS=Homo sapiens OX=9606 GN=C6 PE=1 SV=3	CO6_HUMAN	30.3054	30.2341	30.2799	30.3527	30.4407	30.1261
sp|P15169|CBPN_HUMAN Carboxypeptidase N catalytic chain OS=Homo sapiens OX=9606 GN=CPN1 PE=1 SV=1	CBPN_HUMAN	29.5291	29.5448	29.6821	29.6518	29.7743	29.6525
sp|P16070|CD44_HUMAN CD44 antigen OS=Homo sapiens OX=9606 GN=CD44 PE=1 SV=3	CD44_HUMAN	26.636	26.4662	26.1496	26.5872	26.4204	26.5585
sp|P17936|IBP3_HUMAN Insulin-like growth factor-binding protein 3 OS=Homo sapiens OX=9606 GN=IGFBP3 PE=1 SV=2	IBP3_HUMAN	18.8695	18.7177	25.0717	24.8715	25.0085	25.6399
sp|P18428|LBP_HUMAN Lipopolysaccharide-binding protein OS=Homo sapiens OX=9606 GN=LBP PE=1 SV=3	LBP_HUMAN	25.824	26.1086	26.0232	26.1814	26.2726	25.9124
sp|P19652|A1AG2_HUMAN Alpha-1-acid glycoprotein 2 OS=Homo sapiens OX=9606 GN=ORM2 PE=1 SV=2	A1AG2_HUMAN	32.129	32.2621	32.1101	32.0351	31.7515	32.3903
sp|P19823|ITIH2_HUMAN Inter-alpha-trypsin inhibitor heavy chain H2 OS=Homo sapiens OX=9606 GN=ITIH2 PE=1 SV=2	ITIH2_HUMAN	34.4227	34.3592	34.3609	34.3683	34.276	34.2926
sp|P19827|ITIH1_HUMAN Inter-alpha-trypsin inhibitor heavy chain H1 OS=Homo sapiens OX=9606 GN=ITIH1 PE=1 SV=3	ITIH1_HUMAN	33.4417	33.3693	33.3837	33.281	33.381	33.2591
sp|P20742|PZP_HUMAN Pregnancy zone protein OS=Homo sapiens OX=9606 GN=PZP PE=1 SV=4	PZP_HUMAN	28.847	28.8277	28.8788	28.7408	28.8337	28.9979
sp|P22105|TENX_HUMAN Tenascin-X OS=Homo sapiens OX=9606 GN=TNXB PE=1 SV=5	TENX_HUMAN	20.4014	19.7103	16.9859	20.1783	19.9833	21.3964
sp|P22352|GPX3_HUMAN Glutathione peroxidase 3 OS=Homo sapiens OX=9606 GN=GPX3 PE=1 SV=2	GPX3_HUMAN	27.9941	28.0097	27.9196	27.7701	27.9466	28.0506
sp|P22792|CPN2_HUMAN Carboxypeptidase N subunit 2 OS=Homo sapiens OX=9606 GN=CPN2 PE=1 SV=3	CPN2_HUMAN	29.7936	29.6009	29.5525	29.6632	29.5582	29.5539
sp|P22891|PROZ_HUMAN Vitamin K-dependent protein Z OS=Homo sapiens OX=9606 GN=PROZ PE=1 SV=2	PROZ_HUMAN	24.1768	19.2313	19.4686	19.4641	20.1886	19.3904
sp|P23083|HV102_HUMAN Immunoglobulin heavy variable 1-2 OS=Homo sapiens OX=9606 GN=IGHV1-2 PE=1 SV=2	HV102_HUMAN	25.4259	25.6961	25.445	20.1366	25.3997	25.2842
sp|P23142|FBLN1_HUMAN Fibulin-1 OS=Homo sapiens OX=9606 GN=FBLN1 PE=1 SV=4;	FBLN1_HUMAN	27.4355	27.7108	27.5641	27.6065	27.8837	27.554
sp|P24592|IBP6_HUMAN Insulin-like growth factor-binding protein 6 OS=Homo sapiens OX=9606 GN=IGFBP6 PE=1 SV=1	IBP6_HUMAN	18.5592	19.3293	19.1616	19.6553	22.856	19.9281
sp|P25311|ZA2G_HUMAN Zinc-alpha-2-glycoprotein OS=Homo sapiens OX=9606 GN=AZGP1 PE=1 SV=2	ZA2G_HUMAN	32.4923	32.3544	32.5013	32.3831	32.5081	32.3614
sp|P25705|ATPA_HUMAN ATP synthase subunit alpha, mitochondrial OS=Homo sapiens OX=9606 GN=ATP5F1A PE=1 SV=1	ATPA_HUMAN	21.1043	20.7727	20.1175	19.9414	23.2296	19.0641
sp|P26927|HGFL_HUMAN Hepatocyte growth factor-like protein OS=Homo sapiens OX=9606 GN=MST1 PE=1 SV=2;sp|Q2TV78|MST1L_HUMAN Putative macrophage stimulating 1-like protein OS=Homo sapiens OX=9606 GN=MST1L PE=2 SV=2	HGFL_HUMAN	25.7654	25.8575	25.8989	25.6804	25.6381	26.0348
sp|P27169|PON1_HUMAN Serum paraoxonase/arylesterase 1 OS=Homo sapiens OX=9606 GN=PON1 PE=1 SV=3	PON1_HUMAN	31.4375	31.4318	31.2784	31.3788	31.4012	31.5299
sp|P29622|KAIN_HUMAN Kallistatin OS=Homo sapiens OX=9606 GN=SERPINA4 PE=1 SV=3	KAIN_HUMAN	30.7557	30.7461	30.8198	30.7164	30.8679	30.9435
sp|P30043|BLVRB_HUMAN Flavin reductase (NADPH) OS=Homo sapiens OX=9606 GN=BLVRB PE=1 SV=3	BLVRB_HUMAN	18.721	25.3907	19.5981	20.2745	18.4244	25.8411
sp|P32119|PRDX2_HUMAN Peroxiredoxin-2 OS=Homo sapiens OX=9606 GN=PRDX2 PE=1 SV=5;sp|Q06830|PRDX1_HUMAN Peroxiredoxin-1 OS=Homo sapiens OX=9606 GN=PRDX1 PE=1 SV=1	PRDX2_HUMAN	24.534	20.1487	19.5413	24.4442	20.4776	17.7407
sp|P33151|CADH5_HUMAN Cadherin-5 OS=Homo sapiens OX=9606 GN=CDH5 PE=1 SV=5	CADH5_HUMAN	19.7388	18.9491	24.5069	18.2619	18.9506	19.1392
sp|P35527|K1C9_HUMAN Keratin, type I cytoskeletal 9 OS=Homo sapiens OX=9606 GN=KRT9 PE=1 SV=3;	K1C9_HUMAN	29.0216	29.4457	29.6319	29.6514	28.4147	28.8309
sp|P35542|SAA4_HUMAN Serum amyloid A-4 protein OS=Homo sapiens OX=9606 GN=SAA4 PE=1 SV=2	SAA4_HUMAN	32.4591	32.568	32.4605	32.4362	32.547	32.4581
sp|P35858|ALS_HUMAN Insulin-like growth factor-binding protein complex acid labile subunit OS=Homo sapiens OX=9606 GN=IGFALS PE=1 SV=1	ALS_HUMAN	29.6082	29.5449	29.8839	29.8323	29.8071	29.7826
sp|P36955|PEDF_HUMAN Pigment epithelium-derived factor OS=Homo sapiens OX=9606 GN=SERPINF1 PE=1 SV=4	PEDF_HUMAN	30.0938	30.053	30.0419	30.0186	30.1795	30.0913
sp|P40197|GPV_HUMAN Platelet glycoprotein V OS=Homo sapiens OX=9606 GN=GP5 PE=1 SV=1	GPV_HUMAN	19.2314	19.5538	19.9775	21.685	17.828	19.7146
sp|P41222|PTGDS_HUMAN Prostaglandin-H2 D-isomerase OS=Homo sapiens OX=9606 GN=PTGDS PE=1 SV=1	PTGDS_HUMAN	20.6692	20.5813	20.4039	17.3886	17.8931	19.1465
sp|P43251|BTD_HUMAN Biotinidase OS=Homo sapiens OX=9606 GN=BTD PE=1 SV=2	BTD_HUMAN	26.7227	26.1917	26.4104	17.7565	26.3757	26.4976
sp|P43652|AFAM_HUMAN Afamin OS=Homo sapiens OX=9606 GN=AFM PE=1 SV=1	AFAM_HUMAN	30.8144	30.8409	30.5018	30.7169	30.6317	30.7634
sp|P48740|MASP1_HUMAN Mannan-binding lectin serine protease 1 OS=Homo sapiens OX=9606 GN=MASP1 PE=1 SV=3	MASP1_HUMAN	25.9667	25.8975	25.9935	26.0367	25.9295	25.8566
sp|P49747|COMP_HUMAN Cartilage oligomeric matrix protein OS=Homo sapiens OX=9606 GN=COMP PE=1 SV=2;;sp|P35443|TSP4_HUMAN Thrombospondin-4 OS=Homo sapiens OX=9606 GN=THBS4 PE=1 SV=2	COMP_HUMAN	21.7427	20.4352	24.3139	18.6199	18.6247	19.9547
sp|P49908|SEPP1_HUMAN Selenoprotein P OS=Homo sapiens OX=9606 GN=SELENOP PE=1 SV=3	SEPP1_HUMAN	20.7349	26.7356	18.6303	18.9746	26.7811	26.41
sp|P51884|LUM_HUMAN Lumican OS=Homo sapiens OX=9606 GN=LUM PE=1 SV=2	LUM_HUMAN	30.7953	30.6294	30.8538	30.8768	30.8243	30.8083
sp|P55056|APOC4_HUMAN Apolipoprotein C-IV OS=Homo sapiens OX=9606 GN=APOC4 PE=1 SV=1	APOC4_HUMAN	27.773	27.5951	27.5192	28.4713	27.5893	27.6776
sp|P55058|PLTP_HUMAN Phospholipid transfer protein OS=Homo sapiens OX=9606 GN=PLTP PE=1 SV=1	PLTP_HUMAN	18.829	20.2328	21.0863	22.7306	17.7898	18.982
sp|P61626|LYSC_HUMAN Lysozyme C OS=Homo sapiens OX=9606 GN=LYZ PE=1 SV=1	LYSC_HUMAN	19.6677	25.0696	18.0446	18.7593	17.2997	18.4961
sp|P61769|B2MG_HUMAN Beta-2-microglobulin OS=Homo sapiens OX=9606 GN=B2M PE=1 SV=1	B2MG_HUMAN	27.3876	27.582	27.622	27.8312	27.6684	27.8182
sp|P62328|TYB4_HUMAN Thymosin beta-4 OS=Homo sapiens OX=9606 GN=TMSB4X PE=1 SV=2	TYB4_HUMAN	26.7247	26.3646	26.8553	26.9542	26.5135	26.3403
sp|P63104|1433Z_HUMAN 14-3-3 protein zeta/delta OS=Homo sapiens OX=9606 GN=YWHAZ PE=1 SV=1	1433Z_HUMAN	19.6192	21.5195	20.6432	19.0939	20.5552	21.1852
sp|P63261|ACTG_HUMAN Actin, cytoplasmic 2 OS=Homo sapiens OX=9606 GN=ACTG1 PE=1 SV=1;sp|P60709|ACTB_HUMAN Actin, cytoplasmic 1 OS=Homo sapiens OX=9606 GN=ACTB PE=1 SV=1;sp|Q6S8J3|POTEE_HUMAN POTE ankyrin domain family member E OS=Homo sapiens OX=9606 GN=PO	ACTG_HUMAN	28.3889	28.4682	28.6858	28.4703	28.7051	28.3314
sp|P68133|ACTS_HUMAN Actin, alpha skeletal muscle OS=Homo sapiens OX=9606 GN=ACTA1 PE=1 SV=1;sp|P68032|ACTC_HUMAN Actin, alpha cardiac muscle 1 OS=Homo sapiens OX=9606 GN=ACTC1 PE=1 SV=1;sp|P63267|ACTH_HUMAN Actin, gamma-enteric smooth muscle OS=Homo sapie	ACTS_HUMAN	20.8356	20.4636	21.849	19.3646	23.0598	19.8351
sp|P68871|HBB_HUMAN Hemoglobin subunit beta OS=Homo sapiens OX=9606 GN=HBB PE=1 SV=2	HBB_HUMAN	35.6331	35.5052	35.5801	35.5225	35.6324	35.622
sp|P69905|HBA_HUMAN Hemoglobin subunit alpha OS=Homo sapiens OX=9606 GN=HBA1 PE=1 SV=2	HBA_HUMAN	35.2923	35.2219	35.2584	35.1911	35.4678	35.32
sp|P80108|PHLD_HUMAN Phosphatidylinositol-glycan-specific phospholipase D OS=Homo sapiens OX=9606 GN=GPLD1 PE=1 SV=3	PHLD_HUMAN	28.0246	28.0919	28.111	27.9134	28.1628	28.1754
sp|P80748|LV321_HUMAN Immunoglobulin lambda variable 3-21 OS=Homo sapiens OX=9606 GN=IGLV3-21 PE=1 SV=2	LV321_HUMAN	27.9335	28.2169	28.5085	28.3193	28.6483	28.255
sp|Q02985|FHR3_HUMAN Complement factor H-related protein 3 OS=Homo sapiens OX=9606 GN=CFHR3 PE=1 SV=2	FHR3_HUMAN	18.8602	19.2578	24.41	24.5745	20.6734	18.4948
sp|Q03591|FHR1_HUMAN Complement factor H-related protein 1 OS=Homo sapiens OX=9606 GN=CFHR1 PE=1 SV=2;sp|P36980|FHR2_HUMAN Complement factor H-related protein 2 OS=Homo sapiens OX=9606 GN=CFHR2 PE=1 SV=1	FHR1_HUMAN	29.3481	28.9644	29.3684	29.0739	29.1092	29.0996
sp|Q06033|ITIH3_HUMAN Inter-alpha-trypsin inhibitor heavy chain H3 OS=Homo sapiens OX=9606 GN=ITIH3 PE=1 SV=2	ITIH3_HUMAN	30.291	30.5222	30.476	30.1758	30.5195	30.2957
sp|Q06141|REG3A_HUMAN Regenerating islet-derived protein 3-alpha OS=Homo sapiens OX=9606 GN=REG3A PE=1 SV=1	REG3A_HUMAN	18.2289	16.8469	19.735	18.1851	26.5618	18.428
sp|Q08380|LG3BP_HUMAN Galectin-3-binding protein OS=Homo sapiens OX=9606 GN=LGALS3BP PE=1 SV=1	LG3BP_HUMAN	27.8943	27.778	28.1096	27.9598	28.0018	27.8928
sp|Q12805|FBLN3_HUMAN EGF-containing fibulin-like extracellular matrix protein 1 OS=Homo sapiens OX=9606 GN=EFEMP1 PE=1 SV=2	FBLN3_HUMAN	19.225	19.4834	19.3532	17.2955	20.3064	24.3088
sp|Q13616|CUL1_HUMAN Cullin-1 OS=Homo sapiens OX=9606 GN=CUL1 PE=1 SV=2	CUL1_HUMAN	18.7287	18.8566	19.7725	17.5038	26.0296	18.8223
sp|Q13790|APOF_HUMAN Apolipoprotein F OS=Homo sapiens OX=9606 GN=APOF PE=1 SV=2	APOF_HUMAN	20.7986	27.5169	19.6513	27.7131	18.818	27.1987
sp|Q14520|HABP2_HUMAN Hyaluronan-binding protein 2 OS=Homo sapiens OX=9606 GN=HABP2 PE=1 SV=1	HABP2_HUMAN	28.412	28.592	28.3523	28.3127	28.2488	28.1202
sp|Q14624|ITIH4_HUMAN Inter-alpha-trypsin inhibitor heavy chain H4 OS=Homo sapiens OX=9606 GN=ITIH4 PE=1 SV=4	ITIH4_HUMAN	33.9857	33.9492	34.0116	33.9485	34.0434	33.9877
sp|Q15166|PON3_HUMAN Serum paraoxonase/lactonase 3 OS=Homo sapiens OX=9606 GN=PON3 PE=1 SV=3	PON3_HUMAN	19.804	22.1429	18.3688	18.0257	19.6562	19.2746
sp|Q15485|FCN2_HUMAN Ficolin-2 OS=Homo sapiens OX=9606 GN=FCN2 PE=1 SV=2	FCN2_HUMAN	18.4775	20.1805	18.214	18.4518	19.9637	24.5621
sp|Q15582|BGH3_HUMAN Transforming growth factor-beta-induced protein ig-h3 OS=Homo sapiens OX=9606 GN=TGFBI PE=1 SV=1	BGH3_HUMAN	25.668	26.0084	25.9131	25.8138	25.9999	25.6629
sp|Q15848|ADIPO_HUMAN Adiponectin OS=Homo sapiens OX=9606 GN=ADIPOQ PE=1 SV=1	ADIPO_HUMAN	27.2043	27.8604	28.1361	27.8	27.7355	27.5975
sp|Q16610|ECM1_HUMAN Extracellular matrix protein 1 OS=Homo sapiens OX=9606 GN=ECM1 PE=1 SV=2	ECM1_HUMAN	25.4403	25.1445	25.2209	24.9892	25.2665	25.01
sp|Q5VU43|MYOME_HUMAN Myomegalin OS=Homo sapiens OX=9606 GN=PDE4DIP PE=1 SV=3;sp|Q96SN8|CK5P2_HUMAN CDK5 regulatory subunit-associated protein 2 OS=Homo sapiens OX=9606 GN=CDK5RAP2 PE=1 SV=5	MYOME_HUMAN	20.2146	19.6795	19.0527	24.5659	24.6078	19.3673
sp|Q6EMK4|VASN_HUMAN Vasorin OS=Homo sapiens OX=9606 GN=VASN PE=1 SV=1	VASN_HUMAN	18.1282	20.6491	19.1482	23.6973	19.577	19.4268
sp|Q6P387|CP046_HUMAN Uncharacterized protein C16orf46 OS=Homo sapiens OX=9606 GN=C16orf46 PE=2 SV=2	CP046_HUMAN	20.3092	19.382	19.0055	18.0691	18.9874	25.5253
sp|Q6PL18|ATAD2_HUMAN ATPase family AAA domain-containing protein 2 OS=Homo sapiens OX=9606 GN=ATAD2 PE=1 SV=1	ATAD2_HUMAN	21.3032	21.8441	20.859	25.601	19.229	21.153
sp|Q6ULP2|AFTIN_HUMAN Aftiphilin OS=Homo sapiens OX=9606 GN=AFTPH PE=1 SV=3	AFTIN_HUMAN	18.4908	19.4311	21.2509	18.4483	24.071	19.9334
sp|Q6UXB8|PI16_HUMAN Peptidase inhibitor 16 OS=Homo sapiens OX=9606 GN=PI16 PE=1 SV=1	PI16_HUMAN	25.7958	25.9062	25.9171	26.1163	25.8207	25.9851
sp|Q86YZ3|HORN_HUMAN Hornerin OS=Homo sapiens OX=9606 GN=HRNR PE=1 SV=2;	HORN_HUMAN	19.7415	18.5864	19.1062	18.8647	20.3069	24.4726
sp|Q92905|CSN5_HUMAN COP9 signalosome complex subunit 5 OS=Homo sapiens OX=9606 GN=COPS5 PE=1 SV=4	CSN5_HUMAN	19.7757	20.0851	19.8517	23.7661	18.5764	19.0781
sp|Q92954|PRG4_HUMAN Proteoglycan 4 OS=Homo sapiens OX=9606 GN=PRG4 PE=1 SV=3	PRG4_HUMAN	25.604	25.6688	25.7776	25.4484	25.7696	25.5241
sp|Q96CV9|OPTN_HUMAN Optineurin OS=Homo sapiens OX=9606 GN=OPTN PE=1 SV=3	OPTN_HUMAN	20.1717	18.3674	19.5297	19.9373	27.439	18.0061
sp|Q96IY4|CBPB2_HUMAN Carboxypeptidase B2 OS=Homo sapiens OX=9606 GN=CPB2 PE=1 SV=2	CBPB2_HUMAN	28.5057	28.7187	28.8197	28.6129	28.8234	28.4815
sp|Q96KN2|CNDP1_HUMAN Beta-Ala-His dipeptidase OS=Homo sapiens OX=9606 GN=CNDP1 PE=1 SV=4	CNDP1_HUMAN	27.9337	27.91	28.0136	27.9908	28.0496	27.8826
sp|Q96L50|LLR1_HUMAN Leucine-rich repeat protein 1 OS=Homo sapiens OX=9606 GN=LRR1 PE=1 SV=2	LLR1_HUMAN	28.344	28.9498	27.9113	29.0141	28.2563	28.9114
sp|Q96PD5|PGRP2_HUMAN N-acetylmuramoyl-L-alanine amidase OS=Homo sapiens OX=9606 GN=PGLYRP2 PE=1 SV=1	PGRP2_HUMAN	30.8957	31.174	31.1409	30.9396	31.1613	30.8819
sp|Q9NQ79|CRAC1_HUMAN Cartilage acidic protein 1 OS=Homo sapiens OX=9606 GN=CRTAC1 PE=1 SV=2	CRAC1_HUMAN	24.8501	25.3706	25.1609	25.1534	25.1878	25.417
sp|Q9NZP8|C1RL_HUMAN Complement C1r subcomponent-like protein OS=Homo sapiens OX=9606 GN=C1RL PE=1 SV=2	C1RL_HUMAN	26.6444	26.4406	26.2737	26.3012	26.54	26.6923
sp|Q9UGM5|FETUB_HUMAN Fetuin-B OS=Homo sapiens OX=9606 GN=FETUB PE=1 SV=2	FETUB_HUMAN	25.0467	19.0451	25.4991	25.0245	25.3586	25.4182
sp|Q9UHG3|PCYOX_HUMAN Prenylcysteine oxidase 1 OS=Homo sapiens OX=9606 GN=PCYOX1 PE=1 SV=3	PCYOX_HUMAN	19.6214	19.9188	25.0061	20.6793	25.0751	21.1288
sp|Q9UK55|ZPI_HUMAN Protein Z-dependent protease inhibitor OS=Homo sapiens OX=9606 GN=SERPINA10 PE=1 SV=1	ZPI_HUMAN	26.0346	26.2363	26.0765	25.9149	26.3592	26.1833
sp|Q9Y2G1|MYRF_HUMAN Myelin regulatory factor OS=Homo sapiens OX=9606 GN=MYRF PE=1 SV=3	MYRF_HUMAN	18.6859	20.425	20.1747	19.4878	19.3967	23.627
sp|Q9Y6R7|FCGBP_HUMAN IgGFc-binding protein OS=Homo sapiens OX=9606 GN=FCGBP PE=1 SV=3	FCGBP_HUMAN	19.4808	20.3015	20.4123	19.1646	16.8278	23.2994

## Sheet: Supp Data 4 ANOVA
Anova: Single Factor
SUMMARY
Groups	Count	Sum	Average	Variance
Column 1	270	7376.58	27.3207	29.2832
Column 2	270	7382.74	27.3435	29.5447
Column 3	270	7347.23	27.212	31.323
Column 4	270	7375	27.3148	30.7337
Column 5	270	7410.65	27.4469	29.6106
Column 6	270	7398.81	27.403	29.9414
ANOVA
Source of Variation	SS	df	MS	F	P-value	F crit
Between Groups	8.85613	5	1.77123	0.058898	0.997741	2.21964
Within Groups	48537.4	1614	30.0727
Total	48546.3	1619

## Sheet: Supp Data 5
ProteinAccessions	PG.ProteinDescriptions	Patient 1 -pre	Patient 2 -pre	Patient 3 -pre	Patient 4 -pre	Patient 5 -pre	Patient 6 -pre	Patient 7 -pre	Patient 8 -pre	Patient 9 -pre	Patient 10 -pre	Patient 11 -pre	Patient 12 -pre	Patient 13 -pre	Patient 14 -pre	Patient 15 -pre	Patient 1-Post	Patient 2-Post	Patient 3-Post	Patient 4-Post	Patient 5-Post	Patient 6-Post	Patient 7-Post	Patient 8-Post	Patient 9-Post	Patient 10-Post	Patient 11-Post	Patient 12-Post	Patient 13-Post	Patient 14-Post	Patient 15-Post	Mean Pre	Mean Post	Log2 FC Post-Pre	T-Test
P02787	Serotransferrin	22.4934	22.6856	22.428	22.9459	22.7184	22.4263	22.6545	22.3185	22.7461	22.2547	22.7758	22.3387	22.8665	22.8405	22.8072	22.4984	23.0204	22.8968	23.3829	22.8682	22.2736	22.9585	22.5568	22.9867	22.1916	22.9422	22.9181	22.897	22.9589	22.6668	22.62	22.8011	0.18112	0.00681944
B9A064	Immunoglobulin lambda-like polypeptide 5	22.1574	21.483	20.7734	20.8127	21.3248	21.1593	21.4517	21.2546	21.1993	21.1663	20.5353	21.4837	20.7185	20.4198	21.2016	21.6908	20.8468	20.4917	20.5056	21.1388	21.1663	21.0924	20.9476	21.066	21.2698	20.7358	21.2379	20.9046	20.4333	21.0901	21.1428	20.9745	-0.16826	0.0167143
A0A0C4DH24	Immunoglobulin kappa variable 6-21	15.8736	5.55577	5.04588	6.13767	6.51425	6.1297	14.6386	6.52163	4.73155	5.08925	5.06172	13.5348	5.06526	6.8785	5.74468	14.9454	4.54476	4.23413	5.53553	4.48023	5.31768	6.15308	5.72941	3.8525	5.81702	4.74075	4.03347	4.47727	4.09292	5.01824	7.50152	5.53149	-1.97003	0.0218053
P04003	C4b-binding protein alpha chain	18.0587	18.2012	18.3164	18.7173	18.668	18.6519	18.2732	18.4377	17.976	18.9196	17.896	18.2705	17.5157	18.4095	18.2273	18.223	18.8213	18.8999	18.6521	18.7251	18.7675	18.4394	18.7231	18.4205	18.4617	18.049	18.5983	18.197	18.6456	17.9865	18.3026	18.5073	0.204733	0.0237768
P04350;P07437;P68371	Tubulin beta chain;Tubulin beta-4A chain;Tubulin beta-4B chain	5.5739	6.4311	3.9657	4.68213	4.2174	5.25794	5.09792	4.13249	5.08975	5.70399	6.1933	3.11476	5.02399	7.56127	5.2843	5.91009	5.78211	14.0526	6.48742	5.04636	6.05265	12.701	4.54244	14.5018	4.87788	15.9198	7.00347	4.42813	4.84495	5.11363	5.15533	7.81762	2.66229	0.0327704
P20742	Pregnancy zone protein	19.9412	19.5158	19.0634	18.7204	19.4732	18.8185	18.8612	19.4116	18.6954	19.2847	19.2884	19.5527	20.0067	18.4983	19.5209	18.9975	19.1812	18.2299	18.8333	19.1949	18.4061	18.6101	19.4627	18.3657	19.6635	19.3157	19.557	19.7048	18.7138	19.1956	19.2435	19.0288	-0.214707	0.0372632
P29622	Kallistatin	16.1167	15.987	15.7528	15.8437	15.8283	15.0785	15.7479	15.924	15.9893	15.8924	15.9099	15.2462	16.1949	15.8203	16.264	15.9932	15.5699	15.9243	16.0395	15.5335	14.9024	15.7643	15.647	15.9652	15.399	16.0632	15.1043	16.0338	15.863	15.8555	15.8397	15.7105	-0.129187	0.0399967
P01721	Immunoglobulin lambda variable 6-57	15.2117	16.1669	3.47424	5.70769	4.79878	5.74938	16.3285	16.4655	5.06756	6.09914	4.41715	15.816	14.948	4.65857	15.6941	16.1497	15.4216	15.5779	5.47254	15.8359	15.3789	15.9147	16.4636	15.1744	5.00467	5.14895	15.6641	14.6833	4.20519	15.9941	10.0402	12.806	2.76576	0.0508678
P07225	Vitamin K-dependent protein S	15.9216	16.2937	16.5901	16.6034	16.4606	16.3963	16.2782	16.2244	16.3517	16.7724	16.336	16.4265	16.483	16.6051	16.4366	16.1259	16.2314	17.0471	16.8937	16.6246	16.813	16.249	16.4742	16.4452	16.4808	16.3468	16.5098	16.4868	16.6509	16.4065	16.412	16.519	0.107073	0.052111
P02748	Complement component C9	15.7527	16.3351	16.1369	16.216	17.5639	16.6304	16.4065	15.9986	16.1445	16.6144	17.0937	16.6092	15.9015	16.3876	16.7067	15.6079	16.1417	16.5557	16.397	16.4333	16.749	15.2	16.4596	15.9881	16.6736	15.8689	16.2985	15.6676	16.1259	15.83	16.4332	16.1331	-0.30006	0.0569387
P02747	Complement C1q subcomponent subunit C	18.0961	18.9685	18.1271	18.4646	18.2937	18.231	18.2636	18.0991	18.6011	18.5571	18.3374	18.2317	18.6673	18.3391	18.2799	18.6279	18.6581	18.6905	18.5006	18.4232	18.689	18.222	18.6206	18.7797	18.1913	18.5979	18.7115	18.3886	18.4163	18.5458	18.3705	18.5375	0.167047	0.0598406
P06727	Apolipoprotein A-IV	17.8459	18.3596	18.134	18.2915	16.822	17.5718	17.6143	17.9392	18.3211	18.5006	19.3637	18.3238	17.7315	17.5807	17.8775	18.4528	18.8687	18.4028	18.6933	17.6099	17.3837	18.2331	17.4934	18.6141	18.62	18.6269	18.6295	18.2581	17.5415	18.1722	18.0185	18.24	0.22152	0.0601739
P43652	Afamin	17.9623	17.7895	17.7121	17.4678	17.9934	18.2087	18.057	18.3957	18.1407	17.4915	18.1795	17.5808	18.1471	18.0221	18.6076	18.2946	17.927	18.7628	17.5156	18.5113	18.3058	18.423	18.3611	18.4924	16.8898	18.1496	17.8084	18.3094	18.2475	18.5424	17.9837	18.1694	0.18566	0.0614529
P04439;P05534;P10319;P13746;P13746-2;P16188;P18464;P18465;P30443;P30447;P30455;P30464;P30484;P30490;P30491;P30492;P30493;P30495;P30498;P30504;P30508;P30510;P30685;Q29940;Q29960;Q29960-2	HLA class I histocompatibility antigen, A-1 alpha chain;HLA class I histocompatibility antigen, A-11 alpha chain;HLA class I histocompatibility antigen, A-23 alpha chain;HLA class I histocompatibility antigen, A-24 alpha chain;HLA class I histocompatibility antigen, A-3 alpha chain;HLA class I histocompatibility antigen, A-30 alpha chain;HLA class I histocompatibility antigen, A-36 alpha chain;HL…	5.19065	14.6475	2.91513	3.99517	3.79168	7.00746	4.58715	4.50197	6.56383	5.90467	5.0295	6.46776	5.97495	4.66998	5.02918	12.8833	13.924	5.23605	6.08003	4.28488	13.8235	5.64895	5.08858	4.6166	4.99938	12.9944	6.19525	5.15593	5.01509	5.22113	5.75177	7.41114	1.65937	0.0658626
P22352	Glutathione peroxidase 3	15.9405	15.6713	15.5716	15.8752	16.1478	15.5098	15.6402	15.6671	15.989	16.357	15.4032	15.3966	15.964	15.6722	15.6316	16.262	15.5377	15.9901	16.3883	16.2367	16.1017	15.8056	16.101	15.7954	16.0956	15.3318	15.0411	15.9067	16.1364	16.2096	15.7625	15.9293	0.16684	0.0689399
P68032;P68133	Actin, alpha cardiac muscle 1;Actin, alpha skeletal muscle	16.0683	14.4546	16.472	16.2021	4.90485	4.59066	16.7623	14.9282	15.4014	15.3753	17.1713	5.28757	15.3994	15.6912	14.6319	15.6325	15.2096	17.5696	16.37	13.9742	13.728	17.8235	15.8285	17.47	15.4051	17.7823	5.67529	14.8389	14.832	14.65	13.5561	15.1193	1.56323	0.0751569
P01009	Alpha-1-antitrypsin	22.1043	21.5579	22.3573	22.6936	22.6602	21.9558	22.2349	21.7435	22.3477	22.6248	22.3349	23.2535	22.4898	22.6761	22.3057	22.3116	21.8028	22.9831	22.848	22.7892	22.5274	22.1956	22.0382	22.4452	22.3733	22.2433	23.3539	22.2803	22.5819	22.4285	22.356	22.4802	0.124153	0.0754616
Q641Q2;Q641Q2-2;Q9Y4E1;Q9Y4E1-2;Q9Y4E1-3;Q9Y4E1-4;Q9Y4E1-5;Q9Y4E1-6	Isoform 2 of WASH complex subunit 2A;Isoform 2 of WASH complex subunit 2C;Isoform 3 of WASH complex subunit 2C;Isoform 4 of WASH complex subunit 2C;Isoform 5 of WASH complex subunit 2C;Isoform 6 of WASH complex subunit 2C;WASH complex subunit 2A;WASH complex subunit 2C	5.87002	5.16158	12.7127	5.90025	5.44852	5.99153	13.0056	5.65094	4.94852	7.20448	5.23401	4.49513	5.29377	5.76138	6.05378	3.94945	4.79093	4.35233	5.97903	4.66672	3.89786	5.80849	4.52701	6.49522	6.20163	3.65073	5.06538	5.83164	6.40756	6.32198	6.58215	5.1964	-1.38575	0.0761785
P02775	Platelet basic protein	5.07441	4.98854	14.4146	14.7064	13.6667	6.1964	14.8632	5.04899	5.57495	4.3775	15.2026	5.29587	4.62893	4.10702	4.95074	14.4314	3.9001	16.6168	15.4898	4.58627	5.59387	17.3486	14.6226	16.1796	13.4355	16.3938	5.65512	5.87428	5.21159	5.91749	8.20646	10.7505	2.544	0.078599
P12259	Coagulation factor V	4.69332	5.21269	13.3369	14.04	5.70297	4.47564	3.99186	5.10688	13.001	12.1015	13.8597	5.55287	13.6298	13.5582	12.8871	4.21176	5.55375	13.4697	13.8573	13.2177	12.9969	12.7467	13.7835	13.7406	4.47407	13.6317	12.7344	13.9424	13.3408	13.8103	9.41003	11.7008	2.29074	0.0820679
A0A0C4DH68	Immunoglobulin kappa variable 2-24	19.2838	18.3002	19.0483	16.7327	18.4891	18.5697	18.4124	18.4456	17.4846	17.6487	19.9605	19.531	17.2291	17.859	18.7498	18.429	17.7576	18.434	17.873	19.0076	17.6882	18.4457	18.469	5.3448	18.1417	16.6189	17.612	18.2962	4.13263	17.4378	18.383	16.2459	-2.13709	0.0899179
A0A0C4DH25	Immunoglobulin kappa variable 3D-20	20.6059	19.7836	19.1605	19.6353	19.633	19.3021	19.2648	20.4351	19.3094	19.4799	19.4621	20.337	20.0751	19.1302	18.9797	20.1744	19.6563	19.2118	19.6901	19.7402	19.2538	19.4129	20.0021	19.2552	19.4585	19.3642	20.3058	20.0073	18.9919	18.9307	19.6396	19.5637	-0.0759	0.0980162
P62805	Histone H4	18.009	13.7261	17.2791	5.56559	14.2025	14.9663	18.0185	3.78299	14.3114	14.393	13.8472	4.82985	13.8647	13.9321	14.0024	5.6819	4.75464	13.4618	5.62983	5.6277	14.0046	13.8595	3.70917	14.0259	17.8473	13.0746	14.1247	13.3311	4.22377	13.4876	12.982	10.4563	-2.52577	0.101792
P05154	Plasma serine protease inhibitor	4.27137	15.4312	14.8004	15.3449	14.6867	5.82794	3.54587	15.4213	6.32711	5.64531	15.3317	14.368	5.01705	4.91682	15.4321	15.1302	15.3354	15.5591	15.7731	3.95186	14.6342	6.69333	14.9648	15.6086	12.869	14.1693	14.3445	15.0764	6.12596	14.5924	10.4245	12.9885	2.56403	0.107224
P01024	Complement C3	21.1581	20.8882	21.4233	21.2842	20.2865	21.5783	21.2644	21.3526	20.8259	20.9606	21.2305	20.9121	21.531	21.4107	21.3267	21.3036	21.045	21.8296	21.3017	20.3416	21.7796	21.5961	21.3686	21.1629	20.9475	21.3626	21.0399	21.2173	21.2754	21.1532	21.1622	21.2483	0.0861	0.114084
O14791;O14791-2;O14791-3	Apolipoprotein L1;Isoform 2 of Apolipoprotein L1;Isoform 3 of Apolipoprotein L1	6.34409	15.7356	15.8448	16.5943	15.8387	16.5317	15.7819	16.2495	15.7329	5.79376	16.1412	15.8268	15.6085	15.0521	15.5798	16.2277	16.4742	16.7228	16.3807	15.8474	16.0221	15.631	16.5039	16.4126	15.6215	15.8526	16.2155	15.7839	15.3849	15.5493	14.577	16.042	1.46496	0.120248
A0A075B6K4	Immunoglobulin lambda variable 3-10	16.3546	16.3372	4.88214	15.7816	16.2341	5.66247	5.49172	16.3483	16.0291	15.7628	14.9643	16.6369	5.69924	5.68342	15.7582	16.2551	5.55802	4.93619	6.35251	16.2187	15.4579	5.57584	4.88705	4.84263	4.30904	2.90892	16.5785	15.9004	4.75461	15.3116	12.5084	9.32313	-3.18527	0.122152
P0C0L4	Complement C4-A	19.897	20.1443	19.6263	19.9651	19.4725	20.8702	19.5964	19.9942	19.4949	19.905	19.5458	19.3567	19.5431	20.6452	19.7686	19.935	20.3357	19.8718	20.0153	19.4868	21.0072	19.5824	20.2885	19.6282	19.5898	19.5968	19.7587	19.4263	20.517	19.9313	19.855	19.9314	0.0763667	0.123916
P35908	Keratin, type II cytoskeletal 2 epidermal	14.8177	14.0431	14.4193	5.37052	5.29612	14.5205	14.1869	15.2067	14.8996	6.70189	4.61193	14.698	6.27847	15.3626	15.7391	14.6232	13.5204	14.0845	5.31326	13.6244	14.0911	13.5505	14.6378	13.3488	14.4253	4.38772	16.2383	14.1576	16.0063	15.9487	11.7435	13.1972	1.4537	0.124336
P07996;P07996-2	Isoform 2 of Thrombospondin-1;Thrombospondin-1	5.19534	4.44765	3.32799	4.45158	5.48231	7.09518	13.9205	4.07342	5.13237	4.76277	14.7306	5.29916	6.66734	5.02608	6.28739	13.1914	5.53271	15.6745	4.84246	5.39946	4.38133	15.096	5.21675	15.5563	6.19981	15.5518	3.61564	5.18318	3.812	5.36909	6.39331	8.30816	1.91485	0.126407
A0A0C4DH43	Immunoglobulin heavy variable 2-70D	20.0083	14.6213	18.2734	17.9065	18.3913	19.8204	19.5825	6.69759	14.4643	18.463	18.2769	19.4097	17.8702	15.0833	18.1805	20.0259	14.4747	18.8219	17.9107	18.4003	20.1002	19.8357	5.22164	5.58421	17.9029	18.4538	19.207	17.858	6.09187	17.9069	17.1366	15.853	-1.28356	0.135777
P24592	Insulin-like growth factor-binding protein 6	5.82216	13.4722	12.7194	6.56166	5.17582	6.13047	4.7495	13.8531	4.0978	4.80433	13.5082	13.9138	6.15163	6.63974	5.28845	4.23507	14.6183	13.2446	7.82398	5.00441	4.76932	5.71519	13.2171	6.52489	4.61358	13.8877	14.0352	12.8328	5.54312	12.0731	8.19255	9.20922	1.01667	0.145546
P01880;P01880-2	Immunoglobulin heavy constant delta;Isoform 2 of Immunoglobulin heavy constant delta	5.19141	5.09227	15.2544	6.08786	6.26235	5.85267	3.47783	15.9511	17.7851	15.0532	15.8047	16.8803	15.2707	17.9995	15.7131	5.23336	4.76706	18.626	6.03905	5.72096	6.38962	5.46202	4.88462	17.9097	15.407	4.71924	15.7696	4.83788	18.135	15.3496	11.8451	9.95005	-1.89505	0.145769
P21333;P21333-2	Filamin-A;Isoform 2 of Filamin-A	5.47105	5.41818	4.03054	5.69139	5.00253	4.85758	4.11024	6.44482	6.19841	4.76887	13.7108	5.46403	4.8136	6.29467	5.28258	5.70959	4.82958	14.6032	4.17788	4.66507	3.92987	13.7696	5.55586	14.7927	4.07071	15.1264	5.01765	6.513	5.38234	4.50053	5.83729	7.5096	1.67231	0.146488
P01019	Angiotensinogen	17.3344	17.4196	17.1649	17.5749	17.7651	17.7575	18.5153	17.6754	17.8255	17.8101	18.1059	17.7503	18.1478	18.1003	18.212	17.5538	17.1767	17.4405	17.5951	17.686	17.6584	18.1835	17.7026	17.8905	17.4668	17.8897	17.6486	18.1143	17.7889	18.2353	17.8106	17.7354	-0.07522	0.146721
P00734	Prothrombin	18.1565	17.9512	18.4401	19.0576	18.7043	18.6579	18.701	18.6159	18.5088	18.8036	18.734	18.439	18.5735	18.7559	18.554	18.6664	18.8085	19.3123	19.0118	18.9362	18.7663	18.8208	18.43	18.7651	18.397	18.7614	18.4633	18.7625	18.6455	18.2852	18.5769	18.7222	0.145267	0.149795
P01034	Cystatin-C	14.5059	15.2181	14.6706	14.5167	4.16857	13.9996	14.2597	14.8737	14.4485	6.63462	14.7474	15.2873	14.8079	14.2248	14.3365	14.7685	15.7002	14.8914	14.5616	5.09193	14.1059	14.8121	14.8879	14.7605	14.7519	15.1982	15.8981	14.6529	14.1182	14.549	13.38	14.1832	0.803229	0.150271
P04217	Alpha-1B-glycoprotein	20.1362	20.0331	20.4964	19.9655	20.0881	20.0235	20.3475	20.0175	20.1155	20.5315	19.8526	20.2004	19.9266	20.4271	20.1342	19.9004	19.7312	20.3034	19.905	20.2714	20.2748	20.2912	19.9264	20.1378	20.4262	19.6512	19.97	20.054	20.4757	20.0245	20.153	20.0895	-0.0635	0.153215
P19652	Alpha-1-acid glycoprotein 2	19.6355	20.9498	20.303	20.7193	20.346	20.7111	19.9449	20.7637	20.4928	20.4694	20.3522	20.2946	20.1705	20.5083	20.1224	19.7962	21.0631	21.2436	20.8105	20.6535	20.7521	20.434	20.7299	20.7528	20.1084	20.5402	19.7916	20.4041	20.5314	20.1207	20.3856	20.5155	0.129907	0.153559
A0A0C4DH67	Immunoglobulin kappa variable 1-8	18.8904	19.1914	17.835	17.2311	19.3288	18.3138	17.6849	19.2792	18.751	18.7015	17.2837	19.1982	17.08	17.6863	16.8919	19.5396	19.2041	17.6101	17.4197	19.098	18.3863	18.7354	19.3452	18.6961	17.514	17.1909	19.298	18.5406	18.61	18.1852	18.2231	18.4915	0.2684	0.154708
P13671	Complement component C6	15.6012	15.9545	15.8018	16.4042	16.436	16.3808	15.9737	16.285	15.8495	16.4206	15.7405	15.9231	16.4514	16.3523	15.7885	15.8787	16.1196	16.6885	16.3976	16.6013	16.5033	16.023	16.3218	16.0504	15.8802	15.9691	16.1668	16.0853	16.5752	15.917	16.0909	16.2119	0.12098	0.155169
P02743	Serum amyloid P-component	16.7409	17.6235	17.2606	17.6933	17.5473	17.4065	17.4575	17.7388	17.5393	17.3438	17.4973	17.3629	17.9671	17.9191	17.6107	17.0234	17.7323	17.0392	17.9512	16.7463	17.464	17.2771	17.9178	17.6442	17.4494	17.0576	16.9226	17.2091	18.1838	16.6932	17.5139	17.3541	-0.159827	0.159448
A0A0B4J2H0	Immunoglobulin heavy variable 1-69D	14.1815	13.9357	11.0831	5.96914	14.6221	7.04568	4.82564	5.40281	13.9684	13.6822	5.2109	16.0771	14.1464	13.0201	6.51008	13.3728	13.5027	4.8974	5.68436	13.5269	4.76722	6.31052	5.31475	14.0789	13.6401	6.00383	15.986	13.7236	13.5029	5.40857	10.6454	9.98137	-0.66402	0.166422
P00747	Plasminogen	18.4932	18.716	18.346	19.1655	18.9588	18.7336	18.7791	18.5987	18.7195	18.8882	18.9035	18.6347	18.6634	18.7892	18.6871	18.8947	18.8266	19.0041	19.2205	19.1014	18.8503	18.7061	18.6901	18.9127	18.4541	18.955	18.7426	18.7219	18.7092	18.6274	18.7384	18.8278	0.0893467	0.167482
P04264	Keratin, type II cytoskeletal 1	14.4884	6.62156	14.2244	5.55295	4.97612	14.9228	15.0708	15.139	15.3908	6.99028	14.0848	15.7317	6.04677	16.386	16.4674	15.1075	15.2059	14.0835	14.1915	13.8594	14.3647	4.70175	15.001	14.0788	15.2467	13.0317	17.0186	14.2581	16.4695	16.0476	12.1396	14.1778	2.03816	0.168377
P04196	Histidine-rich glycoprotein	17.6517	17.9479	17.8233	17.8645	17.6894	17.2229	18.6659	17.6475	17.866	18.286	18.2839	17.7737	17.9891	17.7368	17.7496	17.4865	18.0429	18.4434	17.5505	17.9737	17.6588	18.8227	18.3177	17.954	18.331	17.6902	18.0228	18.3455	17.46	18.0772	17.8799	18.0118	0.131913	0.169116
P01008	Antithrombin-III	18.9149	19.5879	19.1995	18.8934	19.0146	18.9312	18.8101	18.9706	19.0258	19.4882	19.2022	18.9475	18.986	19.226	19.1582	18.7976	19.0901	19.2774	19.0331	18.8199	18.9151	18.941	18.672	19.0065	19.4713	18.7978	18.7947	19.2029	19.4488	18.8078	19.0904	19.0051	-0.08534	0.169625
P35858;P35858-2	Insulin-like growth factor-binding protein complex acid labile subunit;Isoform 2 of Insulin-like growth factor-binding protein complex acid labile subunit	15.859	15.7988	15.8204	15.8974	16.2901	16.3267	16.5294	15.552	15.5318	15.8593	14.2132	4.81045	16.2074	16.4941	16.2185	15.4826	4.97442	16.2253	16.1403	16.444	16.2892	16.708	15.3843	15.6165	16.2042	4.45258	3.99294	16.3044	16.5764	16.2099	15.1606	13.8003	-1.36023	0.170316
A0A0C4DH31	Immunoglobulin heavy variable 1-18	15.4298	15.9598	13.8905	13.9785	14.9771	14.6937	14.7102	14.4718	14.9682	14.1546	14.9253	15.2044	14.897	15.1312	14.6445	15.2396	15.4971	13.8091	14.0875	14.6626	14.3951	14.5708	14.8221	14.3697	14.0786	14.8948	15.2366	14.6089	15.0258	15.1437	14.8024	14.6961	-0.106307	0.170843
P04908;P0C0S5;P0C0S8;P16104;P20671;Q16777;Q6FI13;Q71UI9;Q71UI9-2;Q71UI9-5;Q7L7L0;Q8IUE6;Q93077;Q96KK5;Q96QV6;Q99878;Q9BTM1;Q9BTM1-2	Histone H2A type 1;Histone H2A type 1-A;Histone H2A type 1-B/E;Histone H2A type 1-C;Histone H2A type 1-D;Histone H2A type 1-H;Histone H2A type 1-J;Histone H2A type 2-A;Histone H2A type 2-B;Histone H2A type 2-C;Histone H2A type 3;Histone H2A.J;Histone H2A.V;Histone H2A.Z;Histone H2AX;Isoform 2 of Histone H2A.J;Isoform 2 of Histone H2A.V;Isoform 5 of Histone H2A.V	17.0684	3.87938	16.4138	5.88113	6.12729	5.94615	16.957	6.13461	4.662	6.0842	4.66916	4.99554	5.01175	5.49534	5.92759	4.89086	4.88155	5.50887	5.01338	4.80384	5.10133	4.84999	3.13423	4.29549	16.9516	4.51726	4.70747	4.45902	4.31508	5.87606	7.68356	5.55374	-2.12982	0.180312
A0A075B6J9	Immunoglobulin lambda variable 2-18	16.69	16.9143	16.5268	15.4692	4.75684	16.7039	16.7098	16.7334	16.6406	16.1022	4.57427	17.3779	15.8406	14.5024	15.1899	16.7795	16.6062	16.7712	6.1548	3.94899	17.3908	16.5754	16.9249	16.1488	15.7692	4.65362	17.3152	16.0932	4.79383	16.3068	14.7155	13.4822	-1.23331	0.181063
P27918	Properdin	14.6613	5.59492	14.5346	4.81801	5.94916	4.71136	15.5152	5.61576	5.53618	6.73072	5.48767	5.68076	4.9742	4.73315	5.81665	3.76388	4.36648	5.33447	4.79492	3.91008	4.73642	5.58099	5.11472	6.60966	14.1178	5.6261	5.79255	3.58489	4.87539	6.24583	7.35731	5.63028	-1.72703	0.184299
P01700	Immunoglobulin lambda variable 1-47	19.7312	19.9336	18.6172	19.3043	20.1259	19.6085	19.9084	20.7162	18.9789	19.2366	19.6927	20.1408	19.5417	19.0197	19.2208	19.99	19.7761	19.2416	20.3478	19.3848	19.6876	19.6894	21.1131	19.151	19.0321	19.7329	19.9651	19.672	19.9706	19.5142	19.5851	19.7512	0.16612	0.188254
P04114	Apolipoprotein B-100	19.4392	19.9771	19.9261	19.8083	19.93	19.7391	19.8566	19.8959	19.9012	19.5859	19.5333	19.5259	19.9568	19.8216	19.4437	19.631	19.7821	19.1289	19.4502	19.6522	19.6131	20.0427	19.7763	20.0497	19.6697	19.4798	19.1555	19.8521	20.0118	19.5897	19.756	19.659	-0.09706	0.196748
Q96IY4	Carboxypeptidase B2	5.6275	15.3219	14.5619	14.7071	15.0863	15.1286	14.9665	4.04208	14.9086	15.1776	14.9174	13.4341	14.307	15.0233	14.4271	5.24601	13.5637	15.1254	5.83327	5.04866	14.9912	15.2123	14.2629	14.7665	15.1038	5.53479	4.64145	14.8459	14.9698	14.4893	13.4425	11.5757	-1.8668	0.198141
P08697	Alpha-2-antiplasmin	17.5488	17.3675	17.8767	17.6951	17.94	17.63	18.0894	17.9495	17.5735	17.612	17.0923	17.2615	17.734	17.7872	17.7145	17.704	18.216	18.397	17.9474	17.6637	17.5296	18.2995	17.9155	18.1427	17.7188	17.3902	17.0099	17.3699	17.5308	17.8396	17.6581	17.7783	0.120173	0.202333
P36955	Pigment epithelium-derived factor	15.5856	15.704	15.8617	16.6733	15.7305	15.4969	15.8767	16.0359	15.3945	15.7035	16.2479	16.3149	16.2654	16.2361	16.2365	16.2368	15.8228	16.2272	16.2549	15.7057	16.0122	15.7614	16.5436	15.6104	15.8818	16.5589	16.0352	6.13984	6.70619	15.6655	15.9576	14.7442	-1.2134	0.202737
A0A0B4J1Y9	Immunoglobulin heavy variable 3-72	16.1962	17.7331	14.852	5.51151	15.2308	17.6716	17.9448	16.4239	18.3772	17.7554	12.2625	17.6142	5.49051	5.54469	17.3671	16.9951	5.37693	5.12433	5.43919	17.4371	18.2054	17.7755	15.8041	5.47779	4.2565	4.99778	4.64715	17.6727	16.7273	17.3305	14.3984	11.5512	-2.84721	0.207544
P0DP01	Immunoglobulin heavy variable 1-8	5.13433	4.63839	11.3178	5.62757	14.4697	4.04442	5.70195	5.12933	13.5848	4.88524	14.9927	3.75875	14.4404	13.0286	6.4628	5.63441	6.33381	4.54026	5.79572	4.85483	5.44407	4.48204	3.87511	13.9263	3.96137	15.1693	4.65373	14.4137	13.7351	4.60458	8.48112	7.42829	-1.05283	0.211349
P02675	Fibrinogen beta chain	22.4261	22.6936	22.4592	22.6427	23.2815	22.5229	21.6694	22.4651	22.6842	22.2519	22.592	23.6086	22.361	22.4377	21.9879	22.4984	22.7255	22.6001	22.3608	23.025	22.852	21.939	22.6259	22.4556	22.5458	24.0195	23.2336	21.9852	22.9322	22.6254	22.5389	22.6949	0.156013	0.221525
P25311	Zinc-alpha-2-glycoprotein	18.144	18.6009	18.0393	18.8726	17.7209	17.6373	18.0544	18.2964	18.2466	18.6153	18.3008	18.4575	17.6054	18.3573	17.7306	18.1969	18.6335	18.5254	18.8526	18.1226	17.7734	18.1836	18.1522	18.4624	18.4243	18.282	18.1856	17.6702	18.4086	17.7886	18.1786	18.2441	0.0655067	0.225723
P00751	Complement factor B	17.3895	17.3491	17.5364	17.6176	17.7153	18.0577	17.8106	17.0184	17.7707	17.6335	17.7633	17.3079	16.818	17.3846	17.5755	17.4754	17.2059	18.4505	18.0454	18.2919	18.0142	17.4686	17.5311	17.9868	17.4096	17.5247	17.0084	17.0669	17.388	17.6614	17.5165	17.6353	0.118713	0.228024
A0A0B4J1V6	Immunoglobulin heavy variable 3-73	20.9145	21.8909	20.2763	20.8215	20.2247	21.2834	21.3786	20.808	21.4872	20.7447	20.6193	21.4807	21.1058	20.0531	21.2146	20.3572	21.2595	21.2016	20.0579	21.3777	20.7323	20.7265	20.7782	21.6012	20.8567	20.4262	21.5718	20.6988	19.6661	19.8769	20.9536	20.7459	-0.207647	0.229568
P35579;P35579-2	Isoform 2 of Myosin-9;Myosin-9	5.31202	6.01355	4.80122	5.33666	4.70764	5.18013	4.46533	4.49818	5.26465	7.01443	4.92126	4.81106	4.96348	5.92774	6.33437	4.50733	5.34459	12.1255	5.67647	4.1963	5.47078	4.88175	5.95179	13.7902	3.98843	14.9395	4.42912	3.98221	5.412	4.10643	5.30345	6.58683	1.28338	0.231754
P01861	Immunoglobulin heavy constant gamma 4	20.3286	18.6004	19.6087	19.6762	17.6732	18.124	17.2228	17.865	17.4817	19.8139	18.772	18.3102	18.373	18.6329	17.7092	20.5623	18.4488	19.3487	6.86253	17.7604	18.3666	17.446	17.3222	17.5048	18.298	18.8026	18.2169	18.191	17.9861	17.339	18.5461	17.4971	-1.04906	0.236582
P06310	Immunoglobulin kappa variable 2-30	17.7372	17.2876	17.6729	16.7959	4.88098	17.3353	17.1478	18.2626	17.7779	17.4023	3.3031	18.0162	17.7956	17.6371	18.2763	18.1674	5.64066	18.839	18.2564	4.67036	17.5053	16.9119	6.34817	17.4309	17.2918	4.91042	18.0928	17.8482	16.886	18.0471	15.8219	14.4564	-1.36549	0.237211
P01834	Immunoglobulin kappa constant	23.9522	23.7236	22.7844	22.2463	23.153	23.3445	22.2097	24.0925	22.3652	23.166	22.3805	23.0655	22.718	21.8781	22.3168	23.0746	23.6974	22.2782	22.7948	22.9833	22.7671	22.4875	22.7938	22.7113	23.0539	22.3988	23.0174	22.8458	22.1941	21.9494	22.8931	22.7365	-0.156593	0.243429
P22891;P22891-2	Isoform 2 of Vitamin K-dependent protein Z;Vitamin K-dependent protein Z	15.5684	4.36471	4.16243	15.4119	15.5569	5.50369	14.538	15.2251	15.5482	15.2674	15.0442	3.8186	14.4633	15.6116	15.4309	15.7513	15.7419	14.9906	15.8775	15.3026	15.0477	15.1062	15.7427	15.4198	14.6659	15.4117	6.30078	5.07462	14.7321	15.0634	12.3677	14.0153	1.64756	0.248817
P0DOY2;P0DOY3	Immunoglobulin lambda constant 2;Immunoglobulin lambda constant 3	22.2006	21.9633	20.9206	21.3083	21.6142	21.5797	21.7177	22.1343	21.5508	21.5339	21.2775	21.9684	21.3375	21.0138	21.7028	22.3576	22.0748	21.4007	21.7162	21.6037	21.6551	21.6675	21.5222	21.835	21.4659	21.4031	21.8787	21.6837	21.0962	21.6788	21.5882	21.6693	0.0810533	0.249288
P09871	Complement C1s subcomponent	17.2948	17.2215	17.6015	17.5951	17.2141	17.0296	17.0002	17.4728	17.1754	17.1851	17.0332	16.8043	17.3059	16.939	16.9256	17.0039	17.4887	17.319	16.9546	15.4051	17.125	17.2064	17.8113	17.2517	17.4849	16.8965	17.1158	17.0605	15.4956	17.1782	17.1865	16.9865	-0.20006	0.252608
P08519	Apolipoprotein(a)	14.1085	12.2925	14.6526	4.86275	16.3891	16.7918	14.2317	16.8112	16.2559	18.3299	4.07233	15.2007	5.76319	3.98564	16.1974	5.58538	5.38325	15.8835	6.96567	16.4591	16.3828	14.2653	17.306	16.1341	18.2977	4.60522	15.6036	4.01755	4.43259	15.2176	12.663	11.7693	-0.893723	0.255695
Q08380	Galectin-3-binding protein	14.5207	14.647	14.6074	15.1862	14.0165	15.5118	14.922	15.3716	3.93337	14.9942	14.8521	15.5825	15.2242	14.5985	15.191	14.5809	14.9137	15.2704	15.4031	14.4469	15.3625	15.0292	15.7193	15.3392	14.3152	14.8439	16.0127	15.0652	14.9337	15.3303	14.2106	15.1044	0.893809	0.256389
P02765	Alpha-2-HS-glycoprotein	19.4274	19.607	19.7236	19.673	19.8387	19.5223	20.0092	19.7363	19.8449	19.6109	19.8434	19.458	19.8575	19.7311	20.0803	19.8444	19.4099	20.0002	19.7329	20.1379	19.9018	20.1768	19.6667	19.839	19.575	19.8421	19.3475	19.8888	19.6802	19.8469	19.7309	19.7927	0.0617667	0.256979
P08185	Corticosteroid-binding globulin	17.1457	17.4701	17.3548	17.2482	17.7815	17.6498	17.5297	17.4517	17.7327	18.2462	17.1871	17.2014	17.5463	17.7221	17.6634	17.2642	17.5201	17.8257	17.4644	17.5459	17.7442	17.9343	17.9471	17.6169	17.809	17.5149	17.7758	17.3055	17.6802	17.4108	17.5287	17.6239	0.09522	0.261064
P01780	Immunoglobulin heavy variable 3-7	19.7782	19.192	18.2887	18.924	18.9324	19.0558	19.4433	19.266	19.2596	18.7769	18.5928	19.4685	19.1947	19.6574	19.2221	18.8337	18.7854	17.7024	19.1495	19.1994	18.9273	19.4511	19.4123	19.3944	19.0313	18.5735	19.4594	19.0709	19.2559	19.2454	19.1368	19.0328	-0.104033	0.261399
P19827	Inter-alpha-trypsin inhibitor heavy chain H1	17.4837	17.5959	17.9698	17.6402	17.7271	17.647	17.3382	17.4328	17.6903	17.8226	17.1767	16.6574	17.8825	17.9947	17.5628	17.0648	17.2867	17.8334	17.7056	17.3111	17.4567	17.8148	17.2349	17.8513	17.7109	17.0976	17.129	17.6641	18.0105	17.1712	17.5748	17.4895	-0.0852733	0.26424
P35527	Keratin, type I cytoskeletal 9	13.888	6.77503	3.61572	5.96918	6.61021	14.2346	4.21428	14.3607	14.8942	6.23007	4.28027	16.5908	13.432	16.1792	14.7704	14.8914	14.6116	13.505	13.2854	4.43019	14.2657	5.82197	14.1326	5.66422	14.1604	4.38878	15.8622	13.3063	14.0772	15.8216	10.403	11.8816	1.47866	0.266303
Q9H257;Q9H257-2;Q9H257-3	Caspase recruitment domain-containing protein 9;Isoform 2 of Caspase recruitment domain-containing protein 9;Isoform 3 of Caspase recruitment domain-containing protein 9	13.8456	5.47704	11.8227	5.1868	6.07161	4.8707	12.4682	5.68246	5.24584	6.46533	4.85899	5.77737	5.46898	4.19718	4.42454	3.68869	5.99922	4.24102	6.67076	5.11714	5.56552	5.97979	5.14215	4.43217	11.7163	4.46327	5.69948	4.43708	5.81676	5.32214	6.79089	5.61943	-1.17146	0.270774
P13645	Keratin, type I cytoskeletal 10	6.01171	5.16886	3.79905	5.67144	5.42552	6.65326	4.58107	17.1272	17.0071	5.39324	18.9448	18.2495	18.0411	5.60073	5.98772	4.83781	4.66287	6.30599	5.0178	4.95911	3.99289	17.1391	5.96245	18.8557	6.08665	2.60324	4.9746	16.9738	5.09001	5.43892	9.57749	7.52673	-2.05076	0.274832
P01031	Complement C5	17.086	16.3958	16.478	16.6546	16.7592	16.7045	16.6116	16.3409	16.7275	16.9076	16.3612	16.4842	16.3571	16.6085	16.3066	16.4299	16.3227	16.7822	16.7353	16.9083	16.9289	16.477	16.6093	16.6869	16.6623	16.5632	16.871	16.6202	16.8007	16.5765	16.5856	16.665	0.0794067	0.27686
P55056	Apolipoprotein C-IV	15.2497	15.4942	15.5293	15.0476	15.81	14.9287	14.7899	15.9504	15.1276	14.9894	15.5415	14.6271	15.1823	15.4054	14.7458	15.215	14.7779	15.4915	14.0297	15.683	15.3756	14.8063	15.6649	14.9461	15.2873	14.9966	14.6643	15.8196	15.1762	14.6683	15.2279	15.1068	-0.121107	0.287021
P02647	Apolipoprotein A-I	22.8591	22.3228	23.1509	23.0364	22.5559	22.7412	22.6314	22.8336	22.4206	23.1244	22.2664	22.3659	22.6227	22.6681	21.9419	22.5271	22.7628	23.1213	23.1296	22.7525	22.8206	23.0724	22.0629	22.7945	23.4998	21.8786	22.3667	22.7044	23.0576	22.6119	22.6361	22.7442	0.108093	0.287837
P04275	von Willebrand factor	6.06169	5.2813	14.608	5.09671	4.17069	5.13103	3.75665	6.56266	14.9551	5.24532	5.07824	14.5344	5.62508	4.3913	4.76559	4.01039	4.7157	4.92225	5.9168	4.67806	5.50753	5.06659	4.68649	15.6454	13.445	16.6455	14.7936	5.35977	7.07925	15.4532	7.01758	8.52837	1.51078	0.288353
P00746	Complement factor D	15.0945	15.7955	15.6403	16.4167	15.4512	15.852	15.5801	15.2955	15.6797	15.0943	15.4405	16.8155	15.3149	16.1492	16.0057	15.5243	15.5677	15.7927	16.0603	15.6717	15.1181	14.9343	16.5649	15.5473	4.28146	15.7338	16.1363	15.5265	15.6226	15.7014	15.7084	14.9189	-0.789483	0.297015
P10643	Complement component C7	15.5481	16.667	15.0313	15.6671	16.3535	15.4798	15.2121	16.1759	15.8238	16.1831	15.2969	17.0371	16.2644	15.5786	15.5652	15.9484	16.4201	15.75	15.8023	16.4534	15.6296	15.3757	16.4709	15.8242	15.616	15.2017	17.0367	16.251	15.8283	15.499	15.8589	15.9405	0.08156	0.298857
P35542	Serum amyloid A-4 protein	18.2768	18.2857	18.3057	18.3594	18.5285	18.8485	17.8619	17.7656	18.3228	18.15	17.6468	18.0877	18.2508	17.7034	18.7226	18.1275	17.7827	18.1315	18.1048	18.6086	19.0723	17.9498	18.3433	18	18.2663	17.324	17.1827	18.4783	17.975	18.2054	18.2077	18.1035	-0.104267	0.307942
P06396	Gelsolin	16.6972	16.6695	16.4279	16.8355	16.4886	16.3595	16.6872	17.0173	16.8858	16.9376	17.035	17.1403	16.8883	16.5595	16.6326	17.0158	16.5349	17.1259	16.885	16.8757	16.637	16.8703	16.6721	16.8709	17.0808	16.8815	17.0454	16.9938	16.1922	16.7139	16.7508	16.8263	0.07556	0.316099
P05090	Apolipoprotein D	16.8586	17.2889	16.7565	17.4266	16.1781	16.7237	17.3936	17.1654	17.2662	17.5064	16.0037	17.8561	16.7975	6.45397	17.2597	17.2391	16.4956	17.0254	17.3108	17.195	5.67125	16.9129	17.2354	6.03258	17.5788	5.55549	17.8909	17.4378	16.3727	16.9222	16.329	14.8584	-1.4706	0.319399
P00736	Complement C1r subcomponent	15.618	15.7913	15.6922	16.334	15.5371	15.976	16.3087	15.3868	15.8274	16.0657	15.3336	15.7251	15.7464	15.7009	15.9689	15.6017	16.1933	15.4982	15.6863	15.7769	16.1057	16.0969	15.7785	15.6194	15.6333	16.0045	15.5115	15.5565	5.55325	15.9077	15.8008	15.1016	-0.69923	0.321724
P05543	Thyroxine-binding globulin	14.783	14.9455	15.2	14.7095	15.3763	14.7046	14.5883	15.0875	15.1895	14.959	14.5183	14.9183	15.2986	14.969	15.2422	14.6236	14.1378	15.0686	15.1372	15.0936	14.4884	14.6985	15.2385	15.2196	14.7848	14.4859	15.0483	15.0231	15.0563	15.2777	14.966	14.8921	-0.0738467	0.323124
P02671	Fibrinogen alpha chain	22.3373	22.3325	22.8249	22.3462	22.9078	22.2982	21.6175	22.1178	22.4337	22.042	22.3655	23.3144	22.275	22.0565	21.7956	22.2484	22.2908	22.3474	22.0538	22.7919	22.5566	22.2591	22.214	22.3569	22.7688	23.5858	22.9229	21.7112	22.4538	22.5662	22.3377	22.4752	0.137513	0.323178
P02749	Beta-2-glycoprotein 1	19.7644	19.9869	19.2073	20.2409	19.6046	19.5281	19.8294	20.0898	19.5979	19.7102	20.3903	19.8954	19.8888	19.885	19.8185	20.1531	20.2676	19.8541	20.1968	20.0732	19.6833	19.7218	19.7404	20.2092	19.1654	20.2224	19.9609	20.0371	19.842	19.6604	19.8292	19.9192	0.0900133	0.328202
P02750	Leucine-rich alpha-2-glycoprotein	17.1301	18.3887	17.9526	18.0536	17.8471	18.0742	16.8759	18.0295	17.2235	18.5742	17.2523	18.9483	17.6881	17.9654	16.7586	5.38545	18.6086	18.0042	18.4029	18.0012	18.0701	17.3746	17.1689	17.2641	18.4504	16.6388	18.7516	17.4704	17.8253	17.4431	17.7841	16.9906	-0.793497	0.331478
Q16610;Q16610-4	Extracellular matrix protein 1;Isoform 4 of Extracellular matrix protein 1	15.9858	15.3982	15.3697	15.9572	15.7549	15.8482	15.5995	15.1397	15.708	16.0668	15.7746	16.0623	15.2736	14.2973	15.3237	15.5704	15.8464	15.6105	16.2578	15.8574	15.609	15.6101	15.3751	16.1431	15.6145	16.9781	15.3259	15.6569	14.2715	15.6561	15.5706	15.6922	0.121553	0.3315
P06312	Immunoglobulin kappa variable 4-1	20.0312	20.127	19.2826	19.4855	20.2271	19.5691	19.0212	19.9414	19.6024	19.8796	19.58	20.6864	19.9369	18.7675	19.6121	19.8477	19.7886	18.7888	19.6335	19.8849	19.3052	19.646	20.2073	19.7342	19.2952	19.8248	20.8354	19.6642	18.6322	19.4094	19.7167	19.6332	-0.0835067	0.34481
Q06033;Q06033-2	Inter-alpha-trypsin inhibitor heavy chain H3;Isoform 2 of Inter-alpha-trypsin inhibitor heavy chain H3	14.8601	16.266	15.9659	15.2851	16.6246	15.938	15.5144	15.8332	15.2756	15.8569	15.6856	15.5718	16.35	16.432	15.856	15.4115	16.2994	17.0543	16.35	15.8374	16.1458	15.6749	16.4895	15.5095	15.7755	15.9466	16.1619	14.9716	16.0796	16.0311	15.821	15.9826	0.16156	0.350838
P23142	Fibulin-1	16.4497	16.3962	16.056	16.1786	16.1412	6.14652	15.5538	16.333	16.2355	16.383	16.4253	16.6213	16.2636	15.977	16.2825	16.2629	16.5544	16.3006	16.2964	16.276	15.7814	15.7315	16.3314	16.1271	16.1422	16.6887	16.5028	16.0006	15.7375	15.9905	15.5629	16.1816	0.618719	0.35443
Q6UXB8	Peptidase inhibitor 16	14.2383	20.4816	3.42705	14.4317	14.0633	14.1505	5.38414	4.47013	15.252	19.5257	14.3806	21.5028	14.4305	14.6109	5.85181	14.8053	20.3511	20.4795	14.719	14.6796	14.8763	4.0594	5.50141	14.3238	14.6566	14.407	14.7714	13.9833	20.5078	14.9655	13.0801	14.4725	1.3924	0.359584
P01597;P04432	Immunoglobulin kappa variable 1-39;Immunoglobulin kappa variable 1D-39	19.2156	20.0607	18.424	19.4548	20.0406	19.4631	19.8473	19.5845	20.022	19.6751	18.9991	20.126	19.3762	19.1824	19.0117	19.0477	20.0572	18.6921	19.5856	19.8015	19.1206	19.6808	19.6299	19.756	19.4315	18.8882	20.4653	19.2536	19.0937	19.2351	19.4989	19.4493	-0.04962	0.374653
Q9NZP8	Complement C1r subcomponent-like protein	14.3692	14.4076	14.859	6.1073	7.07727	14.6951	15.4087	5.7242	14.7057	14.8034	15.5793	14.9349	14.6153	14.5964	14.9822	14.9736	5.89364	4.91262	6.44591	5.65042	15.3303	15.4742	15.5981	15.1673	14.5208	15.3285	15.4531	4.92919	15.0442	14.6513	13.1244	11.9582	-1.16616	0.379112
P01768;P0DP03	Immunoglobulin heavy variable 3-30;Immunoglobulin heavy variable 3-30-5	18.9926	19.2198	17.3287	18.8918	19.0514	5.8123	18.0605	18.8361	19.2925	18.2119	18.734	18.9847	19.2936	4.73021	17.8817	19.5558	4.34119	6.02478	19.2029	4.24797	4.72066	19.1099	20.0175	18.3475	18.0609	18.8233	19.3252	19.3675	18.5671	18.3603	16.8881	15.2048	-1.68329	0.379537
P01023	Alpha-2-macroglobulin	21.5259	21.8797	20.2523	21.1442	21.7739	20.6474	20.5319	21.6989	20.7915	21.192	21.4728	21.7323	21.9307	20.4961	21.4216	21.2016	21.6684	20.3917	21.3675	21.5692	20.277	20.599	21.6477	20.9325	20.9343	21.4496	21.8726	21.8841	20.7243	21.2745	21.2327	21.1863	-0.04648	0.38136
P14151;P14151-2	Isoform 2 of L-selectin;L-selectin	14.7972	14.8198	14.9258	15.0767	15.7761	15.3741	14.6004	14.686	15.468	15.5725	14.9005	14.7304	15.3009	14.9352	15.1494	4.80157	14.3928	15.779	15.337	15.6555	14.5908	14.592	15.2216	15.6327	15.1173	14.5347	14.884	15.2706	15.4884	15.7111	15.0742	14.4673	-0.606929	0.387639
P05546	Heparin cofactor 2	17.4577	17.2608	17.7675	17.3119	17.6837	18.0578	17.2523	17.1733	17.2022	17.7173	16.768	17.1724	17.2468	17.8515	17.6058	16.9085	17.3675	17.5295	17.4131	17.0453	17.8065	17.6792	17.1627	17.0825	17.3708	16.8969	17.2105	17.3021	18.4319	17.1796	17.4353	17.3591	-0.07616	0.400491
P07357	Complement component C8 alpha chain	15.9435	16.086	5.16867	16.2929	16.1105	16.2995	15.812	16.0166	15.6072	16.3234	16.1352	16.1106	16.3783	16.6902	16.1586	15.9468	16.1619	16.3445	16.196	15.7106	16.143	16.0888	15.948	16.6032	16.3554	15.5303	16.2197	15.7434	15.9896	15.8897	15.4089	16.0581	0.649182	0.407191
P01591	Immunoglobulin J chain	18.7865	19.2257	17.6582	17.7162	17.2635	17.424	18.7036	20.5289	17.7216	16.5746	17.7166	19.6588	17.5475	18.2089	17.8006	18.888	18.5238	17.8768	17.9195	17.5299	17.362	18.2299	20.4144	18.3231	16.9026	17.3728	19.7842	18.6508	18.168	18.0233	18.169	18.2646	0.0955933	0.40817
P15814	Immunoglobulin lambda-like polypeptide 1	17.2886	5.03213	14.0556	15.4662	16.6549	16.379	15.4246	13.3593	15.6384	6.27539	17.1727	6.87923	16.0613	5.31428	5.29453	17.6763	2.88165	4.11925	14.0875	16.8434	16.3455	15.2669	5.52054	16.4563	14.6153	16.8783	5.09246	16.2541	5.56465	5.36301	12.4197	11.531	-0.888733	0.408728
P04004	Vitronectin	19.9002	19.7602	19.9505	20.2954	20.059	20.1155	20.2599	19.6563	20.1339	19.5929	19.8143	19.9296	19.7984	20.062	20.3005	19.9874	20.0459	20.2035	20.0058	20.0827	20.2477	20.5313	20.2558	20.0072	19.4037	20.1413	19.4672	19.5753	20.2495	20.3313	19.9752	20.0357	0.0604667	0.41579
P22792	Carboxypeptidase N subunit 2	16.1453	16.7305	15.6694	15.7607	15.3376	15.8379	16.074	15.2717	15.659	15.6788	15.3668	15.5742	16.5307	15.1684	15.8847	15.9	15.9387	6.85431	16.1021	15.5341	16.1787	15.793	16.0561	15.434	15.8773	15.9422	16.311	15.8171	15.5607	15.7926	15.7793	15.2728	-0.506519	0.417359
P27169	Serum paraoxonase/arylesterase 1	17.218	17.7139	17.3453	17.9618	17.4486	17.2441	17.5907	17.7854	17.763	18.1805	17.5791	17.5645	17.4633	17.4753	18.0102	17.3677	17.4665	17.9359	17.9924	17.5304	17.2463	17.6111	17.944	18.0415	17.5485	17.8128	17.6032	17.7162	17.6977	17.735	17.6229	17.6833	0.0603667	0.424983
P68871	Hemoglobin subunit beta	19.8373	18.8148	17.9985	18.6425	18.397	17.4252	20.0064	21.4348	20.0382	19.6359	19.0562	17.9745	20.4146	20.044	21.573	20.3481	18.9933	17.7226	18.461	22.2784	18.4275	21.1542	21.1449	19.6888	17.8692	18.6115	19.3883	18.996	3.7863	20.3111	19.4195	18.4787	-0.94078	0.427209
A0A0J9YX35	Immunoglobulin heavy variable 3-64D	16.6842	16.9878	15.2944	6.62352	4.88642	16.9379	16.3715	17.1684	5.01059	6.61933	15.826	17.2516	16.3657	16.6133	16.1793	16.721	16.402	5.81362	5.95389	15.6007	16.5779	16.2379	17.0491	16.0482	15.4679	5.41729	17.6363	5.43811	5.01396	4.65397	13.6547	12.0021	-1.65254	0.427851
P04430	Immunoglobulin kappa variable 1-16	16.9755	17.0332	3.11045	5.84974	4.14332	4.88876	16.8153	6.43774	16.2977	5.97845	4.63263	18.0479	4.43439	16.6381	15.8134	16.5583	16.645	5.60951	7.58416	6.00554	5.09161	16.7457	3.90312	16.4561	5.51336	3.89081	18.1605	3.86137	4.56687	16.2401	10.4731	9.7888	-0.684302	0.445455
Q96PD5;Q96PD5-2	Isoform 2 of N-acetylmuramoyl-L-alanine amidase;N-acetylmuramoyl-L-alanine amidase	17.4184	16.8154	17.3678	17.5296	16.8669	17.0964	17.2775	17.0668	17.0918	16.7781	16.992	17.4383	17.2049	17.4293	17.0365	17.2118	16.4774	17.8699	17.6624	17.2652	17.122	17.1387	17.0705	17.1967	16.6074	17.2117	17.3211	17.4066	17.2969	17.2612	17.1606	17.208	0.04732	0.451121
O95445	Apolipoprotein M	17.0544	17.4046	17.5096	18.3076	17.8872	17.7785	17.1551	17.6192	17.9509	17.892	17.2801	18.2006	17.3696	17.6829	17.6405	17.5993	17.8123	18.4693	18.7018	18.3554	17.9081	17.625	17.6733	18.2056	17.5807	17.5798	17.9285	3.23738	17.7021	17.2185	17.6489	16.9065	-0.742381	0.452677
P51884	Lumican	16.8875	16.9248	16.5276	16.2921	16.3633	16.3465	15.9949	16.826	16.8637	16.71	16.1252	17.1176	16.7756	16.2315	16.6066	16.4794	16.6826	16.652	16.7538	16.3027	16.4097	16.3172	16.2695	16.5273	16.7261	15.9806	17.1555	16.4478	16.4767	16.5623	16.5729	16.5162	-0.0566467	0.453262
P01714	Immunoglobulin lambda variable 3-19	17.0994	16.7893	16.1343	5.25411	5.13718	16.3888	17.8175	4.12476	4.11094	5.46539	5.90055	4.76736	4.83892	4.91066	6.15524	5.88705	4.88715	4.0228	5.16466	4.95704	5.95066	5.13097	4.91327	4.15081	17.0758	4.94764	6.26915	14.9244	17.3354	3.99814	8.99296	7.30766	-1.6853	0.461581
P01699	Immunoglobulin lambda variable 1-44	17.3383	16.9785	4.0198	5.51972	16.2695	17.0234	16.9337	16.9239	4.62679	17.011	21.1392	17.0068	5.22276	4.6	16.7691	18.1166	16.8551	16.4119	5.02857	16.5024	16.727	16.6235	16.9761	17.0414	16.4538	4.94105	17.1838	16.2593	5.50844	16.7958	13.1588	14.495	1.33615	0.465951
A0A075B6P5;P01615	Immunoglobulin kappa variable 2-28;Immunoglobulin kappa variable 2D-28	18.7471	18.7811	18.5215	18.4989	19.1435	18.9543	18.1095	19.2516	18.5316	18.5765	18.2481	19.4579	18.7806	17.8708	19.1223	18.6374	18.5991	18.2965	18.8328	18.8693	18.502	18.6453	19.2166	18.1347	18.8216	18.6996	18.9884	18.8317	17.6009	18.9886	18.7064	18.6443	-0.0620533	0.467976
P01593;P01594	Immunoglobulin kappa variable 1-33;Immunoglobulin kappa variable 1D-33	19.8226	19.6276	18.2483	19.0516	19.6679	18.8706	17.928	19.1277	19.0907	18.9496	19.1761	20.1859	19.1163	18.3371	18.4274	19.3283	19.6164	18.7158	19.1905	19.7012	19.046	18.5074	18.8315	19.4306	18.8458	19.1507	20.1215	19.0602	18.2564	18.6214	19.0418	19.0949	0.0530867	0.470111
P20851;P20851-2	C4b-binding protein beta chain;Isoform 2 of C4b-binding protein beta chain	5.03063	15.8855	15.4282	15.7878	15.0911	16.5882	14.1495	15.9365	16.2676	15.5821	5.03565	16.1743	15.6586	15.9326	15.959	15.6388	15.779	15.9019	5.91499	16.2799	16.721	16.0831	16.0851	15.2706	15.4927	16.0712	15.5829	15.9424	16.141	15.3025	14.3005	15.2138	0.913321	0.476039
A0A0C4DH38	Immunoglobulin heavy variable 5-51	16.8564	16.4504	15.3464	15.0842	16.0826	16.32	15.9765	17.0413	15.9092	15.9049	15.6063	16.7724	15.8923	15.6859	15.8663	16.4955	16.4972	14.913	15.2437	15.6873	16.1866	16.1799	16.9767	15.7755	16.0367	16.1474	16.7012	15.5784	15.7792	15.8587	16.053	16.0038	-0.0492067	0.480847
P02679	Fibrinogen gamma chain	21.4762	21.7714	21.9824	21.4301	22.2994	21.5972	20.9583	21.4622	22.0088	21.5526	21.7844	22.8098	21.5993	21.74	21.2491	21.5907	21.812	21.6253	21.0159	22.1705	21.93	21.2494	21.7042	21.6242	21.8713	23.0692	22.4185	21.2517	21.7354	21.9812	21.7147	21.8033	0.0885533	0.483401
P17936;P17936-2	Insulin-like growth factor-binding protein 3;Isoform 2 of Insulin-like growth factor-binding protein 3	15.8747	16.4604	16.276	16.3515	16.3561	15.8379	16.7676	15.9368	15.8636	16.0231	14.9611	14.8015	16.622	16.3039	16.2692	16.3976	16.3158	16.9449	16.4812	16.8036	16.5112	17.0833	15.8095	16.1061	15.9469	14.8417	5.55156	16.6336	15.9645	16.4761	16.047	15.5912	-0.455856	0.483448
P06276	Cholinesterase	15.0017	14.9542	14.5074	14.1599	14.4087	15.1257	15.2762	15.0642	15.2543	15.4854	14.1489	15.0268	15.2039	15.3763	15.3508	15.5384	14.9399	14.8979	14.7161	14.3434	15.1028	15.3057	14.7253	15.8098	14.6158	14.6937	15.033	14.8316	15.5691	15.3314	14.9563	15.0303	0.0739667	0.493723
Q14624	Inter-alpha-trypsin inhibitor heavy chain H4	17.8339	17.9313	18.0512	17.868	18.1112	18.209	18.0052	17.843	18.0655	18.2681	17.8601	17.9521	18.1278	18.4066	17.8638	17.5926	18.0946	18.1605	17.8987	17.8924	18.0205	18.0361	18.045	17.9986	18.2805	17.6438	18.3484	17.823	18.3644	17.6657	18.0265	17.991	-0.0354667	0.498273
A0A0B4J1X5	Immunoglobulin heavy variable 3-74	21.046	21.0575	20.3817	19.3485	20.6819	20.9648	19.771	21.4151	20.5185	20.2475	19.9556	21.8643	20.6881	19.6891	20.39	20.5143	20.7144	19.7542	20.4979	20.2922	20.8924	20.9748	21.4667	20.2768	20.3919	20.6445	21.6698	20.5904	20.5409	20.3849	20.5346	20.6404	0.105767	0.499284
P02649	Apolipoprotein E	18.3158	18.6688	18.7538	17.8769	18.536	17.6277	18.709	19.2016	18.5678	17.7393	18.2509	18.1022	17.9702	18.6538	18.4939	18.1684	17.825	18.2247	17.7755	18.6649	18.1734	18.5893	18.6381	18.643	17.9338	17.9734	18.4693	18.3283	18.568	18.4845	18.3645	18.2973	-0.0672067	0.501594
A0A0A0MT36	Immunoglobulin kappa variable 6D-21	15.8956	5.18084	15.3664	7.47257	15.0675	5.55091	6.04586	5.82381	5.285	5.90069	5.08236	4.68682	3.59531	5.84727	4.74333	5.28078	15.1966	4.16301	5.19178	5.04504	4.74412	5.58348	4.42898	4.18831	14.6618	4.7875	4.46851	5.39474	5.93663	6.48978	7.43628	6.37074	-1.06555	0.507061
P01860	Immunoglobulin heavy constant gamma 3	20.6605	20.0244	19.4379	18.1747	20.0439	20.1639	20.2633	18.1295	19.7984	19.7147	19.6466	20.1979	18.7298	18.3378	19.9525	20.2089	20.2245	19.7619	18.1804	20.1659	20.2027	19.4775	17.5728	19.648	19.9287	18.9979	19.7079	19.2546	18.9372	19.8773	19.5517	19.4764	-0.0753067	0.507744
P01871	Immunoglobulin heavy constant mu	22.5641	23.0808	21.623	21.1501	21.4311	21.2219	21.8993	25.1509	20.8649	20.2304	21.4186	23.5007	21.0984	22.3899	22.0553	22.4049	22.3941	21.6643	21.6305	21.4837	21.4191	21.6049	24.8086	20.7801	20.118	21.5494	23.25	21.2685	22.39	22.1927	21.9786	21.9306	-0.04804	0.515331
P02746	Complement C1q subcomponent subunit B	18.5737	18.3792	18.3575	16.7944	17.3876	17.9198	18.2452	17.4928	18.0157	18.0092	17.5608	17.6889	17.4433	16.7318	17.7451	17.9519	17.1915	18.178	17.0885	17.5352	18.0667	18.325	17.2732	17.4165	18.5723	16.9587	17.5045	18.0341	16.9337	18.0924	17.7563	17.6748	-0.08152	0.537767
P02655	Apolipoprotein C-II	19.769	20.0857	19.4483	19.9937	19.6778	19.1823	19.9685	20.0667	19.6605	18.9278	19.5429	19.1581	20.0639	20.0046	18.9886	19.612	20.3627	19.6816	19.3302	19.6889	18.9233	19.7884	19.4939	20.3402	19.3104	19.0153	19.3506	19.9606	20.0145	18.7588	19.6359	19.5754	-0.0604667	0.541081
P0C0L5	Complement C4-B	17.1551	17.487	17.0769	16.4962	16.918	18.2186	17.3603	17.554	16.9457	16.2729	16.5763	16.3314	16.6081	18.0293	17.2445	16.8859	17.6326	16.9102	16.5924	17.0127	18.3874	17.2477	17.7307	16.6888	16.1548	16.5811	16.8412	16.9937	17.8315	17.3257	17.085	17.1211	0.03614	0.548849
P80108	Phosphatidylinositol-glycan-specific phospholipase D	15.1714	15.0877	15.2788	15.2551	14.9335	15.2593	15.1825	15.0412	15.3197	15.0428	15.2429	14.4745	15.6014	14.9128	14.7179	15.0033	14.8488	15.2286	15.4513	15.2	15.2595	15.019	15.1288	15.6035	14.671	15.2756	14.2863	15.5041	14.8828	14.7225	15.1014	15.0723	-0.0290933	0.554502
A0A075B6I0	Immunoglobulin lambda variable 8-61	16.0653	17.1259	18.2062	6.45465	14.537	16.7555	18.4692	15.7107	16.519	5.84643	15.0704	16.8473	18.6544	15.4483	17.5826	18.3144	14.7858	5.10453	5.8818	18.5012	17.791	17.6849	15.5795	18.358	15.6621	14.68	15.3624	4.40592	15.8676	17.5615	15.2862	14.3694	-0.916815	0.558998
A0A0C4DH33	Immunoglobulin heavy variable 1-24	14.9434	13.3916	3.98143	3.87352	14.0707	5.2203	5.80989	6.11376	5.97745	14.3108	5.60808	4.33792	5.45766	3.90983	5.49188	13.8552	4.58228	5.02785	5.7668	5.78763	6.29411	5.15978	5.87965	4.91141	14.462	4.27146	12.6441	4.28724	4.12621	6.21688	7.49988	6.88484	-0.615041	0.559193
O75636;O75636-2	Ficolin-3;Isoform 2 of Ficolin-3	4.4332	4.9771	4.67366	14.4239	4.33937	14.9053	15.2413	15.6635	14.7433	6.11824	14.7439	5.43008	15.2521	14.4965	15.406	13.8853	15.3765	13.7916	4.52389	14.5627	4.79747	14.2776	4.21145	15.4019	5.26558	15.1314	14.1241	15.8258	15.2086	15.2345	10.9898	12.1079	1.11806	0.570166
Q9HBW9	Adhesion G protein-coupled receptor L4	5.33604	4.33916	4.16997	4.92972	16.2683	16.6475	4.82343	15.1393	17.1364	16.8042	16.1872	4.60438	16.3283	15.813	5.45344	5.3166	4.16681	4.84395	5.43042	6.75703	16.6495	16.2828	3.96724	16.153	5.01303	5.82202	16.09	16.5567	5.85481	16.7418	10.932	9.70971	-1.22231	0.570776
P00738	Haptoglobin	21.0741	20.7723	21.9607	22.5335	22.2164	22.6506	21.4662	21.2798	20.833	21.2983	21.6908	21.8873	21.321	22.1546	21.7926	21.1539	21.0664	22.5752	22.5465	21.9486	22.2874	21.0651	21.9399	21.3626	20.9843	21.2289	21.6804	21.9191	22.3352	21.7362	21.6621	21.722	0.0599	0.571639
P08603	Complement factor H	19.8581	19.5242	19.6842	19.9944	19.9844	20.1295	19.6755	20.1222	19.5692	19.593	20.007	19.6465	19.7698	19.8117	19.763	19.8504	19.4952	20.3176	19.8429	20.2215	20.2172	19.5177	19.9885	19.8707	19.4017	19.8854	19.6103	19.9208	19.7008	19.7844	19.8088	19.8417	0.0328267	0.577229
P19823	Inter-alpha-trypsin inhibitor heavy chain H2	18.8138	18.399	19.1671	19.0558	19.1245	18.733	19.0793	18.7807	18.7915	18.7892	18.7408	17.9413	19.04	19.0335	18.7423	18.6005	18.5252	19.0992	19.2609	19.1293	18.4902	18.9464	18.5607	19.0431	18.5559	18.3918	18.4388	18.7534	19.2346	18.6694	18.8155	18.78	-0.0354933	0.581114
P00450	Ceruloplasmin	17.6599	18.4254	18.1956	18.2424	18.4902	18.5068	18.319	18.2048	17.9453	18.3777	17.9362	18.5194	17.9446	18.1737	18.0642	17.9108	18.2905	18.8027	18.3189	18.4963	18.3752	18.3212	18.3064	18.1958	18.3511	17.9121	18.2012	18.1147	18.0664	17.8343	18.2003	18.2332	0.0328267	0.585377
P02766	Transthyretin	21.0463	21.5655	21.2589	22.3856	21.26	20.9128	21.6472	21.6702	21.7788	21.2329	22.1081	21.0825	21.9162	21.8749	21.6014	21.6409	21.382	21.5674	22.1972	21.2689	21.2766	21.4533	21.3381	21.7342	20.9233	21.5296	21.1468	22.1958	21.7329	21.2671	21.5561	21.5103	-0.0458133	0.585379
P01619	Immunoglobulin kappa variable 3-20	21.0418	20.6814	20.2125	20.1439	20.6388	20.4496	20.4747	21.2357	20.1607	20.3806	19.8276	20.6287	20.289	19.31	19.9344	20.7761	20.3178	19.9942	20.1636	20.714	20.3341	20.3336	21.3146	20.1236	20.3993	20.628	20.7277	20.0558	19.025	19.9206	20.3606	20.3219	-0.03876	0.594198
A0A0B4J1U3	Immunoglobulin lambda variable 1-36	15.4089	14.651	4.78899	14.4598	4.71283	5.22124	14.3014	14.6286	4.63772	16.3416	6.71105	14.5211	15.8904	4.96716	14.4471	15.7399	15.5566	6.3865	14.8559	14.0993	13.2054	14.5955	13.9513	4.41915	16.0933	4.80279	5.44298	15.3934	5.03256	14.7378	11.0459	11.6208	0.574899	0.597344
P01701	Immunoglobulin lambda variable 1-51	17.2553	16.3008	3.76011	6.10012	6.13545	5.17498	16.8981	16.8183	4.98838	6.53538	4.89067	17.3565	5.03695	5.85566	16.9226	17.3651	4.91251	5.47127	5.32302	5.32401	15.9845	16.7142	16.9344	16.8267	5.9309	4.01602	17.6371	5.21664	6.00455	17.1608	10.002	10.7214	0.719495	0.603246
O43866	CD5 antigen-like	18.7764	19.629	17.5056	17.5168	17.9125	17.6094	17.95	20.3189	17.141	16.8982	17.6276	19.6294	17.5282	18.1998	18.2449	18.8066	18.7934	18.0954	16.4619	17.8957	17.7576	17.9801	19.9741	17.4211	16.4274	17.9476	19.3339	17.4848	18.9041	18.2215	18.1658	18.1003	-0.0655	0.60544
Q03591	Complement factor H-related protein 1	15.0072	14.8986	14.7183	5.26864	11.5191	12.9972	15.7246	4.35247	15.1404	15.9116	5.17185	15.1171	4.60192	14.8799	13.7868	13.8514	14.7257	5.27434	4.32613	13.8956	13.6405	14.9156	13.9563	6.44453	15.8635	14.4703	14.12	3.77654	5.06806	13.2834	11.9397	11.1741	-0.765585	0.605919
P02768	Serum albumin	27.1986	27.3368	27.1746	26.548	26.0279	27.1829	26.8466	26.5644	27.3244	26.5546	26.1472	27.1786	26.9178	27.2923	27.4607	27.1439	27.2324	27.1051	26.5524	27.2738	27.2638	26.4694	27.1319	27.2674	27.409	26.4407	26.1844	27.4291	26.997	26.9596	26.917	26.9907	0.0736333	0.617622
A0A0B4J1U7	Immunoglobulin heavy variable 6-1	20.6348	22.791	20.9463	20.921	22.5745	20.5897	17.8179	22.6293	20.4068	19.8194	19.7854	20.9456	19.8716	20.4689	21.9139	20.9851	22.5348	21.6359	21.2378	22.6897	22.3558	18.3859	22.2946	18.9271	19.1612	19.3216	20.6641	19.2592	19.5645	21.5849	20.8077	20.7068	-0.100927	0.6216
A0A0B4J1V0	Immunoglobulin heavy variable 3-15	15.156	15.741	4.30859	5.21106	16.2082	15.7363	15.7263	5.0936	16.1015	16.1085	3.93097	17.3882	5.72168	5.72512	15.744	16.0381	4.0415	6.05891	4.58823	4.19321	15.8709	15.7754	16.3224	15.7756	15.11	5.60548	16.6033	5.81887	5.5112	16.092	11.5934	10.8937	-0.699728	0.623857
O75882;O75882-2;O75882-3	Attractin;Isoform 2 of Attractin;Isoform 3 of Attractin	15.8909	15.5599	15.0517	15.5734	15.6908	15.4201	15.2788	15.9524	15.6872	16.2283	15.4982	15.8185	16.1466	16.6152	15.7228	15.4966	16.2416	16.0301	15.831	15.625	15.539	15.8552	15.7722	16.2107	15.4018	15.402	15.7351	15.508	16.9135	15.5296	15.7423	15.8061	0.0637733	0.62768
P15169	Carboxypeptidase N catalytic chain	15.3814	15.2934	15.4341	15.4919	15.307	15.8967	15.4518	15.4955	15.3775	15.653	15.36	5.1239	15.5598	15.2968	15.8205	15.3093	15.2399	15.3101	6.53692	15.423	15.7097	15.3742	15.5161	15.3402	15.8477	5.00682	16.0573	15.4646	15.685	15.7437	14.7962	14.2376	-0.558584	0.648807
P02774;P02774-3	Isoform 3 of Vitamin D-binding protein;Vitamin D-binding protein	19.8043	20.2403	20.1212	20.3406	20.3139	20.1665	19.9413	20.2455	20.2938	20.3834	19.8646	20.1227	20.2707	20.514	19.8324	19.9418	20.0847	20.3647	20.2241	20.26	20.1518	20.179	20.2614	20.3043	20.2196	19.9165	19.7795	20.2795	20.4555	19.763	20.1637	20.1457	-0.0179867	0.655388
P02751;P02751-14;P02751-3;P02751-8	Fibronectin;Isoform 14 of Fibronectin;Isoform 3 of Fibronectin;Isoform 8 of Fibronectin	17.7859	16.1974	18.1113	17.9974	18.2666	16.998	17.5874	17.4184	18.6476	16.5538	18.646	17.8894	17.249	17.1527	17.5719	18.4563	17.2537	16.7315	17.5375	17.7759	17.5223	17.7699	15.9279	18.7689	17.0059	20.0852	17.3762	16.7618	17.3376	19.4073	17.6049	17.7145	0.109673	0.659485
Q96KN2	Beta-Ala-His dipeptidase	15.2809	14.8115	3.75476	4.84195	14.7423	14.9893	15.1322	3.47461	15.1629	14.9265	14.6016	4.60805	6.89308	5.79542	14.9489	14.4458	14.6822	14.3926	6.40405	15.2129	15.0929	14.7528	13.8558	4.08567	14.8096	5.26431	6.48237	14.645	5.01473	15.0696	10.9309	11.614	0.683091	0.662092
A0A0B4J1V2	Immunoglobulin heavy variable 2-26	4.94066	16.4026	14.8004	5.73996	16.2543	15.814	14.7804	15.5231	16.0446	15.2854	15.5481	15.9225	15.6489	16.0329	6.01886	16.1739	16.0535	16.7558	15.8068	15.7026	16.8207	14.9653	15.4675	15.751	4.33958	16.1688	15.9949	5.66331	14.5087	15.2356	13.6504	14.3605	0.710087	0.662481
P01599	Immunoglobulin kappa variable 1-17	16.917	17.3368	15.5957	17.4312	17.2089	15.6548	17.1081	16.0818	16.6845	16.0437	15.7226	16.8579	17.4644	16.2904	16.819	17.4851	16.3103	16.506	17.7392	17.1639	16.4544	16.4875	16.4683	16.5415	16.0829	16.6925	16.8783	15.9655	16.0088	17.677	16.6145	16.6974	0.08296	0.665239
P02741	C-reactive protein	5.15287	15.1521	4.6322	4.88937	5.71701	15.8456	2.04682	14.2132	4.50929	15.6205	5.29374	16.1228	4.51622	14.5926	5.19204	4.24202	15.0063	3.35811	4.51801	15.3137	15.3849	5.70981	14.5177	5.24624	4.94435	3.97621	14.6298	6.42321	13.8375	14.4186	8.89976	9.4351	0.53534	0.667198
P01742	Immunoglobulin heavy variable 1-69	5.81534	18.4634	4.39309	4.50012	16.8681	17.9668	3.9321	17.563	18.7513	17.6169	17.6578	17.6964	5.94614	4.77688	16.2284	17.4686	5.20633	17.1106	6.34973	17.8208	5.62628	18.6049	17.3172	16.7976	4.58081	17.2082	16.7983	19.0761	5.9162	17.7869	12.5451	13.5779	1.03285	0.669702
P02042	Hemoglobin subunit delta	4.52215	4.40218	4.40843	5.72115	6.62276	7.02382	5.42891	16.6645	5.00558	5.2803	5.56313	4.92336	5.91148	5.75899	16.3188	12.5731	5.00994	3.88511	5.81565	16.6311	7.42209	12.6535	4.5996	4.63176	4.82265	5.27389	5.12226	5.8097	5.05364	12.8978	6.9037	7.48012	0.576417	0.67124
P02753	Retinol-binding protein 4	18.1161	18.8788	18.4018	19.377	18.3726	17.8978	18.3963	18.624	18.644	18.265	19.2885	18.4729	18.6741	18.6194	18.8763	18.0079	19.3496	18.1627	19.418	18.3721	17.9699	18.7017	18.6066	18.5969	18.0389	19.1386	18.8392	18.6889	18.9375	18.4847	18.5936	18.6209	0.02724	0.674075
A0A075B6I1	Immunoglobulin lambda variable 4-60	5.03047	4.14036	4.50023	6.73269	6.55309	6.04791	13.6257	6.29689	12.4796	5.41245	2.89485	13.5911	4.836	4.86423	13.3132	4.74657	4.74448	4.60026	6.51626	6.60682	3.63736	4.38605	4.82589	12.48	5.41929	5.78389	18.81	4.7591	4.2958	13.6757	7.35458	7.01916	-0.33542	0.674251
P02790	Hemopexin	20.3137	20.8689	20.5885	20.7572	20.519	20.908	20.7965	20.2273	20.5039	20.5309	20.6357	20.6618	20.4956	20.8299	21.11	20.3145	20.8184	20.8188	20.5943	20.2951	20.759	21.0674	20.6438	20.6577	20.5002	20.5781	20.6746	20.4296	20.9412	20.9556	20.6498	20.6699	0.0200933	0.675515
P06331	Immunoglobulin heavy variable 4-34	17.0517	16.6696	14.8161	15.9524	16.1082	16.3487	16.5783	16.4011	16.5993	16.5997	14.9981	17.0505	15.1814	12.8026	17.0541	16.9218	15.7254	16.1773	15.5642	16.5434	15.9729	16.6275	15.5395	15.8076	15.6034	15.7761	16.4356	15.0632	14.7593	16.2723	16.0141	15.9193	-0.09482	0.683702
P18428	Lipopolysaccharide-binding protein	15.1201	15.456	14.5991	6.86679	15.8862	15.1716	4.12352	14.9079	15.5512	6.88126	4.92862	15.7862	15.7885	13.6675	5.88034	14.976	15.4727	15.8221	5.74806	15.3628	14.8462	13.7834	15.9396	15.6077	14.1585	2.87147	15.5612	15.3664	4.76629	6.49999	12.041	12.4522	0.411172	0.701562
A0A0B4J2D9;P0DP09	Immunoglobulin kappa variable 1-13;Immunoglobulin kappa variable 1D-13	5.37102	18.6029	15.6986	16.1363	19.0788	16.23	4.98174	16.8662	16.3081	17.0035	15.8853	19.6427	4.30742	4.37369	16.4072	17.0019	18.9387	16.2191	15.6998	18.8688	16.1293	6.16688	15.6443	16.1969	17.0819	4.19332	19.1331	14.8797	15.7843	4.93652	13.7929	14.4583	0.665403	0.709388
P23083	Immunoglobulin heavy variable 1-2	20.0151	19.3467	18.1121	4.62048	17.6928	18.9575	18.8089	17.5715	18.6467	19.0036	17.7551	19.45	6.20814	5.47605	18.5645	18.0618	16.4701	15.7886	5.55109	17.7647	18.677	19.5309	4.0635	4.76051	19.1677	17.2029	18.1064	18.8511	17.3739	18.5676	16.0153	15.3292	-0.686091	0.710882
P02652	Apolipoprotein A-II	21.051	20.5252	20.812	20.9079	20.58	20.5099	21.1238	20.3353	20.7237	20.6278	20.5776	20.4288	20.8864	20.5866	20.7799	20.854	20.2343	20.9765	21.2364	21.0502	20.8436	21.2493	20.3709	20.1479	21.4905	20.2181	20.3821	21.0062	20.5213	20.416	20.6971	20.7332	0.0360933	0.713363
A0A0A0MS15	Immunoglobulin heavy variable 3-49	19.3796	18.2686	17.1955	18.0371	18.5057	18.2297	18.2688	17.4444	18.1273	19.3983	17.6899	17.5235	18.9168	18.6704	18.1938	18.0264	17.9803	17.2146	18.3968	19.2563	18.0041	17.2778	18.1746	18.0744	18.9594	17.7123	17.6803	18.6554	18.465	19.1149	18.2566	18.1995	-0.05712	0.724651
Q9NP80;Q9NP80-2;Q9NP80-3	Calcium-independent phospholipase A2-gamma;Isoform 2 of Calcium-independent phospholipase A2-gamma;Isoform 3 of Calcium-independent phospholipase A2-gamma	16.369	15.0474	15.0371	5.44519	5.50999	15.1366	13.9362	15.4714	14.7029	14.5342	4.20078	15.61	13.8149	6.12976	14.7963	16.1347	15.0392	14.4889	14.3618	15.0474	14.9838	13.8673	15.2547	14.6944	14.5435	4.60307	4.62549	14.3201	5.09959	14.8908	12.3828	12.797	0.414202	0.729945
P01602	Immunoglobulin kappa variable 1-5	18.9714	17.1736	17.7997	5.46817	4.58741	17.7543	18.6593	18.6864	5.12159	17.8227	5.57375	18.0429	16.7724	4.98382	16.9495	18.6083	16.4958	5.09423	17.6495	16.6046	6.69556	17.4831	18.3013	16.3795	18.8274	5.1398	17.1081	16.9274	5.2438	17.3266	13.6245	14.259	0.634537	0.733649
P07358	Complement component C8 beta chain	15.9169	15.7907	16.1231	16.0161	16.2532	16.4486	15.5596	15.1331	15.986	16.4077	15.6731	15.9626	15.9455	16.3809	16.0537	15.4138	15.5882	16.0807	16.1993	15.5671	16.4709	16.0742	15.5054	16.026	16.4041	15.7338	16.0699	15.8846	16.2317	16.003	15.9767	15.9502	-0.02654	0.73483
P05156	Complement factor I	16.6326	16.4844	16.5354	16.6625	16.9074	16.9855	16.6058	16.9288	16.7266	16.6468	16.558	16.441	16.6127	16.8223	16.7689	16.5174	16.65	16.7208	16.6077	16.7533	17.0642	16.5997	17.0585	16.8849	16.3494	16.4122	16.4683	16.3896	16.6737	16.9587	16.6879	16.6739	-0.01402	0.741746
P01624	Immunoglobulin kappa variable 3-15	21.8108	20.8189	20.3148	20.5834	21.445	20.7725	20.0211	21.7237	20.8365	20.9278	20.3205	21.7237	21.2021	20.5663	20.404	21.0921	20.4668	20.2177	21.4018	20.9913	21.3554	20.7742	21.5414	20.4197	20.9349	21.1445	21.2726	20.9115	20.1018	20.1643	20.8981	20.8527	-0.0454067	0.742291
P0DJI8	Serum amyloid A-1 protein	6.62156	16.5	4.01699	5.1245	16.9184	17.1623	5.00154	15.4629	13.5588	17.9112	14.5816	16.7332	16.1465	16.417	15.6621	6.38659	16.163	15.6233	17.143	16.6159	16.9005	5.15138	16.4719	4.73741	17.4002	6.07343	14.6239	14.7667	16.5316	5.14936	13.1879	12.6492	-0.538695	0.742705
A0M8Q6	Immunoglobulin lambda constant 7	13.4391	15.7116	14.2674	12.0379	12.2561	14.0249	12.8566	14.0843	13.3243	4.81828	12.1545	14.3592	12.6204	5.37066	14.3533	13.2686	13.7734	14.4291	5.13873	5.79501	14.1504	12.2577	13.3756	13.6633	12.2932	10.8346	13.1334	12.6088	12.011	14.1121	12.3786	12.0563	-0.32224	0.743575
P01782;P0DP04	Immunoglobulin heavy variable 3-43D;Immunoglobulin heavy variable 3-9	16.731	17.5811	2.58219	5.21767	15.4954	16.5591	15.6957	17.1664	4.851	5.61148	5.01894	16.9744	15.2765	3.22801	5.44023	16.7298	16.2914	4.28255	16.6408	5.34214	6.88902	16.0969	17.4551	4.54599	4.85335	4.54803	17.1934	16.2635	4.61369	5.59504	10.8953	10.4894	-0.405894	0.752063
P02763	Alpha-1-acid glycoprotein 1	22.3833	22.8313	21.7726	22.0428	22.1528	22.4256	21.9097	21.865	21.9135	22.262	21.8409	22.1939	21.342	21.7191	21.6536	22.3497	22.5134	22.4995	22.213	22.1366	22.1857	21.8173	22.0206	22.195	22.0795	21.4686	21.4635	22.0104	21.8521	21.9743	22.0205	22.0519	0.0314067	0.757389
A0A0A0MRZ8;P04433	Immunoglobulin kappa variable 3-11;Immunoglobulin kappa variable 3D-11	21.9825	22.2818	20.904	20.8582	22.3228	20.5932	21.8808	21.7207	20.8788	21.6438	21.7352	22.2068	22.0837	21.2496	21.291	21.771	22.3201	20.9358	21.9167	21.3305	21.7948	21.0423	21.4982	21.8869	21.5765	21.8708	23.139	20.9418	21.1727	21.3166	21.5755	21.6342	0.05872	0.760835
P01717	Immunoglobulin lambda variable 3-25	17.666	16.732	14.8202	14.697	15.5779	15.4567	15.7791	14.8385	15.642	5.51452	15.4991	15.8489	14.7674	5.34172	15.2049	16.4961	15.5877	14.9308	4.82162	15.409	15.6746	14.8084	14.0703	15.1755	15.0845	14.6045	16.3038	14.8821	15.3656	15.1338	14.2257	14.5566	0.330825	0.78369
P43251;P43251-2;P43251-3;P43251-4	Biotinidase;Isoform 2 of Biotinidase;Isoform 3 of Biotinidase;Isoform 4 of Biotinidase	14.5907	5.97838	14.4473	4.39699	3.45315	13.9897	14.4455	6.5135	6.56692	6.25431	5.028	3.28681	13.7134	14.0039	13.9802	4.13695	14.0052	5.05998	5.80577	14.2135	4.92567	14.2493	6.22324	15.3605	13.5373	3.62561	6.28422	5.05814	6.33539	14.0516	9.37658	8.85816	-0.518426	0.785446
P04406	Glyceraldehyde-3-phosphate dehydrogenase	6.45306	6.18982	2.59847	6.53202	4.74231	5.61607	13.3213	6.7342	12.3843	5.74845	14.1241	5.47027	5.18603	4.36337	13.0839	4.13118	4.43478	14.3204	6.11641	4.07605	4.62757	15.1282	5.84323	14.3993	4.62818	14.3472	6.8904	6.08744	5.12865	6.42389	7.50318	7.77219	0.269014	0.78867
P01859	Immunoglobulin heavy constant gamma 2	23.9998	23.4677	22.6294	23.3281	22.9334	23.958	22.9934	22.6191	22.4212	23.3482	22.394	23.7587	23.1399	21.6159	22.964	23.93	23.3075	22.9894	23.5229	22.989	23.6891	23.1327	22.538	22.6951	23.0879	22.6791	23.2983	23.2599	21.4301	22.7673	23.0381	23.0211	-0.0169667	0.789803
P02760	Protein AMBP	17.6876	18.0866	18.1448	18.1664	18.167	18.1037	18.0725	17.7645	18.183	18.0939	18.0139	17.9943	18.0844	18.3789	18.1582	17.7925	17.9905	18.3495	18.3291	17.8803	18.1286	18.3152	17.7666	18.1057	17.6722	18.1589	18.2387	18.0965	18.253	17.8137	18.0733	18.0594	-0.0139133	0.802662
P00740	Coagulation factor IX	5.37643	5.20606	12.7281	13.6167	6.44403	13.2002	12.616	6.11791	13.2411	6.36648	13.6288	12.9788	5.27311	5.53204	13.2058	13.0835	5.13017	13.0705	4.66781	13.6327	12.7401	12.888	6.47997	13.2943	5.10644	5.49327	12.2381	12.9003	5.85454	13.3111	9.7021	9.99272	0.290616	0.816455
P01876	Immunoglobulin heavy constant alpha 1	21.8905	21.6924	19.9138	21.0317	21.1939	20.577	20.091	22.3788	21.3846	20.7315	21.5178	21.8216	21.2843	19.7577	20.6703	22.2041	21.5789	20.5803	21.2241	21.2192	20.4763	20.1484	21.5139	21.922	20.22	21.3714	21.7391	21.5176	19.8849	20.6449	21.0625	21.083	0.0205467	0.836206
A0A087WSY6	Immunoglobulin kappa variable 3D-15	17.7834	18.1247	12.9206	17.8458	18.6554	17.877	14.2163	17.8826	18.1833	18.6372	17.7206	19.1176	18.0463	6.59118	17.0366	17.7335	17.8311	17.2175	17.7732	18.2516	18.0354	17.5322	18.0714	18.0279	18.0862	17.9495	17.9889	5.47764	16.9452	17.4117	16.7092	16.9555	0.246291	0.838603
Q12805;Q12805-2;Q12805-3;Q12805-4;Q12805-5	EGF-containing fibulin-like extracellular matrix protein 1;Isoform 2 of EGF-containing fibulin-like extracellular matrix protein 1;Isoform 3 of EGF-containing fibulin-like extracellular matrix protein 1;Isoform 4 of EGF-containing fibulin-like extracellular matrix protein 1;Isoform 5 of EGF-containing fibulin-like extracellular matrix protein 1	14.5656	14.7807	13.4382	14.327	14.4632	13.5783	13.8846	15.3297	14.7746	13.4957	14.4963	15.2429	14.5231	5.22073	14.0609	14.9979	15.0436	14.0787	6.82957	14.4332	13.7148	13.6982	14.7926	14.3453	13.9517	14.8684	14.9493	14.4647	13.8973	14.3999	13.7454	13.8977	0.152243	0.850975
P68431;P84243;Q16695;Q6NXT2;Q71DI3	Histone H3.1;Histone H3.1t;Histone H3.2;Histone H3.3;Histone H3.3C	15.5488	5.81657	14.8514	4.63635	5.86432	5.62426	4.62951	18.3118	5.18393	5.64527	4.58436	5.33411	5.48882	4.67949	5.34555	4.93957	6.57365	5.36144	5.08821	4.73146	5.8312	6.71683	5.63478	20.7031	16.2544	4.60369	5.05699	3.98568	5.29415	5.48009	7.4363	7.08368	-0.35262	0.852111
P04180	Phosphatidylcholine-sterol acyltransferase	14.3973	6.55758	15.014	5.27998	15.4328	15.9226	15.0047	15.6528	14.9596	15.0673	14.8887	4.55753	15.0805	14.8555	15.0595	15.2592	15.7389	15.0816	15.1775	14.6941	15.3298	5.44053	15.2747	15.3535	6.13382	15.308	7.05531	15.2453	15.5558	14.8039	13.182	13.4301	0.248105	0.85274
P05160	Coagulation factor XIII B chain	14.427	14.2613	5.15277	5.21463	6.21208	4.70871	13.5164	14.3187	14.6937	14.2707	4.2296	5.45199	14.7826	13.9026	6.20736	14.7974	13.6068	5.81541	5.90779	4.68718	3.9394	13.7911	14.6242	14.3158	4.87659	14.6179	4.74486	14.0739	13.8962	4.92188	10.09	9.90776	-0.182249	0.855615
P60709;P63261	Actin, cytoplasmic 1;Actin, cytoplasmic 2	5.51712	5.85627	15.2667	16.4037	5.45569	5.20008	16.3631	14.6334	15.8554	15.1393	16.9286	5.03451	15.8319	5.0175	14.6812	15.1935	15.2538	17.2924	15.8647	6.18757	3.87811	17.4101	14.7208	17.3894	3.81011	17.5332	5.23853	15.2712	6.28164	5.55536	11.5456	11.792	0.246397	0.861736
Q14520;Q14520-2	Hyaluronan-binding protein 2;Isoform 2 of Hyaluronan-binding protein 2	15.4398	15.702	3.56875	16.0833	15.7772	15.9989	15.312	15.0836	15.3474	15.5468	5.4714	16.0007	5.51676	5.75614	14.9965	16.0279	15.7389	15.7979	6.07117	16.2805	16.202	15.6347	5.07662	15.9361	4.943	5.92923	16.2623	15.5984	6.12904	15.6195	12.7734	12.4832	-0.290266	0.86203
P69905	Hemoglobin subunit alpha	19.5601	18.0851	17.6591	17.9201	17.0278	15.8133	19.8096	20.9035	19.4886	18.9636	18.2049	17.1925	19.4727	19.3723	21.2589	19.6084	18.1113	16.8783	18.014	21.6692	17.067	20.5152	20.7086	19.0271	16.8929	17.8513	18.6624	18.0719	16.5742	19.884	18.7155	18.6357	-0.0797533	0.862058
P10909;P10909-2;P10909-4;P10909-5	Clusterin;Isoform 2 of Clusterin;Isoform 4 of Clusterin;Isoform 5 of Clusterin	18.8346	18.7952	19.1449	18.2932	18.0085	18.7996	18.6782	18.8592	18.3797	19.1927	17.9027	17.8206	18.6319	18.6269	18.1652	18.4336	18.7297	18.8175	18.4864	18.2753	18.8797	19.1906	18.0889	18.5934	19.2568	17.8773	17.8171	18.9958	18.7506	18.129	18.5422	18.5548	0.0125733	0.881491
P01877	Immunoglobulin heavy constant alpha 2	23.521	23.2076	21.3714	22.204	22.1573	21.6198	21.1497	23.6144	22.4726	21.8242	22.3529	23.0993	22.234	20.7035	21.6937	23.3268	22.8282	21.5155	22.201	22.1506	21.7183	21.0245	23.0889	22.7133	21.9026	22.5837	22.8582	22.5694	21.2935	21.6189	22.215	22.2262	0.0112	0.881542
P01042	Kininogen-1	19.449	19.4591	19.1952	19.5205	19.4512	19.5698	19.5187	19.1244	19.4435	19.7282	19.5192	19.5056	19.574	19.5821	19.6454	19.3289	19.3862	19.6082	19.6276	19.3982	19.5523	19.7559	19.3094	19.4813	19.2827	19.543	19.5233	19.3831	19.6501	19.5713	19.4857	19.4934	0.00770667	0.881572
P06681	Complement C2	15.9122	16.6382	15.8647	16.1065	16.3346	16.3177	16.235	15.5503	15.7206	16.536	16.2821	16.2533	16.1868	15.9275	16.2808	15.8838	16.4909	16.3506	16.1887	16.2619	16.0362	16.3466	16.2236	16.0741	16.1904	15.9235	16.0824	16.0367	15.8811	16.3453	16.1431	16.1544	0.0113	0.885406
P01715	Immunoglobulin lambda variable 3-1	14.2937	5.4982	4.4123	5.32211	5.58294	14.3106	5.38744	16.5633	4.98925	5.87482	5.16142	5.20881	4.80745	5.17377	4.35068	14.8682	5.20629	5.93332	5.60839	5.47232	14.7501	5.44229	16.1521	4.34407	3.46644	4.46547	4.25665	4.53966	6.40199	5.51148	7.12912	7.09458	-0.0345347	0.894393
P02654	Apolipoprotein C-I	18.2774	18.5489	18.0582	18.2831	18.3393	17.6967	18.8547	18.9786	18.0679	17.9111	18.5671	17.8698	18.177	18.6628	17.7666	18.8827	18.9738	19.0799	18.417	18.8344	18.0853	17.9926	17.7316	18.5854	18.5323	16.8516	17.7215	18.7137	18.5545	17.4648	18.2706	18.2947	0.0241267	0.905154
A0A075B6R2	Immunoglobulin heavy variable 4-4	16.6362	15.1786	15.6015	15.7626	6.12539	6.21085	18.3586	16.1493	4.52641	6.18423	3.70234	5.54667	4.79586	5.33635	5.89161	5.13689	4.70527	15.9348	6.58279	16.5943	5.06809	17.6185	3.95526	4.8372	15.8993	5.124	15.7672	15.2029	5.60357	4.27939	9.73377	9.4873	-0.24647	0.906792
P01011	Alpha-1-antichymotrypsin	18.2704	18.8073	19.1525	18.6719	18.3334	19.1004	18.352	18.1357	18.7224	19.0522	17.529	19.498	18.4176	18.6471	18.5536	18.2041	18.3639	19.3335	18.6688	18.7995	18.7431	18.4752	18.5993	18.4766	19.1355	18.0271	18.4298	18.8675	18.5989	18.7115	18.6162	18.629	0.01272	0.908712
P05452	Tetranectin	5.00134	14.8287	14.3447	14.9996	5.9488	14.8874	14.3744	14.9141	16.3183	15.2402	14.1902	15.4716	15.4313	15.8818	5.33171	4.51213	14.9248	16.2838	15.1542	14.2616	6.04857	15.5973	14.8652	15.2019	15.2172	15.2531	15.8466	15.5528	15.5482	4.40406	13.1443	13.2448	0.100487	0.908874
P02776;P10720	Platelet factor 4;Platelet factor 4 variant	5.96985	5.2572	4.13767	15.0431	4.59861	5.42441	14.9384	5.95708	17.2319	5.78533	15.2668	12.4596	5.38176	14.0119	19.7969	13.8188	4.26381	15.9768	6.02266	13.3388	3.64667	16.4628	4.84488	22.2878	3.54163	15.5105	13.4181	4.85768	4.93101	5.24911	10.084	9.87807	-0.205964	0.911311
P01857	Immunoglobulin heavy constant gamma 1	23.4123	23.9737	23.0883	23.0809	24.1009	23.5559	23.4855	23.5251	23.6468	24.0071	23.6126	23.9499	23.7578	23.1011	23.2384	23.5763	23.7307	23.1121	23.5365	24.2018	23.6503	23.4893	23.5279	23.5579	23.3935	23.451	23.9384	23.7681	23.1664	23.3395	23.5691	23.5626	-0.00644	0.915024
P01706	Immunoglobulin lambda variable 2-11	16.0487	15.3694	5.39012	4.51283	15.595	16.6849	16.3991	3.29821	15.1146	6.87598	5.63755	15.7343	5.65445	5.37828	6.09056	5.13861	15.3517	5.54327	5.32059	15.7764	17.2307	16.6352	5.17565	14.7418	15.7058	5.19486	4.88343	4.32131	5.90109	14.7158	10.2523	10.1091	-0.143185	0.918414
P01601	Immunoglobulin kappa variable 1D-16	5.3726	15.924	3.84091	14.952	15.1238	14.8926	14.3824	15.328	4.80729	6.16427	14.8457	16.1153	6.09333	13.8351	14.9099	4.70199	15.5405	4.56639	15.1785	15.4543	14.8741	3.82406	15.2785	5.44241	15.258	3.98477	16.0545	15.2407	13.9003	15.2247	11.7725	11.6349	-0.137565	0.921754
P05155;P05155-2;P05155-3	Isoform 2 of Plasma protease C1 inhibitor;Isoform 3 of Plasma protease C1 inhibitor;Plasma protease C1 inhibitor	18.7078	18.5519	18.7224	19.179	18.8654	19.2176	18.3574	18.9415	18.7958	19.1891	18.4775	19.1375	19.155	19.224	18.6048	18.3978	18.5409	18.8768	18.8853	19.0195	18.9744	18.5316	19.2278	18.8681	19.0852	18.1415	19.1685	19.3647	19.3042	18.6643	18.8751	18.87	-0.00507333	0.924784
P01704	Immunoglobulin lambda variable 2-14	15.7185	16.1438	13.1125	4.99039	15.7151	5.44256	16.6604	5.34817	15.5788	15.3866	4.27892	5.53155	5.08572	5.12338	15.8348	5.32879	16.0995	4.62328	5.05856	16.7536	4.13008	17.0119	16.6821	14.8178	14.1593	3.45079	5.94417	6.16012	15.8328	15.5203	10.6634	10.7715	0.108127	0.940844
P02656	Apolipoprotein C-III	20.4233	21.1139	20.8387	20.5173	20.5729	19.6915	20.8474	21.2518	20.5321	20.7146	21.4361	20.4733	20.8829	20.1142	20.3446	20.7282	21.4357	21.0527	20.2847	20.5878	19.9868	21.3267	20.5118	21.4659	20.537	20.3899	20.6325	20.8168	19.7027	20.4185	20.6503	20.6585	0.00820667	0.949208
P00748	Coagulation factor XII	16.7284	16.3313	16.6246	16.765	16.3525	16.4787	17.0725	16.6966	16.9491	17.0315	16.6675	16.589	16.0624	16.8691	16.1933	16.5542	16.0265	16.925	16.8201	16.8125	16.3467	17.0978	16.5025	16.9551	16.5883	16.9229	16.4643	16.4484	16.9566	16.0539	16.6274	16.6317	0.00422	0.950517
P00739	Haptoglobin-related protein	19.2684	17.0504	16.5329	19.4133	17.1986	16.7054	17.0657	16.9673	17.3515	16.4626	17.0646	17.7759	16.1619	16.793	19.6449	16.3771	16.8357	19.0676	18.2476	18.6494	16.3547	17.0642	19.7894	17.3684	16.1636	17.104	16.604	16.2519	19.5935	16.387	17.4304	17.4572	0.02678	0.955325
P80748	Immunoglobulin lambda variable 3-21	18.2019	19.119	16.8539	17.4611	17.5104	18.7231	17.8917	18.3823	18.0751	18.1317	17.5965	18.722	18.7837	17.2422	18.231	18.8018	18.5225	17.6703	18.0701	18.0715	17.846	17.3212	18.4588	18.2239	17.1598	18.3298	17.5481	19.019	17.8762	18.1274	18.0617	18.0698	0.00805333	0.964186
P01703	Immunoglobulin lambda variable 1-40	18.3015	17.6679	16.1477	16.3743	17.3821	17.4775	17.74	17.2751	16.962	16.5268	16.3719	17.6463	16.6012	15.8334	16.9396	18.2462	17.0268	17.0031	16.6066	17.3318	17.4199	17.4658	17.139	17.4144	16.1346	16.3983	17.5844	16.978	15.4916	16.9642	17.0165	17.0136	-0.00284	0.976734
P49908	Selenoprotein P	16.6804	16.8504	16.1553	16.7718	16.0257	16.2452	15.945	16.416	16.3549	16.2976	4.03331	6.36583	16.1937	5.73597	16.0861	16.6226	5.69079	16.77	16.3097	16.4312	5.71329	16.3724	16.4693	16.334	16.2515	15.2306	4.07661	16.7647	16.2702	16.1944	14.1438	14.1001	-0.043728	0.977294
A0A075B6H9	Immunoglobulin lambda variable 4-69	14.973	14.089	3.32961	13.6772	13.7768	13.0942	14.8574	13.7421	14.4446	13.9321	13.7106	14.1064	14.2537	13.4831	14.2466	14.7002	13.8532	13.4516	14.332	13.362	13.6842	14.4632	14.1723	14.1066	4.88765	13.2857	14.3811	14.2169	13.1162	14.0925	13.3144	13.3404	0.0259293	0.97842
P07360	Complement component C8 gamma chain	15.0494	16.3331	15.1041	15.1334	15.3167	16.0107	14.7413	15.5032	3.76322	15.3984	15.474	6.16171	15.9725	15.7333	5.56876	14.9683	14.946	15.965	15.8781	15.9208	15.8749	15.9391	5.16674	16.0485	15.1757	5.23821	4.84164	15.4175	14.8964	15.559	13.4176	13.4557	0.03814	0.980024
P02745	Complement C1q subcomponent subunit A	17.833	17.7844	17.5572	4.96691	17.2282	17.7328	4.55599	5.83058	17.5899	6.98802	3.32553	4.33683	3.62426	5.50705	17.0297	17.2339	5.07306	16.7813	5.78329	4.23979	17.1622	17.5617	5.39985	4.60457	17.7904	5.04368	4.89115	17.7283	5.99997	17.1955	10.7927	10.8326	0.039886	0.985598
P03952	Plasma kallikrein	4.82277	15.4636	15.9518	5.34318	16.096	16.0562	16.7356	15.2145	16.4213	15.8287	15.7073	15.444	15.3973	16.3553	15.4044	15.8321	4.99716	16.3497	15.7682	16.2915	16.3494	16.7398	15.3059	16.0914	4.64829	15.548	15.3156	15.436	15.5366	15.9513	14.4161	14.4107	-0.0054	0.997158

## Sheet: Supp Data 6
Protein name	PG.ProteinAccessions	B01_ST01_Post.raw.PG.Quantity	B01_ST01_PRE.raw.PG.Quantity	Post-P	B02_ST01_POST.raw.PG.Quantity	B02_ST01_PRE.raw.PG.Quantity	Post-P	B03_ST01_POST.raw.PG.Quantity	B03_ST01_PRE.raw.PG.Quantity	Post-P	B04_ST01_Post.raw.PG.Quantity	B04_ST01_Pre.raw.PG.Quantity	Post-P	B05_ST01_Post.raw.PG.Quantity	B05_ST01_Pre.raw.PG.Quantity	Post-P	B06-3_ST01_Post.raw.PG.Quantity	B06-3_ST01_Pre.raw.PG.Quantity	Post-P	B07_ST01_Post.raw.PG.Quantity	B07_ST01_Pre-1_191008134931.raw.PG.Quantity	Post-P	B09_ST01_Pre.raw.PG.Quantity	B09_ST01_Post.raw.PG.Quantity	Post-P	B08_ST01_Post.raw.PG.Quantity	B08_ST01_Pre.raw.PG.Quantity	Post-P	B10_ST01_Post.raw.PG.Quantity	B10_ST01_Pre.raw.PG.Quantity	Post-P	B11_ST01_Post.raw.PG.Quantity	B11_ST01_Pre.raw.PG.Quantity	Post-p	B12_ST01_Post.raw.PG.Quantity	B12_ST01_Pre.raw.PG.Quantity	Post-p	B13_ST01_Post.raw.PG.Quantity	B13_ST01_Pre.raw.PG.Quantity	Post-p	B14_ST01_Post.raw.PG.Quantity	B14_ST01_Pre.raw.PG.Quantity	Post-p	B15_ST01_Post.raw.PG.Quantity	B15_ST01_Pre.raw.PG.Quantity	Post-p	B16_ST01_Post.raw.PG.Quantity	B16_ST01_Pre.raw.PG.Quantity	Post-p
Serum albumin	P02768	26.1691	26.0453	0.123823	26.4421	26.3518	0.0903452	26.2472	26.3627	-0.115545	26.3799	25.9485	0.431342	25.9272	26.0467	-0.119536	25.3917	26.3468	-0.95516	25.9424	26.056	-0.113625	26.2591	28.3688	2.10972	25.9343	25.8517	0.0825881	26.3836	26.0455	-0.338061	26.685	26.5262	0.158813	26.2442	26.3587	-0.114454	26.2002	26.1832	0.0169474	26.2377	26.3937	-0.156026	26.425	26.2368	0.188182	26.4798	26.3417	0.138177
Immunoglobulin gamma-1 heavy chain	P0DOX5	22.8773	22.6893	0.188034	23.1138	23.1416	-0.0277858	22.9271	23.0783	-0.151278	22.6686	22.4764	0.192165	22.7232	22.7171	0.00613183	22.7832	23.0482	-0.265026	23.1142	23.0093	0.104858	23.4655	25.9426	2.47716	23.1411	23.0395	0.101564	23.2729	23.2976	0.0247003	23.4977	23.4539	0.0437617	23.0338	23.1052	-0.0714646	23.1166	23.2269	-0.110275	23.1738	23.7123	-0.538559	23.2802	23.4946	-0.214403	23.4532	23.2387	0.214548
Fibrinogen beta chain;Fibrinopeptide B	P02675	21.8806	21.6765	0.204066	21.9354	21.9851	-0.049726	21.9941	21.9822	0.011887	22.203	21.7637	0.439361	22.3493	22.2404	0.108835	21.8686	21.8634	0.00518969	22.3386	22.2914	0.0472175	22.5432	24.3092	1.76598	22.4989	22.2905	0.20839	22.5939	22.3654	-0.228515	22.401	22.3393	0.0616251	22.0851	22.3745	-0.289417	22.4604	22.3634	0.097012	22.4077	22.4813	-0.0736349	22.6457	22.8935	-0.247795	22.5454	22.4571	0.0882818
Immunoglobulin alpha-2 heavy chain	P0DOX2	21.2138	21.0633	0.150504	21.4653	21.6294	-0.1641	21.4837	21.4386	0.045106	21.4569	21.2728	0.184057	21.2911	21.4836	-0.192449	21.3159	21.4363	-0.120394	21.6595	21.7212	-0.0617209	21.9657	24.3463	2.3806	21.8675	21.8411	0.0263551	22.3778	21.9835	-0.394274	22.2449	22.8918	-0.646977	21.9485	22.0805	-0.13194	21.8586	21.8309	0.0277103	21.9814	23.896	-1.91459	21.7895	21.9704	-0.180953	21.983	22.0037	-0.0206497
Haptoglobin;Haptoglobin alpha chain;Haptoglobin beta chain	P00738	21.1015	21.2776	-0.176069	21.0897	21.3195	-0.2298	21.3353	21.1721	0.163254	21.3463	21.0069	0.339409	21.0881	21.4902	-0.402089	21.7879	20.3276	1.46024	22.1644	22.0685	0.0958469	22.0461	24.2074	2.16129	22.0742	21.997	0.0772406	22.3287	22.1151	-0.213617	22.4267	22.4895	-0.062791	22.3748	22.5248	-0.150024	22.1965	22.0453	0.151172	22.3698	26.0261	-3.6563	22.3596	22.55	-0.190399	22.3163	22.4359	-0.119577
Apolipoprotein A-I;Proapolipoprotein A-I;Truncated apolipoprotein A-I	P02647	20.9773	20.9807	-0.00335838	20.8914	20.8443	0.0471463	20.9248	20.9627	-0.0378417	21.3165	21.2483	0.0681541	21.2293	21.2485	-0.0191488	21.3452	21.7478	-0.402518	21.9001	21.5709	0.329186	21.7562	22.8673	1.11114	21.9471	21.8866	0.0604365	22.1759	22.0759	-0.100058	22.4631	22.5998	-0.136634	22.3735	22.2832	0.0902807	21.7081	21.3566	0.351498	22.0788	22.0319	0.0469162	22.1688	21.7354	0.433393	22.4982	24.2007	-1.70241
Alpha-1-antitrypsin;Short peptide from AAT	P01009	20.8524	20.7643	0.0881243	21.3832	21.3947	-0.0114727	21.2525	21.312	-0.0594533	22.0094	21.5786	0.430745	21.8541	21.8481	0.00601439	21.2142	21.8744	-0.660184	21.7342	21.685	0.0492551	21.9502	24.4565	2.5063	21.9319	21.7667	0.165122	21.988	21.8277	-0.160243	22.3172	22.1862	0.131047	22.1327	22.1199	0.0128517	21.8592	21.7471	0.112093	21.9647	21.8594	0.105319	22.0145	22.0829	-0.0683309	22.3815	22.4159	-0.0343733
Serotransferrin	P02787	20.6317	20.3904	0.241245	20.5264	20.5367	-0.0102672	20.604	20.6276	-0.0236489	20.3367	20.4575	-0.120802	20.7851	20.6831	0.101986	20.4649	20.8097	-0.344842	21.006	20.9628	0.043169	20.8508	22.626	1.77515	20.9735	20.8051	0.168436	20.8745	20.619	-0.255522	21.1565	21.0706	0.0858442	20.9313	21.0459	-0.114563	20.9279	21.0196	-0.0917612	21.0063	20.8497	0.156546	21.3377	21.3728	-0.0351524	21.1532	21.2917	-0.138521
Ig alpha-1 chain C region	P01876	20.4968	20.4885	0.00825735	20.873	20.7285	0.144571	20.7658	20.8082	-0.0423189	21.2733	20.8708	0.402513	21.2736	20.7941	0.479467	20.443	21.0053	-0.562291	20.9925	21.0783	-0.0857512	21.3941	22.5351	1.14095	20.9571	20.8615	0.0955825	21.149	21.4915	0.342576	21.6758	21.4407	0.235132	21.7707	21.3462	0.424447	21.3685	20.9985	0.370015	21.5609	21.4672	0.093665	21.3039	21.5099	-0.205968	21.7964	21.9848	-0.188441
Acylation stimulating protein;C3a anaphylatoxin;C3-beta-c;Complement C3;Complement C3 alpha chain;Complement C3 beta chain;Complement C3b alpha' chain;Complement C3c alpha' chain fragment 1;Complement C3c alpha' chain fragment 2;Complement C3d fragment;Complement C3dg fragment;Complement C3f fragment;Complement C3g fragment	P01024	20.4327	20.2996	0.133051	20.4386	20.3921	0.0464859	20.5047	20.557	-0.0523208	20.3253	20.3383	-0.0130005	20.509	20.3187	0.190287	20.4475	20.3385	0.108906	20.9514	20.9592	-0.00778454	21.4106	23.3718	1.9612	21.1383	21.0129	0.125445	21.1826	20.9826	-0.200013	21.1804	21.1377	0.0427756	20.6597	20.9168	-0.257135	21.0418	20.9845	0.0573367	21.1331	21.0153	0.11785	21.2579	21.3896	-0.131677	21.0211	21.0546	-0.0334582
Transthyretin	P02766	20.2537	20.2902	-0.0365674	20.6931	20.7312	-0.0381513	20.6804	20.6471	0.0332649	21.2529	20.927	0.325977	20.9882	21.0434	-0.0552585	20.2811	20.6944	-0.413272	20.86	20.8333	0.026728	20.5683	22.2324	1.66409	20.839	20.8115	0.0275324	20.7796	20.8054	0.0258536	20.9449	20.2269	0.717985	21.4216	20.8719	0.549712	20.7691	20.6118	0.157304	20.7041	20.662	0.042134	20.7156	20.4916	0.224046	20.6107	20.6427	-0.0320263
Immunoglobulin heavy variable 6-1	A0A0B4J1U7	20.2269	19.9356	0.29124	20.1825	20.05	0.132567	20.0737	20.272	-0.198243	19.386	18.9775	0.408459	19.6694	19.5255	0.14395	19.8262	18.5124	1.31383	20.2603	19.9969	0.26346	20.7733	22.5864	1.81314	20.8253	20.6609	0.16445	20.8475	20.6295	-0.21805	20.8092	20.7291	0.0801721	20.009	20.5774	-0.568421	20.2502	19.2169	1.03332	18.5995	20.467	-1.86748	19.7188	20.9272	-1.20843	20.712	20.7252	-0.0132417
Fibrinogen alpha chain;Fibrinopeptide A	P02671	20.0862	20.0862	6.80452e-06	20.0559	20.2166	-0.160723	20.2049	20.212	-0.00709072	20.3464	20.055	0.291453	20.4696	20.5079	-0.0383009	20.0477	20.2856	-0.237871	20.5379	20.5461	-0.00823998	20.4602	22.1086	1.64845	20.4264	20.2961	0.13038	20.6214	20.4317	-0.189689	20.8262	20.7746	0.0515484	20.5235	20.671	-0.147487	20.6679	20.5878	0.0801666	20.7339	20.6948	0.0391073	20.7227	20.9414	-0.218696	20.8122	20.6285	0.183688
Fibrinogen gamma chain	P02679	20.0776	20.1969	-0.119266	19.9214	20.2175	-0.296185	20.5886	20.2611	0.327516	19.7022	19.947	-0.244786	19.9458	19.9394	0.00634645	20.4852	20.0505	0.434754	20.7513	20.7818	-0.0305149	20.6038	22.7711	2.16725	20.6593	20.5933	0.0660217	20.5554	20.4778	-0.0776173	20.298	20.1877	0.11032	20.3198	20.3292	-0.00942532	20.5395	20.6895	-0.150039	20.5123	20.5279	-0.0155861	20.6445	20.5862	0.0583243	20.2904	20.3423	-0.051933
Ig kappa chain V-III region VG	A0A0A0MRZ8;P04433	20.0699	19.8385	0.231427	20.1824	20.2252	-0.0427996	20.2383	20.3122	-0.0738614	20.3713	20.0021	0.369193	20.4504	20.4034	0.0469799	20.1705	20.4327	-0.262213	20.2597	20.2376	0.0221442	20.4968	22.0908	1.59403	20.4033	20.2947	0.10858	20.4632	20.3236	-0.139517	20.7384	20.7	0.0383924	20.405	20.4831	-0.0780685	20.2664	19.3369	0.929438	20.4837	19.406	1.07772	20.6251	20.8563	-0.231175	20.8435	20.5103	0.333206
Ig gamma-2 chain C region	P01859	20.0476	19.899	0.148553	20.4412	20.4284	0.012795	20.2608	20.288	-0.0272204	21.9332	19.9672	1.96606	20.1894	20.1276	0.0618018	18.8036	20.1886	-1.38498	18.451	18.3788	0.072261	19.237	23.841	4.60407	18.5743	18.5208	0.053456	18.9448	18.5312	-0.41361	18.754	18.5705	0.183502	18.4148	18.5662	-0.151385	18.2465	18.2856	-0.0390831	18.2873	18.5339	-0.246554	17.511	17.8168	-0.305792	18.8045	18.4783	0.326204
Immunoglobulin mu heavy chain	P0DOX6	19.3917	19.0655	0.32623	19.5038	19.5433	-0.0395722	19.6278	19.6157	0.0120791	18.7666	18.4859	0.28073	19.277	19.0736	0.203469	19.3032	19.0971	0.206069	19.7507	19.7394	0.0113745	20.0681	22.1387	2.07053	19.9623	19.8507	0.111572	19.9091	19.7751	-0.133918	19.8341	19.7579	0.0761072	19.4779	19.6102	-0.132292	19.6595	19.6263	0.0332487	19.7608	19.4562	0.304601	19.8378	19.9755	-0.137751	19.64	19.4654	0.174605
Apolipoprotein A-II;Proapolipoprotein A-II;Truncated apolipoprotein A-II	P02652	19.3823	19.2345	0.14772	19.5893	19.3448	0.244476	19.7527	19.7334	0.019309	20.2287	19.9453	0.283337	20.3541	20.2762	0.0779115	19.7102	20.2175	-0.507304	20.2644	20.3525	-0.08817	19.9744	21.0772	1.10274	20.1513	20.0931	0.058243	20.3675	20.0862	-0.281238	20.481	20.5174	-0.0364299	20.2552	20.4345	-0.179328	20.3756	20.3552	0.0203286	20.336	20.181	0.155082	20.4105	20.412	-0.00147733	20.5074	20.5614	-0.0539568
Alpha-1B-glycoprotein	P04217	19.3733	19.2728	0.10051	19.6249	19.6622	-0.0372421	19.5102	19.4828	0.0273979	19.5442	19.4681	0.0761735	19.3808	19.3038	0.076958	19.21	19.966	-0.755921	19.5175	19.3924	0.125085	19.9772	21.5973	1.62011	19.8954	19.7556	0.139828	19.8673	19.6562	-0.211111	20.2712	20.0828	0.188396	19.6748	19.8868	-0.211987	19.3633	19.5116	-0.148341	19.7159	19.6044	0.111537	19.893	19.8838	0.00917589	19.8497	19.7926	0.057066
Ig kappa chain V-III region POM	P01624	19.2727	18.9934	0.279395	19.3212	19.1516	0.169634	19.2704	19.3294	-0.0590119	19.4296	19.0845	0.345174	19.5032	19.8554	-0.35226	19.0245	19.2124	-0.187857	19.7194	19.5493	0.17008	19.521	21.5344	2.01337	20.2147	19.469	0.745672	20.1711	19.5581	-0.612935	20.9915	20.2751	0.716381	19.9469	20.8853	-0.938399	19.7228	19.5152	0.207549	20.3535	20.0611	0.292467	20.3838	19.9351	0.448746	20.6955	19.6584	1.03703
Apolipoprotein C-III	P02656	19.1566	19.8843	-0.72772	18.3101	18.4424	-0.132285	19.146	18.7162	0.429825	19.1328	19.1519	-0.0190777	19.7145	19.3081	0.406421	18.7653	19.3767	-0.611409	19.9019	19.5414	0.360546	19.5022	21.8722	2.37009	19.4614	19.305	0.156449	19.8341	20.0976	0.263458	20.4275	20.4705	-0.0430067	19.9683	19.9152	0.0530192	19.9573	20.0279	-0.0706104	19.5584	19.9777	-0.419298	19.7931	19.6775	0.115582	20.0853	19.6258	0.459478
Alpha-1-acid glycoprotein 1	P02763	19.126	19.035	0.0909881	19.007	18.9849	0.0221111	19.2099	19.0641	0.145762	19.9832	19.7116	0.271589	20.2944	20.3144	-0.019977	18.4888	19.6344	-1.14555	18.6302	18.6886	-0.0584944	18.7017	20.5345	1.83284	18.5321	18.5437	-0.0115372	19.3753	19.1779	-0.197405	19.9148	19.8243	0.0905492	19.4844	19.9105	-0.426083	19.2583	19.2679	-0.00956825	19.4399	19.5841	-0.144131	19.4644	19.552	-0.0875698	20.0968	20.1163	-0.0194864
Vitamin D-binding protein	P02774	19.1134	18.9144	0.198955	18.9087	18.9108	-0.00211535	19.1255	19.0654	0.060101	19.2097	18.9795	0.230206	19.3478	19.3582	-0.0104323	18.6783	19.3202	-0.641957	18.9694	18.8889	0.0804644	19.2517	21.17	1.91836	19.1589	19.1003	0.0586158	19.5246	19.4414	-0.0832254	20.1	19.9262	0.173795	19.6875	19.9328	-0.245295	19.4516	19.4599	-0.00828288	19.5322	19.5104	0.0218352	19.7066	19.7826	-0.0759913	19.6712	19.5662	0.105033
Immunoglobulin kappa light chain	P0DOX7	19.0797	19.3365	-0.256792	18.5871	18.804	-0.21698	18.6496	18.5831	0.0664853	19.1657	19.2023	-0.0365984	19.2132	19.2453	-0.0321608	18.9189	18.9605	-0.0416666	19.4929	19.5843	-0.0913171	18.7495	20.8858	2.1363	18.908	19.0293	-0.121217	19.3048	19.1666	-0.138149	18.7937	18.5438	0.249892	18.5722	19.4084	-0.836152	19.0711	19.1486	-0.0774975	18.7977	19.0474	-0.249638	18.7789	18.7156	0.0632769	18.4293	18.6834	-0.254073
Immunoglobulin heavy variable 3-74	A0A0B4J1X5	18.9526	18.989	-0.0363585	18.9458	18.8446	0.101162	18.9688	19.0752	-0.106461	18.1393	17.7918	0.34751	18.0664	18.0752	-0.00885841	18.4004	16.966	1.43445	19.1561	18.883	0.273092	19.4854	20.8873	1.40194	19.5958	19.3554	0.240322	19.3243	19.2303	-0.0940243	14.2083	19.3021	-5.0938	18.547	19.1368	-0.589859	19.224	19.4148	-0.190797	19.3779	14.4195	4.95843	19.7247	19.4599	0.264883	19.2186	19.2762	-0.0576181
Hemopexin	P02790	18.9338	18.9212	0.0126513	18.288	18.2089	0.0791392	18.4179	18.694	-0.276076	17.722	17.6183	0.103684	17.8972	17.912	-0.0147884	18.5777	17.9007	0.676992	19.0169	18.6688	0.348094	20.127	21.4259	1.29885	19.8903	19.6169	0.27342	19.8686	19.5764	-0.292192	19.6396	19.7702	-0.130563	19.2901	19.7608	-0.470664	19.8873	19.7555	0.131776	20.1476	18.9583	1.18929	20.219	20.1807	0.0383006	19.9676	19.4689	0.498696
Immunoglobulin lambda-like polypeptide 5	B9A064;P0DOX8	18.8685	19.0438	-0.175305	19.4129	19.1704	0.242527	19.2967	19.1828	0.113978	19.5136	19.0862	0.427377	19.7294	19.776	-0.0465422	19.3902	19.0234	0.36678	19.7748	19.633	0.14186	19.7788	23.67	3.89122	19.6726	20.1331	-0.460519	20.3701	19.9172	-0.45286	19.9932	20.2195	-0.226234	19.7372	19.828	-0.0908478	19.5443	19.6958	-0.151496	20.3729	20.2143	0.158567	20.1364	20.0499	0.0865104	20.2071	19.6866	0.520443
Somatomedin-B;Vitronectin;Vitronectin V10 subunit;Vitronectin V65 subunit	P04004	18.6546	18.71	-0.055433	18.8934	18.9691	-0.0756719	19.0006	18.7025	0.298058	19.2238	18.9356	0.28817	18.9465	18.9725	-0.026014	19.094	18.8246	0.269433	19.7572	19.4084	0.348837	19.7957	22.1698	2.37409	19.5587	19.2278	0.330963	19.9462	19.6803	-0.265963	19.9138	19.7513	0.162487	19.9175	19.9778	-0.0602338	19.4199	19.4458	-0.025961	19.6003	19.5296	0.0706861	19.5037	19.5392	-0.0354356	19.7783	19.5029	0.275442
Alpha-1-acid glycoprotein 2	P19652	18.6532	18.3604	0.292759	18.8431	18.6149	0.228129	18.3627	18.4618	-0.0990959	18.617	18.2273	0.389677	18.7067	19.002	-0.295288	17.0391	18.8494	-1.81026	17.2471	17.1408	0.106318	18.6889	21.0988	2.40991	17.6444	17.5915	0.0529747	18.4445	18.3864	-0.0581316	18.1932	18.1608	0.0324036	18.3858	18.3518	0.0339489	17.5355	17.502	0.0335418	17.6928	17.9633	-0.270552	17.7994	17.6923	0.10707	17.8869	17.9996	-0.112651
Alpha-2-macroglobulin	P01023	18.5801	18.5864	-0.00621998	18.5567	18.6044	-0.0477273	18.9375	18.7024	0.235156	18.0753	17.6627	0.412591	18.1234	18.2719	-0.148545	18.826	17.7949	1.03101	19.1993	19.3177	-0.118357	19.4373	21.4668	2.02948	19.4693	19.2678	0.201458	19.4615	19.2817	-0.17983	19.128	19.1835	-0.0555242	18.9309	18.9726	-0.0417383	19.318	19.2747	0.0432804	19.4239	19.8859	-0.462027	19.4957	19.7046	-0.208864	19.3313	19.4418	-0.110504
Ig kappa chain V-III region B6	P01619	18.5521	18.374	0.178149	18.3722	18.3593	0.012946	18.4762	18.3658	0.110398	18.7727	18.0835	0.689223	18.6656	18.503	0.162654	18.5331	18.39	0.143138	19.5303	19.0431	0.487227	18.7134	21.8646	3.15119	19.1324	19.0743	0.0580802	19.5028	18.767	-0.735772	19.561	18.794	0.766991	19.0491	19.1639	-0.114825	19.1189	19.3466	-0.227676	19.2192	19.2509	-0.0316415	19.3572	19.5672	-0.209928	19.7185	19.4102	0.308307
Ig lambda chain V-I region HA	P01700	18.4188	18.1163	0.302505	18.6469	18.5256	0.12131	18.7161	18.4908	0.225344	19.2186	18.7881	0.430537	19.3207	19.1504	0.170321	18.3431	18.7686	-0.425504	18.6266	18.8233	-0.196666	18.2422	21.5322	3.29003	18.6312	18.6389	-0.00774194	18.5157	18.3498	-0.165928	18.43	18.346	0.083948	18.814	18.7298	0.0842263	18.4664	18.3097	0.156696	18.1642	18.3258	-0.161617	18.1106	17.9335	0.177083	18.0027	17.8645	0.138232
Immunoglobulin lambda constant 2;Immunoglobulin lambda constant 3	P0DOY2;P0DOY3	18.3579	18.469	-0.111111	18.7456	18.6847	0.0609191	18.4854	18.714	-0.228562	19.4996	19.4051	0.094517	19.1953	19.237	-0.041695	19.1198	19.03	0.0897921	19.8206	19.9511	-0.130527	19.0929	22.5073	3.41444	18.9482	19.1791	-0.230905	19.2895	19.1596	-0.12987	19.2219	19.8098	-0.587887	19.9497	19.3427	0.607065	20.2037	19.4326	0.771123	21.2898	20.6835	0.606367	19.8982	19.3607	0.537586	17.7142	23.284	-5.5698
Apolipoprotein C-II;Proapolipoprotein C-II	P02655	18.1667	17.6858	0.480931	18.7534	18.6632	0.0901703	18.0932	18.6513	-0.558069	18.6704	18.3851	0.285333	18.9076	18.9344	-0.0267164	18.1423	18.205	-0.0627237	17.8252	18.3044	-0.479188	18.3907	20.4314	2.0407	18.0417	18.3074	-0.26571	18.5912	18.0677	-0.523433	18.8835	18.8544	0.0291214	18.4891	18.8333	-0.34426	18.5521	18.1614	0.390662	18.1582	19.0347	-0.876502	18.2319	18.5314	-0.299475	18.9148	18.8665	0.0482209
Plasma protease C1 inhibitor	P05155	18.0306	17.653	0.377648	17.7764	17.6806	0.0958156	17.9195	17.8744	0.0450567	17.9118	16.9415	0.97028	17.8657	17.7944	0.0713314	17.6387	17.3934	0.245278	17.9138	17.7897	0.124098	18.2594	19.9754	1.71607	18.2949	18.0673	0.227627	18.3681	18.0767	-0.291386	18.4414	18.4485	-0.00707589	18.3444	18.3233	0.0210825	18.7831	19.7955	-1.01237	18.5801	20.286	-1.70598	18.3774	18.6025	-0.225069	18.3913	18.167	0.224302
Ig mu chain C region	P01871	17.8909	17.8868	0.00407197	18.4551	18.4497	0.0053056	18.0467	18.2896	-0.242819	18.4823	18.0827	0.399653	18.6864	18.3946	0.291841	19.4505	17.6236	1.82689	19.5076	19.5053	0.00236361	19.5012	20.4035	0.902336	19.6459	19.6804	-0.0345604	19.7525	19.728	-0.0244517	19.7244	19.8477	-0.123363	19.7913	19.286	0.50533	19.8593	19.5225	0.336829	20.1261	20.2255	-0.0993518	20.0198	20.1485	-0.128716	19.6944	19.8503	-0.155879
C4a anaphylatoxin;C4b-B;C4d-B;Complement C4 beta chain;Complement C4 gamma chain;Complement C4-B;Complement C4-B alpha chain	P0C0L5	17.8654	17.7696	0.0957785	17.892	17.8871	0.00489877	18.0148	17.9428	0.0720211	17.5132	17.2426	0.270653	17.8333	17.6604	0.172945	18.4479	17.2926	1.1553	18.6534	18.6512	0.00222362	18.672	20.4852	1.81324	18.6033	18.4841	0.119165	18.6748	18.6019	-0.0728661	18.7715	18.7491	0.022348	18.7148	18.7827	-0.0679188	18.7729	18.8578	-0.0849408	18.7744	18.819	-0.0446239	18.7757	18.9501	-0.174358	18.7462	18.5989	0.147296
Immunoglobulin kappa variable 3D-20	A0A0C4DH25	17.8278	17.4967	0.331146	18.1817	18.1452	0.0364771	18.0234	18.0477	-0.0243317	18.4559	18.0522	0.4037	18.545	18.3154	0.229581	18.2183	18.2667	-0.0483099	18.1909	18.1313	0.0595709	18.1912	19.8621	1.67092	18.2674	18.023	0.244469	18.23	18.1572	-0.072788	18.6501	18.57	0.0800405	18.4797	18.4834	-0.00369751	18.0297	18.2143	-0.184607	18.3281	18.4578	-0.129675	18.37	18.4949	-0.124889	18.682	18.5137	0.168337
Apolipoprotein B-100;Apolipoprotein B-48	P04114	17.7897	17.5341	0.255645	17.7544	17.6726	0.0818325	17.7999	17.7828	0.0170715	17.2007	16.5273	0.673406	17.4235	17.2437	0.179816	17.5032	16.5698	0.933398	18.1687	18.1333	0.0353042	18.4702	19.4998	1.02962	18.307	18.2399	0.067101	18.476	18.2471	-0.228825	18.7699	18.5522	0.217731	17.9135	18.2502	-0.336723	18.41	18.3099	0.100072	18.6599	18.4517	0.208227	18.6347	18.7897	-0.154944	18.7632	18.536	0.227266
35 kDa inter-alpha-trypsin inhibitor heavy chain H4;70 kDa inter-alpha-trypsin inhibitor heavy chain H4;Inter-alpha-trypsin inhibitor heavy chain H4	Q14624	17.7192	17.4857	0.233572	17.949	17.8257	0.12338	17.6243	16.959	0.665302	16.1858	16.1646	0.0211178	16.6646	16.3319	0.332746	17.5845	17.432	0.152407	18.1254	18.0697	0.0556407	18.2384	19.2156	0.977284	18.5655	18.1389	0.426593	17.419	18.3399	0.920877	17.616	17.3462	0.269788	18.3178	18.4365	-0.118669	18.4002	18.4342	-0.0340073	18.7792	18.5741	0.205157	17.444	18.9292	-1.48521	18.4544	17.0635	1.39086
Alpha-2-HS-glycoprotein;Alpha-2-HS-glycoprotein chain A;Alpha-2-HS-glycoprotein chain B	P02765	17.7082	17.85	-0.141838	18.3008	18.3121	-0.0113793	18.0542	17.9655	0.0887475	18.9093	18.5494	0.359881	18.7928	18.758	0.0347788	17.2966	18.6249	-1.32836	18.679	18.3164	0.36262	18.9053	21.7348	2.82944	18.7573	18.5211	0.236148	18.9099	18.733	-0.176836	18.9069	18.8251	0.0818187	18.7662	18.7392	0.0270261	19.0082	18.8057	0.202478	20.0835	19.1063	0.977154	18.9827	18.833	0.149625	18.7045	18.8409	-0.136362
Complement factor H	P08603	17.7058	17.6255	0.0803287	17.9348	17.8953	0.0394582	17.9131	17.944	-0.0308804	17.8641	17.6521	0.211989	18.1983	18.1543	0.0439349	17.5889	17.9932	-0.40421	17.8458	17.8288	0.0170359	18.2515	19.7882	1.53672	18.1132	18.0109	0.10227	18.1219	17.9502	-0.171701	18.2985	18.3165	-0.0180471	17.8937	18.2409	-0.347141	17.9042	17.8633	0.0408883	18.0135	18.1418	-0.128326	18.1239	18.3093	-0.185451	18.1343	17.9229	0.211393
Activation peptide;Angiostatin;Plasmin heavy chain A;Plasmin heavy chain A, short form;Plasmin light chain B;Plasminogen	P00747	17.6956	17.6708	0.0247492	17.5556	17.6061	-0.0504806	17.855	17.7973	0.0576918	17.3007	16.865	0.435612	17.5861	17.5297	0.0564432	17.5538	17.0974	0.456446	18.037	17.9515	0.0854244	18.3002	19.8102	1.50995	18.1614	18.0186	0.142764	18.1208	18.0336	-0.0872365	18.0656	18.0879	-0.022273	17.7787	17.9369	-0.158192	18.2144	18.1992	0.0152092	18.1915	18.2466	-0.0550763	18.2998	18.504	-0.204123	18.1474	17.9841	0.163303
Ig kappa chain V-II region Cum;Ig kappa chain V-II region FR	A0A075B6P5;A0A087WW87;P01614;P01615	17.6879	17.6283	0.0595969	16.875	16.8755	-0.000547356	17.1453	17.2858	-0.140443	17.0073	16.718	0.289279	16.5866	16.9377	-0.35117	17.8908	16.9264	0.964371	18.313	18.2518	0.061171	18.3395	20.8388	2.49927	18.4358	18.2664	0.169363	18.5973	18.5472	-0.0500867	18.7383	18.9024	-0.164143	18.5386	18.6015	-0.0629348	18.7264	18.4142	0.312191	18.6733	18.6791	-0.00585609	18.7908	18.7901	0.000764749	18.5192	18.3882	0.130922
Alpha-1-antichymotrypsin;Alpha-1-antichymotrypsin His-Pro-less	P01011	17.6115	17.3968	0.214648	17.3681	17.4119	-0.0437651	17.3583	17.5873	-0.229049	17.2409	17.1163	0.124639	17.7352	17.4884	0.246783	17.844	17.1112	0.732758	18.4904	18.3858	0.104598	18.3375	20.6656	2.32813	18.2407	18.1572	0.0835414	18.5483	18.3631	-0.185258	18.767	18.6057	0.161294	18.2865	18.5647	-0.278237	18.3875	18.4742	-0.0866313	18.5501	18.421	0.129094	18.7785	19.0018	-0.223305	18.8012	18.7319	0.0692591
Antithrombin-III	P01008	17.6085	17.5617	0.0467748	17.8393	17.9366	-0.0973653	18.0478	17.866	0.181788	18.2971	17.8672	0.429909	18.6695	18.2528	0.416718	17.6863	17.9364	-0.250088	17.7808	18.099	-0.318153	18.3202	20.331	2.01081	18.1726	17.9979	0.174747	18.2926	18.0442	-0.248348	18.4682	18.5087	-0.0404814	18.1473	18.3524	-0.205165	18.3537	18.2916	0.0621634	18.4169	18.8534	-0.436425	18.4367	18.3734	0.0632247	18.577	18.3478	0.229214
Apolipoprotein C-I;Truncated apolipoprotein C-I	P02654	17.6013	17.4045	0.19678	17.1082	17.1602	-0.0520534	17.757	17.5407	0.216354	18.3048	17.9936	0.311126	17.9944	18.2593	-0.264873	17.5874	17.9136	-0.326228	18.0192	18.0533	-0.0341056	18.0932	20.8249	2.73166	17.8811	17.7957	0.0853446	18.2606	18.3064	0.0458065	18.76	18.754	0.00591356	18.4345	18.5433	-0.108748	18.2148	18.3581	-0.143289	18.3536	18.4313	-0.0777716	18.2754	18.5165	-0.241122	18.1633	18.2823	-0.119006
Anastellin;Fibronectin;Ugl-Y1;Ugl-Y2;Ugl-Y3	P02751	17.5392	17.4367	0.102468	17.5805	17.5284	0.0521102	17.3683	17.7796	-0.411346	17.1971	17.092	0.105117	17.7899	17.5351	0.254798	17.8427	17.2438	0.598871	18.3215	18.3138	0.00762861	18.617	19.5407	0.923709	18.2123	18.3388	-0.126514	18.4793	18.2845	-0.194774	18.5953	18.5262	0.069089	18.3238	18.4949	-0.171113	18.3262	18.33	-0.00381888	18.5047	18.6982	-0.193476	18.5892	18.6565	-0.0672832	18.562	18.3757	0.186359
Apolipoprotein D	P05090	17.4479	17.54	-0.0920588	17.4014	17.4114	-0.00993728	17.8221	17.6042	0.217883	17.8831	17.4878	0.395342	17.8861	18.0504	-0.164263	16.8401	18.0157	-1.17567	17.5265	17.38	0.146462	17.4724	17.4731	0.000718181	17.0522	17.2283	-0.176119	17.2552	17.4731	0.217833	18.1146	17.7641	0.350416	17.8221	17.7419	0.0801266	17.0032	17.2656	-0.262403	17.6249	18.2598	-0.634893	17.9937	17.126	0.867736	17.6613	17.6016	0.0597047
Immunoglobulin kappa variable 2-24	A0A0C4DH68	17.4234	17.3431	0.0803178	17.192	17.1014	0.0905478	17.6691	17.4935	0.175577	17.6962	16.8905	0.805647	17.5532	17.7652	-0.212072	18.2855	17.1191	1.16646	18.7349	18.766	-0.0310976	19.12	17.5693	-1.55075	18.915	19.0312	-0.116205	19.1951	18.8833	-0.311841	18.853	18.8232	0.0298467	18.3471	18.5472	-0.200131	18.1411	17.61	0.531112	18.386	18.3464	0.0395996	18.3445	18.7833	-0.438782	18.1174	18.3192	-0.201833
Ig gamma-3 chain C region	P01860	17.4216	17.1533	0.268302	17.9083	17.7243	0.183914	17.6994	17.7685	-0.0690765	18.6911	17.5747	1.11646	18.0812	17.8637	0.217479	15.2176	18.4649	-3.24733	14.9511	14.4043	0.546797	15.1752	18.4588	3.28361	14.6204	14.4966	0.123766	14.155	14.464	0.309052	14.7265	14.531	0.195493	15.7975	15.1485	0.64899	13.7975	13.5123	0.285113	13.8185	14.2865	-0.468054	14.0855	14.0517	0.0337747	14.0594	14.7839	-0.724487
Hemoglobin subunit beta;LVV-hemorphin-7;Spinorphin	P68871	17.4039	17.5402	-0.136302	17.37	17.4427	-0.0727278	17.5801	17.4481	0.131972	17.5818	17.9947	-0.412944	17.7523	18.2286	-0.476241	18.0325	18.2198	-0.187268	17.76	17.5729	0.187055	18.1997	21.0835	2.88373	17.6952	18.063	-0.367795	17.7897	18.2556	0.465877	17.874	17.9023	-0.0283107	17.7015	18.4266	-0.725125	17.5367	17.5999	-0.0631846	17.4731	18.1546	-0.681503	17.5335	17.7153	-0.181805	17.8099	17.7251	0.0848181
Apolipoprotein E	P02649	17.3542	17.1751	0.179044	17.8011	17.912	-0.110986	17.9382	17.7374	0.200784	18.5044	18.2177	0.286651	18.5538	18.4116	0.142182	18.4143	21.0616	-2.64729	17.9659	18.0369	-0.0709629	18.3932	19.9112	1.51805	18.2837	17.9788	0.304924	18.5105	18.4481	-0.0623484	18.6316	18.5878	0.0437635	18.3786	18.5048	-0.126243	18.2097	18.1129	0.0967498	18.2404	18.339	-0.0985955	18.2491	18.3095	-0.0604412	18.6162	18.5912	0.024961
Beta-2-glycoprotein 1	P02749	17.314	17.3981	-0.0840958	17.6272	17.8168	-0.189557	18.0769	17.6434	0.433517	18.406	18.1316	0.274376	18.1487	18.4092	-0.260431	17.0941	18.0807	-0.986602	17.3901	17.5844	-0.194314	17.5635	20.6987	3.13512	17.7846	17.8458	-0.0612329	18.2555	18.1749	-0.0805342	18.3866	18.3663	0.0203455	17.8867	17.9944	-0.107779	18.09	17.9127	0.17723	17.9505	17.0196	0.930921	17.9618	18.1408	-0.178971	19.3917	18.6422	0.749461
Ig kappa chain V-II region RPMI 6410	A0A075B6S6;P06310	17.0901	16.6899	0.400161	13.9275	15.062	-1.13448	15.7592	15.8044	-0.0452327	12.9047	15.0842	-2.17953	15.7891	13.6453	2.1438	15.7584	12.2333	3.52516	16.8141	13.3209	3.4932	17.2629	18.6909	1.42795	16.6631	16.7311	-0.0680604	16.7443	16.8491	0.104799	17.207	14.3044	2.90263	16.313	15.6644	0.648584	16.3072	19.0666	-2.75942	15.8898	17.1325	-1.24276	17.3804	15.967	1.41341	14.2213	17.1337	-2.91242
Alpha-1-microglobulin;Inter-alpha-trypsin inhibitor light chain;Protein AMBP;Trypstatin	P02760	17.0555	16.5617	0.493766	17.4151	17.3183	0.0968279	17.2365	17.1998	0.0367157	17.7855	17.3268	0.45868	17.8269	17.6993	0.127629	15.8789	17.575	-1.69611	16.3805	16.3175	0.0630846	17.0304	20.6601	3.62968	16.721	16.0263	0.694703	17.4674	17.0886	-0.378849	18.497	18.4592	0.0378515	17.0848	18.2447	-1.15988	16.8035	16.3353	0.468205	15.9274	16.8803	-0.952839	16.9449	17.0881	-0.143161	17.617	17.0707	0.546332
Activation peptide fragment 1;Activation peptide fragment 2;Prothrombin;Thrombin heavy chain;Thrombin light chain	P00734	16.9029	16.8711	0.0318137	17.0328	17.0665	-0.0337427	17.1876	17.1204	0.0672419	17.6175	17.3433	0.274205	17.7387	17.8473	-0.108594	17.3648	17.5886	-0.223762	17.6737	17.7841	-0.110436	18.2416	21.2389	2.99724	17.9032	17.6628	0.240443	18.1757	17.952	-0.223704	18.2162	17.4155	0.800647	17.9779	18.1127	-0.134852	17.6694	17.6739	-0.00455304	17.6466	17.6948	-0.0481794	17.6039	17.7759	-0.172024	17.8874	17.6887	0.198627
Immunoglobulin lambda variable 4-60	A0A075B6I1	16.8825	16.8486	0.0338787	14.8882	13.8663	1.02193	15.0724	14.8278	0.244596	14.8848	15.888	-1.0032	16.6811	16.0398	0.641249	13.4981	14.8816	-1.38344	14.4244	18.3891	-3.96475	14.6208	18.7273	4.10645	17.3969	17.6724	-0.27547	17.9872	17.8702	-0.116982	18.1465	18.4531	-0.306631	17.0945	17.605	-0.510568	18.2078	19.074	-0.866208	18.9688	18.7829	0.18591	17.283	13.7219	3.5611	19.6113	15.7851	3.82622
Ceruloplasmin	P00450	16.8662	17.0307	-0.1645	16.9105	16.9351	-0.0245745	17.21	16.7928	0.417158	16.8348	16.894	-0.0592972	16.9688	16.8118	0.157036	16.2352	17.0346	-0.799334	16.5074	16.6942	-0.186846	16.6205	18.2186	1.59807	16.2467	16.1217	0.124957	16.2933	16.3272	0.0339093	16.0157	16.1506	-0.134941	17.0283	16.2538	0.774483	16.2808	16.2268	0.0540274	16.2706	16.8426	-0.571978	16.1894	16.084	0.105402	16.2039	16.427	-0.223144
Serum amyloid A-4 protein	P35542	16.827	17.0719	-0.244888	17.2194	17.4041	-0.184671	16.9927	16.9991	-0.00642443	17.6535	17.3445	0.308996	17.3049	17.0969	0.20807	17.2114	16.7932	0.418121	16.8962	16.7727	0.123471	17.5954	17.2098	-0.385605	17.3646	17.483	-0.118383	17.5453	17.3974	-0.147843	17.6649	17.8711	-0.206212	17.4054	17.68	-0.274638	17.5015	17.5148	-0.0133376	17.5723	17.2887	0.283606	17.6034	17.8285	-0.225059	17.6456	17.7354	-0.089802
Apolipoprotein A-IV	P06727	16.7273	16.6617	0.0656392	17.2103	17.058	0.152329	17.2484	17.0846	0.163836	17.5046	17.0336	0.470993	17.5799	17.361	0.218879	16.9808	17.3033	-0.322499	17.2157	17.1949	0.0207774	17.5095	20.5914	3.08188	17.3327	17.1918	0.140877	17.4046	17.2324	-0.172219	17.6323	17.5726	0.0597256	17.4608	17.4775	-0.0167682	17.1497	17.2146	-0.0649098	17.2789	17.7903	-0.511349	17.3603	17.527	-0.166694	17.5328	17.4577	0.0751448
Complement C1q subcomponent subunit B	P02746	16.6974	16.4853	0.212059	16.4813	16.5297	-0.0483635	16.4695	16.8389	-0.369391	17.0223	16.4097	0.612577	17.39	16.8836	0.506351	16.0145	16.5187	-0.504171	16.4823	16.3788	0.103504	16.6511	19.9011	3.24996	16.6279	16.4512	0.1767	16.9075	16.3708	-0.536709	17.111	17.0457	0.0652816	17.011	16.7454	0.265614	16.7308	16.6914	0.0394083	16.9214	16.8449	0.0765011	17.0924	17.2728	-0.180364	17.3785	17.1423	0.236136
Histidine-rich glycoprotein	P04196	16.6825	16.6754	0.00710349	16.8768	17.0165	-0.13969	16.3171	16.7232	-0.406059	16.1948	15.6595	0.53522	16.7901	16.5598	0.230278	16.8854	16.1912	0.694171	17.5238	17.5051	0.0187253	17.3701	19.0451	1.67493	17.2593	17.1569	0.102394	17.1481	17.0931	-0.0550578	17.2594	17.2258	0.0335959	16.0647	16.431	-0.366276	17.5221	16.33	1.19213	17.4899	16.7931	0.696858	17.5452	17.802	-0.256705	16.9754	17.016	-0.0405944
Bradykinin;Kininogen-1;Kininogen-1 heavy chain;Kininogen-1 light chain;Low molecular weight growth-promoting factor;Lysyl-bradykinin;T-kinin	P01042	16.6402	16.3857	0.254484	16.4503	16.6175	-0.16719	16.5056	16.2005	0.305025	16.9325	16.5412	0.391301	16.75	16.4184	0.331598	16.8773	16.6869	0.190422	17.3956	17.3011	0.0945422	17.2957	22.8703	5.57453	16.8673	17.5606	-0.693262	16.9554	16.7617	-0.193675	17.7342	17.1418	0.592411	17.8865	17.7097	0.176798	17.2017	16.9429	0.258795	16.9587	17.3459	-0.387225	17.7083	17.5589	0.149393	17.5256	17.7985	-0.272929
C4b-binding protein alpha chain	P04003	16.6213	16.5941	0.0271436	17.0293	16.5338	0.495422	16.4627	16.6108	-0.148154	16.3945	16.195	0.199537	17.1176	17.0248	0.0927475	16.2395	16.1317	0.107857	16.7647	16.6615	0.103205	16.6425	19.5878	2.94535	16.5914	16.4982	0.0932201	15.8812	16.6793	0.798137	16.3298	16.3752	-0.0454486	15.6324	15.7342	-0.10181	16.7753	16.8245	-0.0492192	16.6991	16.8229	-0.123789	16.9886	17.0025	-0.0138689	16.2428	15.9004	0.34245
Complement factor B;Complement factor B Ba fragment;Complement factor B Bb fragment	P00751	16.6116	16.527	0.084642	16.9808	16.9937	-0.0129067	16.8608	16.8771	-0.0163089	16.9804	16.8255	0.154909	17.1256	17.0921	0.0335209	16.942	16.8089	0.133057	17.1849	17.1793	0.00566834	17.4099	21.2116	3.80173	16.9568	17.0721	-0.115264	17.3196	17.1094	-0.210236	17.1492	17.4716	-0.3224	17.0804	17.2053	-0.124876	17.0241	17.1477	-0.123539	16.9468	17.3571	-0.410273	17.1494	17.3683	-0.218973	17.502	17.4072	0.094811
Hemoglobin subunit alpha	P69905	16.591	16.5323	0.0586352	16.8544	16.7075	0.146865	16.7267	16.7529	-0.0262241	17.2641	16.9545	0.309625	17.0101	17.0912	-0.0810307	16.9258	16.9768	-0.0509924	17.2445	17.0946	0.149926	17.3445	20.5671	3.22259	17.1324	17.0784	0.0539983	17.4572	17.2585	-0.198722	17.4622	17.2952	0.166982	17.3546	17.3611	-0.00652865	17.2336	17.1026	0.130983	17.2284	17.3838	-0.155449	17.0129	17.18	-0.167086	16.9963	17.2873	-0.291029
Heparin cofactor 2	P05546	16.5514	16.8148	-0.263423	16.6724	16.8773	-0.204874	16.709	16.7707	-0.0616839	15.676	15.2212	0.454834	16.2326	15.8354	0.397226	16.0464	15.9525	0.0939246	16.7415	16.7727	-0.0311225	17.267	18.6125	1.34559	17.4493	16.8277	0.62161	17.3122	17.3516	0.0394579	17.1292	17.4813	-0.352146	17.3856	17.0753	0.310233	16.9606	16.6978	0.262817	17.5476	16.99	0.55758	17.5507	17.1369	0.413806	17.6574	17.5479	0.10955
Inter-alpha-trypsin inhibitor heavy chain H1	P19827	16.5183	16.8656	-0.347314	16.6315	16.1037	0.527749	17.0329	16.4657	0.567177	16.1191	16.6884	-0.569242	16.4077	16.3076	0.100041	17.3593	16.9989	0.360367	17.833	17.7516	0.0814273	17.3025	19.385	2.0825	17.7105	17.5746	0.135883	18.1665	17.952	-0.214495	17.7888	18.0896	-0.300848	17.8103	17.9955	-0.185243	17.8701	17.9595	-0.0894497	17.6245	17.7864	-0.161892	18.0884	18.0407	0.0477103	17.9024	17.8309	0.0714977
Immunoglobulin kappa variable 3D-15	A0A087WSY6	16.4782	16.0786	0.399583	16.5639	16.4703	0.0935928	16.4693	16.4058	0.0634969	16.5077	16.2529	0.254806	16.3148	16.1818	0.132992	16.6572	16.3995	0.257751	17.0774	17.0394	0.0379485	16.9302	17.8521	0.921863	16.9069	16.5904	0.316521	16.7782	16.6692	-0.108995	17.1063	16.9268	0.179496	16.4294	16.4396	-0.0101945	16.7456	16.7886	-0.0430119	16.8457	17.0253	-0.179676	16.6935	16.7041	-0.0106129	17.3322	17.1121	0.220093
Apolipoprotein M	O95445	16.4593	16.3351	0.124185	16.8415	16.7914	0.0501258	16.8079	16.7899	0.0180255	17.2469	16.9117	0.335229	17.2106	17.3041	-0.093517	16.1202	16.9099	-0.789649	17.8254	17.0879	0.737537	17.7613	17.7262	-0.0350507	17.1237	17.3916	-0.26797	17.5811	17.4775	-0.103596	18.4708	18.1547	0.316114	17.9956	17.8835	0.112123	17.5921	17.0532	0.538939	17.83	17.5862	0.243839	17.9529	17.2724	0.680482	18.6815	17.9173	0.764225
Clusterin;Clusterin alpha chain;Clusterin beta chain	P10909	16.4578	16.3335	0.124266	16.5784	16.36	0.218396	16.4463	16.6095	-0.163268	16.8898	16.8178	0.0719731	17.1063	16.9959	0.110399	16.6772	17.0664	-0.389252	17.067	17.0235	0.0434967	16.7449	20.4052	3.66033	17.1473	16.8697	0.277635	17.2312	17.1379	-0.0932607	17.7771	17.6918	0.0853399	17.4375	17.4952	-0.0576745	17.2797	17.5354	-0.255639	17.6214	17.3276	0.293758	17.4532	17.5083	-0.0550723	17.6733	17.7729	-0.0995595
Ig lambda chain V-III region LOI	P80748	16.4415	15.6774	0.764035	17.2536	16.886	0.367626	16.7693	16.5861	0.183276	16.653	16.8653	-0.212373	17.0939	16.8513	0.242672	16.7918	16.9224	-0.130564	16.7881	16.9412	-0.153137	17.6168	20.62	3.00319	17.0311	17.0578	-0.0267448	16.6039	17.4051	0.801177	16.8691	16.7192	0.149984	18.1935	16.9016	1.29194	17.1972	17.2628	-0.0656154	17.9463	17.0515	0.894784	16.7977	16.2228	0.574903	17.0327	17.0041	0.0286
Ig heavy chain V-III region 23	P01764	16.3905	15.7884	0.602138	15.5213	15.5568	-0.0354858	16.2793	16.2971	-0.0177685	15.9515	15.7551	0.196366	16.5047	16.2091	0.295527	17.4833	14.5943	2.88898	17.5813	17.8773	-0.296028	17.7036	19.9108	2.20724	18.3799	18.3391	0.0408002	18.0122	17.8061	-0.206116	17.6638	16.9142	0.749622	17.8797	17.4849	0.394865	18.246	17.2212	1.02476	17.5929	17.9795	-0.386574	17.5271	17.3231	0.204018	17.1103	17.3954	-0.285121
Serum amyloid P-component;Serum amyloid P-component(1-203)	P02743	16.3076	16.2162	0.0914019	16.1349	16.1246	0.010255	16.4285	16.5299	-0.101432	16.381	16.1746	0.206437	16.3466	16.4302	-0.0835945	16.7848	16.0159	0.768844	16.9475	17.2731	-0.325633	17.335	19.4954	2.1604	17.433	17.3255	0.107475	17.4891	17.222	-0.267101	17.2408	17.1421	0.098675	17.2858	17.3644	-0.0785616	17.5012	17.3718	0.129343	17.3482	18.054	-0.705763	17.5038	17.6675	-0.163673	17.7423	17.7129	0.0294149
Inter-alpha-trypsin inhibitor heavy chain H2	P19823	16.2853	16.4877	-0.20243	16.0029	15.9887	0.0142453	16.6202	16.5345	0.0857488	16.1026	16.8692	-0.766579	16.2941	16.4358	-0.141764	16.7782	15.7809	0.99724	17.4237	17.393	0.0306648	18.1506	20.9213	2.77068	17.6916	17.3916	0.299971	17.6381	17.5507	-0.0873509	17.6694	17.6196	0.0498654	17.492	17.4018	0.0902048	17.6663	17.7171	-0.0508148	17.8426	17.9397	-0.0971612	18.2427	18.0306	0.212125	18.5225	17.687	0.835504
Afamin	P43652	16.2601	16.0694	0.190632	16.4211	16.44	-0.0188824	16.5448	16.391	0.15384	17.0459	16.6947	0.351165	17.0315	16.9138	0.117667	15.0616	16.7183	-1.65671	15.265	15.2216	0.0434445	15.515	17.4057	1.89065	15.326	15.2134	0.11254	16.1977	15.6302	-0.567467	16.5952	16.4197	0.175531	15.6728	16.3313	-0.658553	15.656	15.5598	0.0962267	15.9056	15.7652	0.140391	15.8038	16.0309	-0.227044	16.0231	15.9355	0.0876025
Complement C1q subcomponent subunit A	P02745	16.1693	16.4671	-0.297763	16.0643	16.1813	-0.116929	15.14	16.1078	-0.967792	13.947	14.0898	-0.14273	15.4703	15.7407	-0.270364	15.1037	15.5258	-0.422155	16.713	16.6719	0.0411581	17.6054	17.9483	0.342865	16.9206	16.7571	0.163524	17.0054	16.8363	-0.169076	17.0808	17.1699	-0.0891174	16.5612	17.1192	-0.55806	16.8556	16.7798	0.0757459	17.1283	16.9218	0.206517	16.9461	17.1547	-0.208622	16.9505	16.8329	0.117574
Complement C1q subcomponent subunit C	P02747	16.142	16.1509	-0.00895929	16.8806	16.8171	0.0635164	16.4041	16.8657	-0.461648	17.6516	17.1672	0.484341	17.2865	17.0226	0.263897	16.4393	17.1993	-0.759955	16.1848	16.4198	-0.235076	16.8403	20.7098	3.86951	17.0124	16.6989	0.313485	16.9481	16.7441	-0.204026	17.397	17.0964	0.300675	17.8103	17.2647	0.545623	16.8356	16.6804	0.155196	16.9145	16.9096	0.00484381	16.7526	16.8857	-0.133087	17.3848	16.8913	0.493524
Complement C1s subcomponent;Complement C1s subcomponent heavy chain;Complement C1s subcomponent light chain	P09871	16.1345	15.9581	0.176412	16.4272	16.4789	-0.0517406	16.3095	16.3715	-0.0619996	16.3266	16.4259	-0.0992632	16.484	16.4525	0.0315508	16.0784	16.7384	-0.660018	16.5675	16.5154	0.0520985	16.5862	18.6793	2.09309	16.2543	16.2276	0.0266941	16.4848	16.3666	-0.11827	17.0409	16.7697	0.271182	16.6199	16.6169	0.00296512	16.356	16.5416	-0.185576	16.6057	16.6869	-0.0811282	16.5799	16.7526	-0.172707	16.9886	16.7924	0.19618
Zinc-alpha-2-glycoprotein	P25311	16.1249	15.925	0.199852	16.4017	16.3738	0.027917	16.2923	16.4061	-0.113782	16.6821	16.4574	0.224762	16.6683	16.6717	-0.00339857	15.7554	16.4797	-0.724322	15.4444	15.4819	-0.0375578	15.8939	20.1096	4.21568	15.6753	15.466	0.209332	15.2886	15.3849	0.0962815	15.991	15.6528	0.33821	16.3002	15.3667	0.933446	15.7552	15.7475	0.00764469	15.7326	16.0883	-0.355754	15.8578	15.9363	-0.0785588	16.7061	15.9273	0.778757
Plasma retinol-binding protein(1-176);Plasma retinol-binding protein(1-179);Plasma retinol-binding protein(1-181);Plasma retinol-binding protein(1-182);Retinol-binding protein 4	P02753	16.124	16.3979	-0.273938	16.5344	16.6885	-0.154023	16.5891	16.2894	0.299715	17.0557	16.6078	0.447879	16.7123	16.8921	-0.179829	16.0788	16.6275	-0.548755	17.0607	17.0292	0.0314435	16.8689	17.9718	1.10286	17.1177	17.0615	0.056224	17.1518	17.4803	0.328485	17.8231	17.9334	-0.110201	17.7086	17.754	-0.0453491	17.7743	17.4358	0.33851	17.6441	18.1593	-0.515241	17.5851	17.294	0.291112	18.1099	18.2887	-0.178799
Immunoglobulin J chain	P01591	15.9527	15.8853	0.0673244	15.5044	15.4225	0.081842	15.924	15.7736	0.15044	16.8461	16.3406	0.505482	16.8086	16.8921	-0.0835559	16.2588	16.7004	-0.441639	16.841	16.96	-0.119028	17.0155	17.3849	0.369363	16.1332	16.5967	-0.463439	15.9115	16.7131	0.801551	16.7673	16.95	-0.182712	17.3023	16.917	0.385273	17.3429	17.3109	0.0320145	17.467	17.1409	0.326033	17.6886	17.7781	-0.0895562	15.728	17.2853	-1.5573
Gelsolin	P06396	15.8772	15.9856	-0.108373	16.2037	16.3877	-0.184059	16.3993	16.2003	0.199007	16.0475	15.7786	0.268895	16.1862	16.2013	-0.015057	16.2471	16.0727	0.174425	16.5463	16.5744	-0.0281575	17.0102	18.5354	1.52512	16.6907	16.6646	0.0260382	16.7777	16.5114	-0.266267	16.9099	16.8682	0.0417245	16.625	16.7644	-0.139398	16.7263	16.6568	0.0694306	16.8728	16.7561	0.116657	16.893	17.0303	-0.137238	16.9749	16.8762	0.0987464
Beta-factor XIIa part 1;Coagulation factor XII;Coagulation factor XIIa heavy chain;Coagulation factor XIIa light chain	P00748	15.8421	14.2055	1.63656	15.4205	15.4653	-0.0448526	14.6578	15.2998	-0.642072	14.8934	14.4614	0.432071	14.5447	14.6803	-0.135514	14.7976	15.4693	-0.671693	16.0452	16.0525	-0.00726069	16.554	18.6181	2.06413	17.6628	15.8546	1.80824	17.0985	17.3556	0.257184	17.6179	16.8724	0.745534	17.019	17.7117	-0.692713	16.4832	16.5459	-0.0626559	16.6689	16.8068	-0.137953	16.7288	16.4851	0.243723	17.3066	17.1453	0.161249
Alpha-2-antiplasmin	P08697	15.6662	15.7862	-0.120017	15.7644	15.8564	-0.0919509	15.894	15.5884	0.305646	16.2279	16.0174	0.210422	16.123	16.1579	-0.0348628	15.9521	16.115	-0.162864	16.3199	16.3642	-0.0443458	16.1753	16.9022	0.726866	16.2222	16.0991	0.123119	16.3912	16.2188	-0.172392	17.0051	16.7371	0.268063	16.8318	16.7972	0.0345653	16.2982	16.3951	-0.0968815	16.2127	16.2739	-0.0612354	16.0811	16.519	-0.43781	16.6019	16.7068	-0.104936
Corticosteroid-binding globulin	P08185	15.6188	15.2181	0.400688	15.638	15.5939	0.044163	15.2442	15.5664	-0.322208	14.8157	14.3238	0.491854	14.8271	14.582	0.245096	15.7565	15.4711	0.28541	15.9174	15.8354	0.082023	16.1916	19.5598	3.3682	15.9091	15.8558	0.0533155	16.5501	15.8861	-0.664056	16.5769	16.6208	-0.0438132	16.1594	15.9132	0.246212	16.3899	16.1054	0.284502	16.0459	16.3494	-0.303438	16.0521	16.4113	-0.359131	16.1677	17.012	-0.844246
CD5 antigen-like	O43866	15.5727	15.2576	0.315107	16.1152	16.0358	0.0793741	15.8009	15.8234	-0.0224586	16.3717	16.1921	0.179603	16.1169	16.2937	-0.17678	16.2205	16.161	0.0595525	16.9267	16.9304	-0.00374367	17.6639	17.522	-0.141901	17.5554	16.9868	0.568555	17.5948	17.5784	-0.0163652	17.3477	17.7802	-0.432443	17.1308	17.4721	-0.341263	17.6954	17.2204	0.474996	17.5177	17.3962	0.121433	17.268	17.8005	-0.532503	17.2543	17.0269	0.227343
Haptoglobin-related protein	P00739	15.5419	15.4625	0.0793543	15.5525	15.6187	-0.0661885	15.6426	15.7692	-0.126605	14.8824	14.8818	0.000558474	15.2009	15.7263	-0.525357	16.1656	14.5483	1.61735	16.7002	16.5226	0.177672	17.0883	21.0256	3.93738	17.2921	16.8103	0.481874	17.3665	16.9702	-0.396311	17.3769	17.3932	-0.0163262	17.0773	17.1018	-0.024489	17.0852	16.715	0.370191	16.8437	16.9161	-0.0724214	16.8281	16.8213	0.00679226	17.1833	16.7017	0.481652
Immunoglobulin delta heavy chain	P0DOX3	15.4006	15.2682	0.132436	15.1666	15.0228	0.143756	15.3513	15.3307	0.020561	15.2076	14.9147	0.292965	15.6749	15.649	0.025837	15.2622	14.9089	0.35335	15.8961	15.8667	0.0294426	16.0909	17.8138	1.72281	15.9551	15.6492	0.305911	16.0984	15.8113	-0.287119	16.0813	16.4953	-0.414027	16.0973	15.9214	0.175898	15.9759	16.0289	-0.0529878	16.0512	15.9556	0.0955406	16.1242	16.0837	0.0404808	16.4362	15.9254	0.510868
Leucine-rich alpha-2-glycoprotein	P02750	15.3698	14.9735	0.396265	15.7378	15.7012	0.0366089	15.6811	15.6806	0.000546166	16.5282	15.9105	0.617698	16.3528	16.3392	0.0135884	15.5714	16.246	-0.674643	16.4143	16.3165	0.0977941	16.6979	16.5607	-0.137242	16.6347	16.4995	0.135187	16.6041	16.5381	-0.0659696	17.0198	17.0194	0.00037529	16.6471	16.7634	-0.116238	16.5769	16.6484	-0.0714715	16.594	16.2734	0.320614	16.857	16.7727	0.0842731	17.1764	16.9754	0.201063
Thyroxine-binding globulin	P05543	15.2619	15.084	0.177867	15.3332	15.6082	-0.275066	15.3143	15.1803	0.133999	14.6545	14.3468	0.307714	14.496	15.3328	-0.836866	15.6622	15.2856	0.376607	16.7784	15.9343	0.844082	16.765	18.7823	2.01725	16.1622	16.8382	-0.675999	16.7479	16.2383	-0.509647	17.0266	16.4897	0.536875	15.8751	16.2149	-0.339761	16.0706	16.0089	0.0616776	16.2095	16.1228	0.0866208	16.3401	16.25	0.0900703	16.0933	16.2408	-0.147477
Serum paraoxonase/arylesterase 1	P27169	15.219	14.9789	0.240083	15.5344	15.3136	0.220799	15.5122	15.3246	0.187535	15.19	14.5409	0.649083	15.299	15.315	-0.0160587	16.2414	15.2819	0.959541	16.4853	16.0187	0.466609	16.1898	17.8492	1.65937	16.4613	16.183	0.278321	16.4342	16.4789	0.0446908	16.7697	16.6905	0.0791188	16.6524	16.5138	0.138555	16.2186	15.857	0.361616	16.0388	16.5202	-0.481378	16.1449	16.5439	-0.39901	16.5922	16.613	-0.0207816
Angiotensin 1-4;Angiotensin 1-5;Angiotensin 1-7;Angiotensin 1-9;Angiotensin-1;Angiotensin-2;Angiotensin-3;Angiotensin-4;Angiotensinogen	P01019	14.3527	14.5334	-0.180674	14.1877	14.4887	-0.300935	14.7245	14.359	0.365534	15.0157	14.3683	0.647461	14.7308	14.6765	0.0543153	14.9658	14.7242	0.24163	15.7869	15.8967	-0.109807	16.0169	19.3741	3.35726	17.363	16.1508	1.21221	15.1396	15.5486	0.408928	16.7464	16.015	0.731378	15.1855	15.102	0.0835373	16.1287	15.8905	0.2382	16.5786	16.3495	0.229096	15.1455	15.49	-0.344482	16.6365	17.2334	-0.596895
Immunoglobulin lambda variable 8-61	A0A075B6I0	14.187	16.0514	-1.86446	14.4409	14.4169	0.0239676	15.0893	14.2235	0.865798	16.61	13.567	3.04305	15.3467	14.4772	0.869521	14.1914	14.5333	-0.341884	14.8209	14.9172	-0.0962609	14.6802	17.4754	2.7952	16.4866	16.8535	-0.366937	16.7842	14.5253	-2.25887	15.3056	17.1592	-1.85365	17.6963	16.4279	1.26843	14.6545	18.1274	-3.47291	16.1033	16.182	-0.0786437	16.595	14.6958	1.89926	14.7978	15.2319	-0.434137
Ig lambda chain V-IV region Hil	P01717	13.6367	13.4904	0.146219	14.5413	14.1581	0.383119	14.3555	14.3464	0.00904855	14.0569	14.1574	-0.100465	14.0268	13.7788	0.248027	14.1738	14.2472	-0.073363	15.2981	15.4117	-0.11366	14.8772	17.0747	2.19749	14.8321	14.8777	-0.0455227	15.5116	15.0152	-0.496393	15.241	15.0262	0.214832	14.8913	15.0183	-0.126974	15.006	15.6808	-0.674794	14.7501	20.0437	-5.29353	15.8152	15.3729	0.442274	16.0103	14.738	1.27231
Immunoglobulin heavy variable 3-72	A0A0B4J1Y9	13.5581	16.776	-3.21796	16.7695	12.0592	4.71033	16.9724	13.5926	3.37979	12.6167	12.224	0.392673	14.3415	17.2428	-2.90127	12.7012	12.4086	0.292542	11.5581	14.361	-2.80289	14.8246	17.2878	2.46312	12.734	12.2632	0.470757	12.4112	14.436	2.02481	12.6041	12.816	-0.211836	15.3861	11.6824	3.70372	11.9085	12.6301	-0.721584	12.4152	11.7449	0.670374	12.4456	13.3757	-0.930112	14.7041	14.9713	-0.267124
Complement factor H-related protein 1	Q03591	12.5493	14.629	-2.07976	13.4046	13.9221	-0.51755	13.5021	14.689	-1.18687	14.5316	12.9391	1.59251	14.5847	14.186	0.398712	14.6308	13.9902	0.640622	13.0467	14.8915	-1.84484	14.242	17.7821	3.54012	15.6255	13.5898	2.0357	15.1074	13.6578	-1.44959	15.2441	14.3178	0.92631	15.9849	14.8388	1.14609	14.7263	14.0125	0.713808	13.1041	14.4931	-1.38905	13.5715	14.2729	-0.701365	14.5928	13.6953	0.897536
Immunoglobulin kappa variable 2D-29;Immunoglobulin kappa variable 2-29	A0A075B6S2;A2NJV5	11.2402	11.92	-0.679813	14.1283	14.5272	-0.398893	11.0778	14.3663	-3.28854	13.4029	9.79403	3.60891	13.5826	13.7349	-0.15235	11.8329	15.5459	-3.71304	14.8093	12.0511	2.75818	14.2518	18.1265	3.87469	11.8725	12.0399	-0.167418	15.5975	11.9209	-3.67664	14.9698	14.245	0.72484	14.868	14.6049	0.263108	12.7985	15.1631	-2.36453	11.1885	14.2005	-3.01194	14.7669	14.0264	0.740507	14.3405	15.6621	-1.32158
Immunoglobulin heavy variable 2-26	A0A0B4J1V2	9.00853	9.65932	-0.650791	13.9438	13.4781	0.465717	14.219	13.1088	1.11026	13.0649	13.8132	-0.748252	14.5629	14.1307	0.432249	14.8915	13.5152	1.37626	14.4545	15.3309	-0.876435	15.6095	17.2297	1.62023	15.5214	15.2199	0.301582	15.6114	15.3571	-0.254375	15.7306	15.5975	0.133083	14.6381	15.333	-0.694887	15.8345	15.7939	0.0406486	16.1001	15.7438	0.356301	15.7794	14.2749	1.50448	15.6533	15.7934	-0.140099
[truncated: 147 more columns]
