# Supplementary material for: Optimised plasma sample preparation and LC‐MS analysis to support large‐scale proteomic analysis of clinical trial specimens: Application to the Fenofibrate Intervention and Event Lowering in Diabetes (FIELD) trial
Source: Proteomics Clin Appl. 2023 Mar 22;17(3):2200106. doi: 10.1002/prca.202200106 (PMC10909541; doi:10.1002/prca.202200106)
Supplement: Supplementary file 4 — Supplementary Information [file PRCA-17-2200106-s007.xlsx]

## Sheet: Sheet1
ProteinAccessions	ProteinDescriptions	Identifier	EDTA 1	EDTA 2	EDTA 3	EDTA 4	EDTA 5	Citrate 1	Citrate 2	Citrate 3	Citrate 4	Citrate 5
P62736;P63267;P63267-2;P68032;P68133	Actin, aortic smooth muscle;Actin, gamma-enteric smooth muscle;Isoform 2 of Actin, gamma-enteric smooth muscle;Actin, alpha cardiac muscle 1;Actin, alpha skeletal muscle	ACTA_HUMAN;ACTH_HUMAN;ACTH_HUMAN;ACTC_HUMAN;ACTS_HUMAN	15.108	15.8464	14.7962	15.7362	Filtered	15.0884	15.3224	15.3589	15.5884	15.4893
P60709;P63261	Actin, cytoplasmic 1;Actin, cytoplasmic 2	ACTB_HUMAN;ACTG_HUMAN	Filtered	13.9787	Filtered	14.912	Filtered	Filtered	11.5664	Filtered	12.2276	Filtered
P43652	Afamin	AFAM_HUMAN	17.288	17.0576	16.9628	17.3545	17.2428	17.3462	17.0728	17.0469	16.9403	16.8332
P02763	Alpha-1-acid glycoprotein 1	A1AG1_HUMAN	19.5571	20.1796	19.7446	19.6318	19.6644	19.431	19.6423	19.7101	20.2322	19.9225
P19652	Alpha-1-acid glycoprotein 2	A1AG2_HUMAN	19.0649	19.6445	19.1688	18.884	19.0941	18.8289	19.3758	18.9874	19.342	19.0409
P01011	Alpha-1-antichymotrypsin	AACT_HUMAN	19.4534	19.6364	19.3746	19.5264	19.5098	19.9526	19.4028	19.3567	19.5442	19.3064
P01009	Alpha-1-antitrypsin	A1AT_HUMAN	21.5294	21.4467	21.2209	21.9084	21.4456	21.7981	21.1809	21.429	21.3892	21.247
P04217	Alpha-1B-glycoprotein	A1BG_HUMAN	19.3492	19.4337	19.6606	19.1043	19.5165	19.1985	19.3028	19.3218	19.3923	19.5686
P08697	Alpha-2-antiplasmin	A2AP_HUMAN	17.0558	16.6627	16.7991	16.931	17.0275	17.1933	16.9012	16.9965	16.7882	16.7019
P02765	Alpha-2-HS-glycoprotein	FETUA_HUMAN	18.6331	17.3933	18.5123	18.6583	18.5472	18.6829	18.9155	18.4667	18.6209	19.0246
P01023	Alpha-2-macroglobulin	A2MG_HUMAN	20.283	19.9421	19.2106	20.2171	19.7025	20.3547	19.6493	20.2115	19.9373	19.2415
P54802	Alpha-N-acetylglucosaminidase	ANAG_HUMAN	20.2544	Filtered	20.2321	20.1288	20.5178	19.7326	20.0004	19.9575	20.3424	20.4199
P01019	Angiotensinogen	ANGT_HUMAN	17.1795	16.0891	16.547	16.4171	16.6627	16.1371	16.6565	Filtered	17.161	16.9989
P01008	Antithrombin-III	ANT3_HUMAN	18.1766	18.1698	18.0444	18.2171	18.2172	18.107	18.0488	18.1546	17.9048	18.2524
P02647	Apolipoprotein A-I	APOA1_HUMAN	23.0608	22.9748	22.7796	23.0145	23.1548	23.1862	23.031	22.9594	23.0852	22.5542
P02652	Apolipoprotein A-II	APOA2_HUMAN	20.2479	20.1376	20.1788	20.3263	20.6318	20.249	20.2456	20.3937	20.2272	20.0445
P06727	Apolipoprotein A-IV	APOA4_HUMAN	17.6959	18.5425	18.0588	17.8142	18.0269	17.809	17.752	17.4679	18.5986	18.0585
P04114	Apolipoprotein B-100	APOB_HUMAN	18.2067	18.4062	18.789	17.9504	18.4108	18.1785	18.2461	18.1489	18.0045	18.764
P02654	Apolipoprotein C-I	APOC1_HUMAN	17.2511	18.3672	16.2478	16.6851	16.5875	16.1872	16.7356	17.449	17.3221	17.2843
P02655	Apolipoprotein C-II	APOC2_HUMAN	17.4696	17.6023	18.3345	16.91	17.4919	16.9396	17.2379	17.006	17.638	17.6347
P02656	Apolipoprotein C-III	APOC3_HUMAN	19.1413	19.8362	19.7412	19.2749	19.5978	19.1382	19.7541	18.903	19.7409	20.3913
P55056	Apolipoprotein C-IV	APOC4_HUMAN	Filtered	14.0976	13.1731	Filtered	12.9449	Filtered	13.0797	13.6333	13.8102	Filtered
P05090	Apolipoprotein D	APOD_HUMAN	Filtered	17.5217	17.4249	Filtered	17.689	Filtered	17.5769	Filtered	17.3264	17.5885
P02649	Apolipoprotein E	APOE_HUMAN	17.4457	17.4878	18.1825	17.6843	17.9047	17.5939	17.5437	17.2929	17.2973	18.2365
Q13790	Apolipoprotein F	APOF_HUMAN	14.8109	13.4324	13.6309	14.1302	13.8301	14.757	13.7687	14.5455	13.7657	13.5846
O14791;O14791-2;O14791-3	Apolipoprotein L1;Isoform 2 of Apolipoprotein L1;Isoform 3 of Apolipoprotein L1	APOL1_HUMAN	Filtered	15.4115	14.9526	15.4855	15.4777	15.2481	15.1812	15.0458	15.2674	15.3533
O95445;O95445-2	Apolipoprotein M;Isoform 2 of Apolipoprotein M	APOM_HUMAN	17.6822	16.917	17.3219	17.3306	17.2277	17.3671	17.0348	17.2902	17.115	17.272
P08519	Apolipoprotein(a)	APOA_HUMAN	15.6129	17.1224	12.4375	15.9878	Filtered	16.6302	Filtered	15.6244	17.4912	11.9364
O75882;O75882-2;O75882-3	Attractin;Isoform 2 of Attractin;Isoform 3 of Attractin	ATRN_HUMAN	14.9861	15.4377	14.3231	14.5954	15.4213	15.1257	14.1663	14.6982	14.9164	14.83
P02749	Beta-2-glycoprotein 1	APOH_HUMAN	18.4667	18.3521	18.2117	17.9582	17.9098	18.7811	18.0898	18.005	18.1595	18.0567
Q96KN2	Beta-Ala-His dipeptidase	CNDP1_HUMAN	14.1044	14.3876	13.5988	14.1594	13.6851	13.7303	Filtered	Filtered	Filtered	Filtered
P43251;P43251-2;P43251-3;P43251-4	Biotinidase;Isoform 2 of Biotinidase;Isoform 3 of Biotinidase;Isoform 4 of Biotinidase	BTD_HUMAN	Filtered	Filtered	Filtered	Filtered	Filtered	Filtered	13.9956	14.7649	12.9529	13.8757
P04003	C4b-binding protein alpha chain	C4BPA_HUMAN	17.0432	17.4437	17.2098	16.9854	16.7706	16.5955	16.7987	16.8676	17.2168	16.9971
Q96IY4	Carboxypeptidase B2	CBPB2_HUMAN	13.9211	14.273	13.9481	13.9968	14.2959	14.1397	14.2528	Filtered	Filtered	13.618
P15169	Carboxypeptidase N catalytic chain	CBPN_HUMAN	13.8395	Filtered	14.3564	14.3256	14.0866	14.3281	Filtered	Filtered	14.5866	14.3982
P22792	Carboxypeptidase N subunit 2	CPN2_HUMAN	15.3513	15.1544	15.2422	15.3893	15.1229	15.11	14.96	15.2686	15.3714	15.357
O43866	CD5 antigen-like	CD5L_HUMAN	17.8342	17.8178	15.7833	17.6313	17.8751	17.5052	17.6415	17.8545	17.94	17.2866
P00450	Ceruloplasmin	CERU_HUMAN	17.3452	17.3219	17.5158	17.2232	16.8328	17.2843	16.8605	17.1022	17.4136	17.4935
P06276	Cholinesterase	CHLE_HUMAN	14.8341	15.054	14.9844	14.3894	14.7304	14.3959	13.7283	14.4551	14.3476	14.9094
P10909;P10909-2;P10909-4;P10909-5	Clusterin;Isoform 2 of Clusterin;Isoform 4 of Clusterin;Isoform 5 of Clusterin	CLUS_HUMAN	17.9332	17.7226	17.52	17.6374	17.8294	17.7287	17.6224	17.6924	17.5678	17.9796
P00740;P00740-2	Coagulation factor IX;Isoform 2 of Coagulation factor IX	FA9_HUMAN	Filtered	12.9933	13.0967	12.0395	13.2389	Filtered	13.2044	13.6866	14.0036	13.4288
P12259	Coagulation factor V	FA5_HUMAN	Filtered	Filtered	Filtered	Filtered	11.651	Filtered	Filtered	Filtered	Filtered	Filtered
P00742	Coagulation factor X	FA10_HUMAN	Filtered	14.9338	Filtered	14.0401	14.5395	15.7258	14.5565	14.2106	Filtered	Filtered
P00748	Coagulation factor XII	FA12_HUMAN	15.0108	15.2	15.2613	14.9388	14.9981	Filtered	15.3403	15.6483	15.4229	15.3716
P05160	Coagulation factor XIII B chain	F13B_HUMAN	Filtered	13.8776	Filtered	14.1134	13.7124	Filtered	Filtered	Filtered	13.9477	13.7016
P02745	Complement C1q subcomponent subunit A	C1QA_HUMAN	15.9139	16.5559	15.8483	16.2052	16.2788	16.8747	16.8093	16.0377	15.8761	16.1826
P02746	Complement C1q subcomponent subunit B	C1QB_HUMAN	16.7856	16.5379	16.0161	16.5419	16.486	16.4583	16.5075	16.4035	16.2835	16.2832
P02747	Complement C1q subcomponent subunit C	C1QC_HUMAN	17.8964	17.27	17.0536	17.6159	17.6407	17.7071	17.6328	17.3861	17.3044	17.1546
P00736	Complement C1r subcomponent	C1R_HUMAN	15.9568	16.0581	Filtered	16.0622	16.5494	15.8901	16.5171	15.9822	16.3986	15.9191
Q9NZP8	Complement C1r subcomponent-like protein	C1RL_HUMAN	13.7678	Filtered	14.0741	13.7036	14.2027	13.8161	Filtered	Filtered	13.7984	13.0529
P09871	Complement C1s subcomponent	C1S_HUMAN	16.2424	16.2669	16.0673	16.3629	16.5762	16.0782	16.5122	Filtered	Filtered	Filtered
P06681	Complement C2	CO2_HUMAN	14.3551	14.8397	14.8391	14.6443	18.591	14.3955	18.4853	14.5214	14.7796	18.0599
P01024	Complement C3	CO3_HUMAN	20.4394	20.8124	20.6416	20.3536	20.8465	20.3246	20.646	20.5995	20.6943	20.5575
P0C0L4	Complement C4-A	CO4A_HUMAN	18.1867	18.2385	18.5935	18.5104	18.5774	18.5274	18.4259	18.3149	18.1847	18.4951
P0C0L5	Complement C4-B	CO4B_HUMAN	17.2957	17.7027	17.5149	17.6783	17.0805	17.1501	16.8569	17.1294	17.2936	17.193
P01031	Complement C5	CO5_HUMAN	16.5782	16.5928	16.474	16.452	16.4357	16.5736	16.348	16.3325	16.5198	16.4564
P13671	Complement component C6	CO6_HUMAN	14.9505	15.0151	14.7281	14.9682	15.0073	14.9823	14.7866	14.8892	15.1049	14.7703
P10643	Complement component C7	CO7_HUMAN	15.3704	14.9239	14.5032	15.4668	14.808	15.5849	14.64	15.3807	15.3075	14.9419
P07357	Complement component C8 alpha chain	CO8A_HUMAN	14.8865	15.089	15.0793	15.1593	15.1926	14.6197	15.676	14.9858	15.3034	15.1129
P07358	Complement component C8 beta chain	CO8B_HUMAN	15.7309	Filtered	15.5487	15.4473	16.029	16.0778	Filtered	16.062	15.5267	15.7336
P07360	Complement component C8 gamma chain	CO8G_HUMAN	15.0584	15.2465	Filtered	14.7267	14.7018	14.4674	14.783	14.8612	15.7308	15.3585
P02748	Complement component C9	CO9_HUMAN	15.4422	16.0808	15.8407	15.6002	15.784	15.8888	15.512	15.2574	15.9511	15.8831
P00751	Complement factor B	CFAB_HUMAN	16.1666	16.1687	16.6511	16.0622	16.3583	15.8837	16.3542	16.1012	16.3562	16.6403
P08603	Complement factor H	CFAH_HUMAN	18.1976	18.5237	18.7846	18.0827	18.6393	18.0042	18.5566	18.218	18.5047	18.7019
Q03591	Complement factor H-related protein 1	FHR1_HUMAN	12.8714	14.569	Filtered	14.8623	13.1915	12.8177	13.0512	14.0027	15.7599	Filtered
P05156	Complement factor I	CFAI_HUMAN	15.4604	16.2132	15.7499	15.4483	15.7623	15.314	15.8357	15.5609	16.2581	15.8609
P08185	Corticosteroid-binding globulin	CBG_HUMAN	16.2197	16.3949	16.2162	16.6006	16.4492	16.666	16.4582	16.7621	16.5642	16.7508
Q16610	Extracellular matrix protein 1	ECM1_HUMAN	Filtered	14.5504	13.6927	Filtered	14.3003	14.8611	15.0924	14.4821	13.9967	13.5795
P02671	Fibrinogen alpha chain	FIBA_HUMAN	20.0162	21.6786	20.1828	19.9051	19.9542	21.1159	21.8239	20.8108	20.9647	20.6034
P02675	Fibrinogen beta chain	FIBB_HUMAN	21.0772	22.8365	21.4487	21.003	21.0881	22.2302	22.8476	21.9622	22.2865	21.8501
P02679;P02679-2	Fibrinogen gamma chain;Isoform Gamma-A of Fibrinogen gamma chain	FIBG_HUMAN	20.6706	22.4891	21.0924	20.6116	20.7201	21.8751	22.2903	21.6603	21.819	21.4517
P02751;P02751-8	Fibronectin;Isoform 8 of Fibronectin	FINC_HUMAN	14.8906	18.3605	14.7652	14.6254	14.6076	18.1591	19.3336	17.6711	17.3029	16.8771
P23142	Fibulin-1	FBLN1_HUMAN	15.1567	15.1669	14.8431	15.5778	15.1349	15.3151	15.5484	15.4911	15.5459	15.168
O75636;O75636-2	Ficolin-3;Isoform 2 of Ficolin-3	FCN3_HUMAN	13.4016	14.4571	14.4658	14.1861	14.3258	Filtered	14.4191	14.3159	14.5205	14.7647
Q08380	Galectin-3-binding protein	LG3BP_HUMAN	13.5842	14.9299	13.8185	13.6673	13.7026	13.9188	14.4267	13.1339	14.6035	13.584
P06396	Gelsolin	GELS_HUMAN	17.0395	16.5304	16.6532	16.9258	16.6262	16.8228	16.4372	16.7667	16.3014	16.5607
P22352	Glutathione peroxidase 3	GPX3_HUMAN	15.5035	Filtered	14.8811	15.7799	14.3936	15.6393	14.9875	15.5436	15.0277	14.9367
P00738	Haptoglobin	HPT_HUMAN	20.3715	22.2939	21.8184	21.0484	20.0666	21.0011	19.8963	20.3535	22.3761	21.6766
P00739	Haptoglobin-related protein	HPTR_HUMAN	15.7017	15.4646	16.0265	15.6731	15.9319	18.196	15.1552	15.3895	19.4646	16.4247
P69905	Hemoglobin subunit alpha	HBA_HUMAN	18.8011	18.0604	18.9137	18.5463	18.8459	15.7048	16.935	16.752	16.3781	16.3473
P68871	Hemoglobin subunit beta	HBB_HUMAN	18.6176	17.6801	18.4572	18.2903	18.3577	16.1909	16.054	16.7069	15.3635	15.8196
P02042	Hemoglobin subunit delta	HBD_HUMAN	Filtered	Filtered	13.803	15.1103	13.883	Filtered	Filtered	Filtered	Filtered	Filtered
P02790	Hemopexin	HEMO_HUMAN	20.1892	20.4409	20.4532	20.0446	20.6486	20.2232	20.4608	20.439	20.5027	20.2613
P05546	Heparin cofactor 2	HEP2_HUMAN	17.4848	17.9123	17.792	17.3396	17.1957	17.5165	17.1839	17.5223	17.964	17.9365
Q04756	Hepatocyte growth factor activator	HGFA_HUMAN	15.1902	Filtered	Filtered	14.3922	14.6241	Filtered	14.3886	14.7393	Filtered	14.0837
P04196	Histidine-rich glycoprotein	HRG_HUMAN	18.106	17.6928	18.052	18.1871	18.5209	18.2086	18.3549	17.6365	17.4081	17.4672
P04908;P0C0S5;P0C0S8;P16104;P20671;Q16777;Q6FI13;Q71UI9;Q71UI9-2;Q71UI9-5;Q7L7L0;Q8IUE6;Q93077;Q96KK5;Q96QV6;Q99878;Q9BTM1;Q9BTM1-2	Histone H2A type 1-B/E;Histone H2A.Z;Histone H2A type 1;Histone H2AX;Histone H2A type 1-D;Histone H2A type 2-C;Histone H2A type 2-A;Histone H2A.V;Isoform 2 of Histone H2A.V;Isoform 5 of Histone H2A.V;Histone H2A type 3;Histone H2A type 2-B;Histone H2A type 1-C;Histone H2A type 1-H;Histone H2A type 1-A;Histone H2A type 1-J;Histone H2A.J;Isoform 2 of Histone H2A.J	H2A1B_HUMAN;H2AZ_HUMAN;H2A1_HUMAN;H2AX_HUMAN;H2A1D_HUMAN;H2A2C_HUMAN;H2A2A_HUMAN;H2AV_HUMAN;H2AV_HUMAN;H2AV_HUMAN;H2A3_HUMAN;H2A2B_HUMAN;H2A1C_HUMAN;H2A1H_HUMAN;H2A1A_HUMAN;H2A1J_HUMAN;H2AJ_HUMAN;H2AJ_HUMAN	16.2971	16.4075	15.6117	16.0632	16.0821	15.9773	16.2982	16.9526	16.2073	16.3275
O60814;P06899;P23527;P33778;P57053;P58876;P62807;Q16778;Q5QNW6;Q5QNW6-2;Q8N257;Q93079;Q99877;Q99879;Q99880	Histone H2B type 1-K;Histone H2B type 1-J;Histone H2B type 1-O;Histone H2B type 1-B;Histone H2B type F-S;Histone H2B type 1-D;Histone H2B type 1-C/E/F/G/I;Histone H2B type 2-E;Histone H2B type 2-F;Isoform 2 of Histone H2B type 2-F;Histone H2B type 3-B;Histone H2B type 1-H;Histone H2B type 1-N;Histone H2B type 1-M;Histone H2B type 1-L	H2B1K_HUMAN;H2B1J_HUMAN;H2B1O_HUMAN;H2B1B_HUMAN;H2BFS_HUMAN;H2B1D_HUMAN;H2B1C_HUMAN;H2B2E_HUMAN;H2B2F_HUMAN;H2B2F_HUMAN;H2B3B_HUMAN;H2B1H_HUMAN;H2B1N_HUMAN;H2B1M_HUMAN;H2B1L_HUMAN	14.2911	14.8837	15.0047	15.2803	15.101	14.9733	14.7742	14.752	14.2103	15.4961
P68431;P84243;Q16695;Q6NXT2;Q71DI3	Histone H3.1;Histone H3.3;Histone H3.1t;Histone H3.3C;Histone H3.2	H31_HUMAN;H33_HUMAN;H31T_HUMAN;H3C_HUMAN;H32_HUMAN	14.4972	Filtered	Filtered	Filtered	Filtered	Filtered	14.6714	Filtered	14.8938	14.9785
P62805	Histone H4	H4_HUMAN	15.9206	16.4561	16.399	15.5701	15.7074	16.3204	15.8441	16.4287	16.5416	16.016
Q14520;Q14520-2	Hyaluronan-binding protein 2;Isoform 2 of Hyaluronan-binding protein 2	HABP2_HUMAN	14.4267	13.1417	14.6624	14.9124	14.659	14.4947	14.6398	14.617	13.3725	14.3972
P01876	Immunoglobulin heavy constant alpha 1	IGHA1_HUMAN	21.5173	20.9133	20.6559	21.1891	21.2217	21.1666	21.1968	21.0772	21.1599	20.6446
P01877	Immunoglobulin heavy constant alpha 2	IGHA2_HUMAN	21.95	21.4913	21.0119	21.5276	21.6046	21.4518	21.3842	21.6928	21.5258	20.9542
P01880;P01880-2	Immunoglobulin heavy constant delta;Isoform 2 of Immunoglobulin heavy constant delta	IGHD_HUMAN	15.7267	Filtered	16.2021	Filtered	16.6186	Filtered	16.6695	15.161	Filtered	Filtered
P01857	Immunoglobulin heavy constant gamma 1	IGHG1_HUMAN	22.4048	20.718	22.2074	22.4206	22.2409	22.4496	22.1643	22.2295	20.6845	21.8842
P01859	Immunoglobulin heavy constant gamma 2	IGHG2_HUMAN	23.3879	22.4443	22.9451	23.4991	23.0548	23.3255	22.9477	23.4099	22.5511	22.913
P01860	Immunoglobulin heavy constant gamma 3	IGHG3_HUMAN	17.6007	18.0367	18.0943	19.2408	18.6519	19.2613	18.7734	17.4383	18.1071	17.9957
P01861	Immunoglobulin heavy constant gamma 4	IGHG4_HUMAN	18.8351	18.5429	18.5238	17.7426	18.9722	17.3307	18.9725	18.6827	18.798	18.3148
P01871;P01871-2	Immunoglobulin heavy constant mu;Isoform 2 of Immunoglobulin heavy constant mu	IGHM_HUMAN	21.8951	21.9922	21.4536	21.462	21.8026	21.6105	21.6837	21.6794	21.9826	21.3703
A0A0C4DH31	Immunoglobulin heavy variable 1-18	HV118_HUMAN	13.8117	Filtered	13.9355	13.7347	14.5104	13.1676	14.4962	13.8969	12.3507	14.0823
P23083	Immunoglobulin heavy variable 1-2	HV102_HUMAN	18.9307	16.4968	17.1625	17.2653	16.4742	16.8683	16.6831	17.7266	17.985	16.845
A0A0C4DH29	Immunoglobulin heavy variable 1-3	HV103_HUMAN	14.6331	Filtered	13.6363	Filtered	14.6288	Filtered	14.8045	14.4706	Filtered	13.4637
P01742	Immunoglobulin heavy variable 1-69	HV169_HUMAN	Filtered	14.8516	14.6507	Filtered	13.7185	Filtered	Filtered	Filtered	15.3761	14.6427
P0DP01	Immunoglobulin heavy variable 1-8	HV108_HUMAN	Filtered	16.71	17.5997	17.1314	16.6728	17.7787	16.8057	16.8613	16.9367	15.8407
A0A0B4J1V2	Immunoglobulin heavy variable 2-26	HV226_HUMAN	14.3074	Filtered	14.8718	15.0633	Filtered	14.5362	Filtered	Filtered	12.8678	15.1301
P01817	Immunoglobulin heavy variable 2-5	HV205_HUMAN	13.8457	Filtered	14.8866	Filtered	14.3498	Filtered	14.4502	14.3574	Filtered	14.8687
A0A0C4DH43	Immunoglobulin heavy variable 2-70D	HV70D_HUMAN	Filtered	18.2086	18.5845	15.33	18.4752	15.172	18.1327	Filtered	18.2866	18.4322
P01764;P01768;P0DP03	Immunoglobulin heavy variable 3-23;Immunoglobulin heavy variable 3-30;Immunoglobulin heavy variable 3-30-5	HV323_HUMAN;HV330_HUMAN;HV335_HUMAN	16.1101	15.439	15.5701	15.213	15.5147	14.8466	15.5379	15.7721	15.3223	15.2587
A0A0A0MS15	Immunoglobulin heavy variable 3-49	HV349_HUMAN	18.8419	18.6047	19.0097	18.3838	18.829	18.6669	18.672	17.8499	18.3325	19.0804
A0A0J9YX35	Immunoglobulin heavy variable 3-64D	HV64D_HUMAN	16.244	16.5667	16.9505	16.1019	15.9623	16.0482	16.0361	16.5395	16.7267	17.1128
P01780	Immunoglobulin heavy variable 3-7	HV307_HUMAN	19.5075	17.8428	17.4239	17.9731	18.4066	17.7618	18.3844	18.4964	17.1366	17.3907
A0A0B4J1Y9	Immunoglobulin heavy variable 3-72	HV372_HUMAN	19.5021	19.1588	19.1118	19.0432	19.5869	18.8736	19.4751	19.6144	19.1576	19.0562
A0A0B4J1X5	Immunoglobulin heavy variable 3-74	HV374_HUMAN	19.3031	18.4629	18.8374	18.5991	18.8824	18.4431	18.9461	19.258	18.6387	19.0403
P01782;P0DP04	Immunoglobulin heavy variable 3-9;Immunoglobulin heavy variable 3-43D	HV309_HUMAN;HV43D_HUMAN	18.6742	17.4064	18.4492	18.3101	17.701	17.2601	17.8121	17.5423	17.169	17.7918
P06331	Immunoglobulin heavy variable 4-34	HV434_HUMAN	16.4998	16.0972	15.4857	16.5523	15.7235	16.1339	15.7328	16.3298	15.8227	15.8438
A0A0C4DH38	Immunoglobulin heavy variable 5-51	HV551_HUMAN	15.5743	15.594	15.3505	14.6871	15.387	15.9523	16.2374	15.4382	15.8816	16.3268
A0A0B4J1U7	Immunoglobulin heavy variable 6-1	HV601_HUMAN	17.4849	18.6412	17.0664	21.6151	18.3373	21.7565	18.9174	17.469	18.7856	18.751
P01591	Immunoglobulin J chain	IGJ_HUMAN	17.3361	16.7721	17.2102	17.0106	17.2785	17.2205	17.5188	17.611	17.1449	17.3989
P01834	Immunoglobulin kappa constant	IGKC_HUMAN	23.13	22.0508	22.3819	22.9205	22.7215	22.8665	22.7471	22.6823	22.0505	22.2448
A0A0C4DH73;P01597;P01611;P04432	Immunoglobulin kappa variable 1-12;Immunoglobulin kappa variable 1-39;Immunoglobulin kappa variable 1D-12;Immunoglobulin kappa variable 1D-39	KV112_HUMAN;KV139_HUMAN;KVD12_HUMAN;KVD39_HUMAN	17.8288	16.8762	17.6382	17.1867	17.7193	17.3249	17.5858	17.6954	16.7637	17.3451
P04430	Immunoglobulin kappa variable 1-16	KV116_HUMAN	15.6407	Filtered	Filtered	14.3003	14.7519	Filtered	15.0972	15.3554	Filtered	Filtered
P01599	Immunoglobulin kappa variable 1-17	KV117_HUMAN	15.4977	15.1606	15.7775	15.087	16.292	15.1821	16.2348	14.7427	15.1162	15.0189
A0A075B6S5;A0A0C4DH67;A0A0C4DH69	Immunoglobulin kappa variable 1-27;Immunoglobulin kappa variable 1-8;Immunoglobulin kappa variable 1-9	KV127_HUMAN;KV108_HUMAN;KV109_HUMAN	18.324	17.2084	17.8096	17.8581	18.1136	17.7732	17.8441	17.93	17.0686	17.4388
P01602	Immunoglobulin kappa variable 1-5	KV105_HUMAN	18.1421	17.1771	18.8863	17.3813	18.0544	17.3169	17.8754	17.7526	17.4152	18.7722
P01601	Immunoglobulin kappa variable 1D-16	KVD16_HUMAN	13.2561	13.0381	Filtered	13.7383	13.9531	12.9789	13.3333	12.8733	13.0215	Filtered
P01593;P01594	Immunoglobulin kappa variable 1D-33;Immunoglobulin kappa variable 1-33	KVD33_HUMAN;KV133_HUMAN	18.0071	16.9431	17.5847	18.1962	18.4018	18.146	18.2289	17.8732	17.1651	17.5584
A0A0C4DH68	Immunoglobulin kappa variable 2-24	KV224_HUMAN	19.4532	17.7285	18.3684	19.9115	19.4833	18.9904	19.2575	20.4695	19.4282	18.3575
A0A075B6P5;P01615	Immunoglobulin kappa variable 2-28;Immunoglobulin kappa variable 2D-28	KV228_HUMAN;KVD28_HUMAN	19.034	18.3768	18.3742	18.4035	18.6094	18.2062	17.8778	18.7225	17.6003	17.7139
P06310	Immunoglobulin kappa variable 2-30	KV230_HUMAN	14.5573	13.5756	14.5052	14.1049	14.8354	13.0782	17.3163	13.8816	13.6459	13.8403
A0A075B6S2;A2NJV5	Immunoglobulin kappa variable 2D-29;Immunoglobulin kappa variable 2-29	KVD29_HUMAN;KV229_HUMAN	15.2297	Filtered	Filtered	13.9625	Filtered	13.9719	Filtered	15.4603	Filtered	Filtered
P01624	Immunoglobulin kappa variable 3-15	KV315_HUMAN	20.5925	19.9962	19.9041	20.5593	20.0601	20.4186	20.3702	20.0261	19.9911	20.3139
P01619	Immunoglobulin kappa variable 3-20	KV320_HUMAN	20.1472	19.4848	19.5506	19.4479	19.9471	19.7537	20.0027	19.9965	19.4028	19.5584
A0A0A0MRZ8;P04433	Immunoglobulin kappa variable 3D-11;Immunoglobulin kappa variable 3-11	KVD11_HUMAN;KV311_HUMAN	20.4801	20.0853	19.5403	19.5915	19.6853	19.508	19.3278	19.1278	18.9606	19.2936
A0A0C4DH25	Immunoglobulin kappa variable 3D-20	KVD20_HUMAN	18.8862	18.0975	18.2707	19.0078	18.3091	17.4485	18.3927	18.9257	18.2559	18.25
P06312	Immunoglobulin kappa variable 4-1	KV401_HUMAN	19.2324	18.9689	19.4611	19.224	19.8629	19.9032	19.8523	20.0931	19.0827	19.0138
A0A0A0MT36	Immunoglobulin kappa variable 6D-21	KVD21_HUMAN	15.5956	Filtered	14.2529	14.622	14.4865	14.4657	14.2225	15.2206	Filtered	13.7954
P0DOY2;P0DOY3	Immunoglobulin lambda constant 2;Immunoglobulin lambda constant 3	IGLC2_HUMAN;IGLC3_HUMAN	21.3539	20.5664	21.1233	21.4216	21.1362	21.399	21.0942	20.978	20.6079	21.0799
A0M8Q6	Immunoglobulin lambda constant 7	IGLC7_HUMAN	Filtered	11.1832	11.478	11.8784	12.1234	11.4701	11.8998	12.1886	11.5236	15.6477
A0A0B4J1U3	Immunoglobulin lambda variable 1-36	LV136_HUMAN	14.4925	Filtered	Filtered	15.2092	13.9047	16.243	13.3489	14.5793	Filtered	Filtered
P01703	Immunoglobulin lambda variable 1-40	LV140_HUMAN	15.6367	14.9756	16.0602	15.4107	15.498	15.0076	15.4618	15.3695	15.0322	15.4987
P01700	Immunoglobulin lambda variable 1-47	LV147_HUMAN	18.1018	16.5838	17.1194	17.2807	17.3718	17.2983	17.8456	18.1955	16.7799	17.4492
P01701	Immunoglobulin lambda variable 1-51	LV151_HUMAN	15.2846	Filtered	15.2533	15.1269	Filtered	15.1804	Filtered	15.4082	Filtered	14.739
P01704	Immunoglobulin lambda variable 2-14	LV214_HUMAN	Filtered	15.3521	Filtered	Filtered	16.3404	Filtered	15.3941	Filtered	15.8211	Filtered
A0A075B6J9	Immunoglobulin lambda variable 2-18	LV218_HUMAN	15.7274	Filtered	Filtered	Filtered	Filtered	Filtered	Filtered	16.3147	Filtered	Filtered
P01714	Immunoglobulin lambda variable 3-19	LV319_HUMAN	16.7158	15.8417	16.5214	16.5892	16.3324	16.3428	16.6117	16.7581	15.7202	16.5896
P80748	Immunoglobulin lambda variable 3-21	LV321_HUMAN	16.9322	16.7557	15.5321	16.6036	16.7426	16.0664	16.5493	17.1694	16.1845	16.0284
P01717	Immunoglobulin lambda variable 3-25	LV325_HUMAN	15.26	13.8788	13.9592	13.3956	14.4019	13.8919	14.2113	Filtered	13.5417	13.8122
A0A075B6K5	Immunoglobulin lambda variable 3-9	LV39_HUMAN	Filtered	Filtered	Filtered	14.3671	Filtered	15.573	14.8483	14.884	14.7477	14.7451
A0A075B6I1	Immunoglobulin lambda variable 4-60	LV460_HUMAN	Filtered	Filtered	18.0954	18.0112	18.8229	18.8271	18.7826	19.0932	Filtered	17.636
A0A075B6H9	Immunoglobulin lambda variable 4-69	LV469_HUMAN	13.572	13.0297	12.7451	13.3028	12.6914	13.6106	13.0932	12.8765	12.4502	12.6265
A0A087WSX0	Immunoglobulin lambda variable 5-45	LV545_HUMAN	13.7844	Filtered	13.6098	14.3184	12.9756	14.8214	14.6041	14.4643	Filtered	Filtered
P01721	Immunoglobulin lambda variable 6-57	LV657_HUMAN	Filtered	Filtered	Filtered	Filtered	11.3021	Filtered	12.0112	12.9871	Filtered	Filtered
A0A075B6I9	Immunoglobulin lambda variable 7-46	LV746_HUMAN	Filtered	16.6182	17.5583	17.5583	16.8279	17.4619	17.9093	Filtered	Filtered	16.4689
A0A075B6I0	Immunoglobulin lambda variable 8-61	LV861_HUMAN	18.1468	15.1981	16.1332	18.0938	17.7222	18.0347	16.371	18.0397	17.0079	17.7008
A0A0B4J1Y8	Immunoglobulin lambda variable 9-49	LV949_HUMAN	15.6936	13.322	16.2665	15.394	15.1581	15.5386	14.4797	16.0025	14.77	16.3849
P15814	Immunoglobulin lambda-like polypeptide 1	IGLL1_HUMAN	16.852	15.3169	16.7793	16.9823	15.7777	17.1667	15.5625	16.7551	15.5842	15.7247
B9A064	Immunoglobulin lambda-like polypeptide 5	IGLL5_HUMAN	21.015	19.9445	20.2657	20.6465	20.417	20.5969	20.3182	20.3179	19.9601	20.1495
P17936;P17936-2	Insulin-like growth factor-binding protein 3;Isoform 2 of Insulin-like growth factor-binding protein 3	IBP3_HUMAN	15.4741	15.3071	15.4114	15.3191	15.2474	15.6919	15.109	15.2141	14.9162	14.8985
P35858;P35858-2	Insulin-like growth factor-binding protein complex acid labile subunit;Isoform 2 of Insulin-like growth factor-binding protein complex acid labile subunit	ALS_HUMAN	16.211	Filtered	Filtered	15.9685	16.1849	Filtered	15.9058	15.9097	15.6926	15.7797
P19827	Inter-alpha-trypsin inhibitor heavy chain H1	ITIH1_HUMAN	17.5158	17.303	17.3497	17.2704	17.548	17.1023	17.3142	17.5948	17.4808	17.3816
P19823	Inter-alpha-trypsin inhibitor heavy chain H2	ITIH2_HUMAN	18.4067	18.2178	18.1229	18.2175	18.0717	18.3118	18.1108	18.4745	18.2232	18.2525
Q06033;Q06033-2	Inter-alpha-trypsin inhibitor heavy chain H3;Isoform 2 of Inter-alpha-trypsin inhibitor heavy chain H3	ITIH3_HUMAN	13.9461	15.005	15.1997	15.0965	14.8829	15.1733	14.7382	14.6008	15.0975	15.2601
Q14624	Inter-alpha-trypsin inhibitor heavy chain H4	ITIH4_HUMAN	18.4978	18.6764	18.6464	18.7452	18.5226	18.8174	18.5079	18.6565	18.6152	18.6193
P29622	Kallistatin	KAIN_HUMAN	15.6557	16.4561	16.8141	16.2637	16.3917	15.8208	16.531	16.8413	16.4601	17.0419
P13645	Keratin, type I cytoskeletal 10	K1C10_HUMAN	Filtered	10.4237	Filtered	Filtered	12.5757	Filtered	Filtered	Filtered	Filtered	Filtered
P04264	Keratin, type II cytoskeletal 1	K2C1_HUMAN	Filtered	11.2283	Filtered	13.6048	14.0004	Filtered	Filtered	Filtered	Filtered	Filtered
P01042	Kininogen-1	KNG1_HUMAN	18.4438	18.3063	18.0932	18.0042	18.0219	18.0356	17.94	18.368	18.1554	18.3744
P02750	Leucine-rich alpha-2-glycoprotein	A2GL_HUMAN	Filtered	17.1538	16.0208	Filtered	16.7996	16.2555	16.7221	Filtered	16.9967	16.1671
P18428	Lipopolysaccharide-binding protein	LBP_HUMAN	14.3238	14.8656	14.6365	14.4783	14.5773	14.4944	14.4901	14.1399	14.8206	13.9607
P14151;P14151-2	L-selectin;Isoform 2 of L-selectin	LYAM1_HUMAN	14.9743	Filtered	14.4912	14.7558	15.0936	14.82	14.8122	14.8333	14.471	14.8939
P51884	Lumican	LUM_HUMAN	15.4365	15.4785	15.2922	15.0741	15.1017	Filtered	15.5935	15.5161	15.2626	15.3528
Q96PD5;Q96PD5-2	N-acetylmuramoyl-L-alanine amidase;Isoform 2 of N-acetylmuramoyl-L-alanine amidase	PGRP2_HUMAN	16.5145	16.2651	16.7357	16.2465	16.3146	16.2775	16.0924	16.0163	16.3242	16.2627
Q6UXB8	Peptidase inhibitor 16	PI16_HUMAN	Filtered	Filtered	12.5343	13.2552	12.6868	13.0872	20.916	Filtered	12.3016	12.3479
P04180	Phosphatidylcholine-sterol acyltransferase	LCAT_HUMAN	13.9656	13.7254	14.248	13.7981	14.5596	13.8701	14.0102	14.1693	14.271	14.1014
P80108	Phosphatidylinositol-glycan-specific phospholipase D	PHLD_HUMAN	14.5103	Filtered	13.8644	13.5632	14.2434	Filtered	13.9382	14.2311	Filtered	14.3094
P36955	Pigment epithelium-derived factor	PEDF_HUMAN	15.9284	15.772	15.7006	15.4216	15.5283	15.3431	15.5085	15.7839	15.9052	15.7198
P03952	Plasma kallikrein	KLKB1_HUMAN	15.2299	15.0682	14.8005	14.2291	15.0831	14.3793	14.9911	15.076	15.0917	14.7688
P05155;P05155-2;P05155-3	Plasma protease C1 inhibitor;Isoform 2 of Plasma protease C1 inhibitor;Isoform 3 of Plasma protease C1 inhibitor	IC1_HUMAN	19.0299	18.8154	18.6462	18.9014	18.2643	19.03	18.6466	18.7852	18.3569	18.5499
P05154	Plasma serine protease inhibitor	IPSP_HUMAN	14.5603	15.064	15.0179	14.6112	15.2349	14.6802	15.032	15.3486	15.2012	15.0531
P00747	Plasminogen	PLMN_HUMAN	17.8424	18.0004	17.85	17.9082	17.8008	17.9093	17.9909	18.1275	17.6152	17.775
P02775	Platelet basic protein	CXCL7_HUMAN	14.4659	13.9178	Filtered	13.699	Filtered	Filtered	Filtered	Filtered	Filtered	Filtered
P02776;P10720	Platelet factor 4;Platelet factor 4 variant	PLF4_HUMAN;PF4V_HUMAN	13.7675	13.0399	Filtered	Filtered	Filtered	Filtered	Filtered	Filtered	Filtered	Filtered
P20742	Pregnancy zone protein	PZP_HUMAN	19.8056	19.3815	18.6909	19.8308	19.0117	19.6681	18.9938	19.5173	19.2425	18.7014
P02760	Protein AMBP	AMBP_HUMAN	16.3693	15.7535	15.9642	16.2566	16.068	16.0751	15.9361	16.2262	16.2075	16.0119
Q92954;Q92954-3;Q92954-6	Proteoglycan 4;Isoform C of Proteoglycan 4;Isoform F of Proteoglycan 4	PRG4_HUMAN	Filtered	Filtered	12.6927	Filtered	Filtered	Filtered	Filtered	Filtered	Filtered	12.2838
P00734	Prothrombin	THRB_HUMAN	17.483	17.4697	17.6625	17.5663	17.5005	17.5526	17.5472	17.4816	17.3949	17.5487
P02753	Retinol-binding protein 4	RET4_HUMAN	16.9158	16.3878	16.7509	16.7326	16.5332	16.1831	16.6852	16.9427	16.3935	16.9891
P49908	Selenoprotein P	SEPP1_HUMAN	15.6908	Filtered	14.9928	15.3269	15.1936	15.0244	15.1915	15.278	14.6971	14.7589
P02787	Serotransferrin	TRFE_HUMAN	21.1684	20.9376	21.4087	21.2836	21.1017	21.2722	21.0472	21.1562	20.959	21.2945
P02768	Serum albumin	ALBU_HUMAN	27.5493	26.8335	27.1226	27.5464	27.1877	27.5708	27.0182	27.1562	26.714	26.9371
P0DJI8	Serum amyloid A-1 protein	SAA1_HUMAN	Filtered	15.6246	Filtered	Filtered	16.1515	Filtered	15.6787	Filtered	17.0667	Filtered
P35542	Serum amyloid A-4 protein	SAA4_HUMAN	16.7327	17.4185	16.8588	16.5885	16.7689	16.1826	16.3145	15.4448	17.0419	16.6594
P02743	Serum amyloid P-component	SAMP_HUMAN	16.9152	16.6343	16.9327	17.0575	16.8567	16.4353	15.9981	16.9954	16.6157	16.9091
P27169	Serum paraoxonase/arylesterase 1	PON1_HUMAN	16.9331	16.5348	17.157	16.964	17.071	17.0652	16.9951	16.8252	16.5833	17.1459
O00391;O00391-2	Sulfhydryl oxidase 1;Isoform 2 of Sulfhydryl oxidase 1	QSOX1_HUMAN	Filtered	Filtered	13.5406	13.4853	13.691	Filtered	13.508	Filtered	13.3332	13.3418
P05452	Tetranectin	TETN_HUMAN	14.2774	14.0904	13.7031	14.5291	14.2136	13.8147	14.0109	13.4088	13.9609	12.8449
P07996;P07996-2	Thrombospondin-1;Isoform 2 of Thrombospondin-1	TSP1_HUMAN	13.3605	Filtered	Filtered	Filtered	Filtered	Filtered	Filtered	Filtered	Filtered	Filtered
P05543	Thyroxine-binding globulin	THBG_HUMAN	15.352	Filtered	13.3931	Filtered	14.3783	Filtered	14.0966	13.9553	14.1865	12.7541
P02766	Transthyretin	TTHY_HUMAN	20.6376	19.5373	20.3069	20.7361	20.3137	20.7588	20.2568	20.6601	19.8564	19.85
P02774;P02774-3	Vitamin D-binding protein;Isoform 3 of Vitamin D-binding protein	VTDB_HUMAN	19.0807	19.0564	18.7056	19.1624	19.0903	18.946	19.07	19.251	18.9883	18.7256
P07225	Vitamin K-dependent protein S	PROS_HUMAN	15.9503	15.8033	15.9192	15.6454	15.9655	15.7501	15.8383	15.9673	15.9228	15.5922
P22891;P22891-2	Vitamin K-dependent protein Z;Isoform 2 of Vitamin K-dependent protein Z	PROZ_HUMAN	Filtered	Filtered	Filtered	14.0337	Filtered	14.6894	Filtered	Filtered	14.8418	Filtered
P04004	Vitronectin	VTNC_HUMAN	18.4019	18.3208	18.5022	18.2181	18.8866	18.2967	18.8286	18.3089	18.3398	18.5825
P04275	von Willebrand factor	VWF_HUMAN	Filtered	13.8721	Filtered	Filtered	Filtered	13.5122	13.8583	13.6708	12.5827	Filtered
Q641Q2;Q641Q2-2;Q9Y4E1;Q9Y4E1-2;Q9Y4E1-3;Q9Y4E1-4;Q9Y4E1-5;Q9Y4E1-6	WASH complex subunit 2A;Isoform 2 of WASH complex subunit 2A;WASH complex subunit 2C;Isoform 2 of WASH complex subunit 2C;Isoform 3 of WASH complex subunit 2C;Isoform 4 of WASH complex subunit 2C;Isoform 5 of WASH complex subunit 2C;Isoform 6 of WASH complex subunit 2C	WAC2A_HUMAN;WAC2A_HUMAN;WAC2C_HUMAN;WAC2C_HUMAN;WAC2C_HUMAN;WAC2C_HUMAN;WAC2C_HUMAN;WAC2C_HUMAN	Filtered	Filtered	13.0686	Filtered	13.3815	Filtered	13.2233	Filtered	Filtered	Filtered
P25311	Zinc-alpha-2-glycoprotein	ZA2G_HUMAN	17.4038	16.8332	16.8667	17.2168	16.9815	17.1329	16.8787	17.3149	16.8607	16.8599
