# Supplementary material for: Optimised plasma sample preparation and LC‐MS analysis to support large‐scale proteomic analysis of clinical trial specimens: Application to the Fenofibrate Intervention and Event Lowering in Diabetes (FIELD) trial
Source: Proteomics Clin Appl. 2023 Mar 22;17(3):2200106. doi: 10.1002/prca.202200106 (PMC10909541; doi:10.1002/prca.202200106)
Supplement: Supplementary file 5 — Supplementary Information [file PRCA-17-2200106-s005.xlsx]

## Sheet: Table S4
Protein Accession and name	Accession	Freeze Cycle 1	Freeze Cycle 2	Freeze Cycle 3	Freeze Cycle 4	Freeze Cycle 5	Freeze Cycle 6				Anova: Single Factor
sp|A0A075B6H9|LV469_HUMAN Immunoglobulin lambda variable 4-69 OS=Homo sapiens OX=9606 GN=IGLV4-69 PE=1 SV=1	LV469_HUMAN	27.3474	18.5591	18.1042	27.7828	27.3669	17.7446
sp|A0A075B6I0|LV861_HUMAN Immunoglobulin lambda variable 8-61 OS=Homo sapiens OX=9606 GN=IGLV8-61 PE=3 SV=7	LV861_HUMAN	28.1221	27.921	28.4249	28.2828	28.2401	28.2162				SUMMARY
sp|A0A075B6I9|LV746_HUMAN Immunoglobulin lambda variable 7-46 OS=Homo sapiens OX=9606 GN=IGLV7-46 PE=3 SV=4	LV746_HUMAN	29.9177	30.0718	29.7267	29.7266	29.7559	30.101				Groups	Count	Sum	Average	Variance
sp|A0A075B6J1|LV537_HUMAN Immunoglobulin lambda variable 5-37 OS=Homo sapiens OX=9606 GN=IGLV5-37 PE=3 SV=1	LV537_HUMAN	19.3847	19.4149	18.365	20.7953	18.9675	25.0296				Column 1	270	7376.58	27.3207	29.2832
sp|A0A075B6J9|LV218_HUMAN Immunoglobulin lambda variable 2-18 OS=Homo sapiens OX=9606 GN=IGLV2-18 PE=3 SV=2	LV218_HUMAN	26.0646	25.7483	19.1669	18.0038	21.3144	17.9601				Column 2	270	7382.74	27.3435	29.5447
sp|A0A075B6K0|LV316_HUMAN Immunoglobulin lambda variable 3-16 OS=Homo sapiens OX=9606 GN=IGLV3-16 PE=3 SV=2	LV316_HUMAN	19.9706	19.2258	19.2782	27.0085	18.4435	27.0444				Column 3	270	7347.23	27.212	31.323
sp|A0A075B6K4|LV310_HUMAN Immunoglobulin lambda variable 3-10 OS=Homo sapiens OX=9606 GN=IGLV3-10 PE=3 SV=2	LV310_HUMAN	27.168	27.1289	19.8062	27.0935	27.0107	26.7841				Column 4	270	7375	27.3148	30.7337
sp|A0A075B6K5|LV39_HUMAN Immunoglobulin lambda variable 3-9 OS=Homo sapiens OX=9606 GN=IGLV3-9 PE=3 SV=1	LV39_HUMAN	29.9848	29.8878	30.1575	29.9512	30.1763	29.9847				Column 5	270	7410.65	27.4469	29.6106
sp|A0A075B6R2|HV404_HUMAN Immunoglobulin heavy variable 4-4 OS=Homo sapiens OX=9606 GN=IGHV4-4 PE=3 SV=2	HV404_HUMAN	26.7909	21.0982	19.2628	20.8285	26.6271	19.8599				Column 6	270	7398.81	27.403	29.9414
sp|A0A087WSY6|KVD15_HUMAN Immunoglobulin kappa variable 3D-15 OS=Homo sapiens OX=9606 GN=IGKV3D-15 PE=3 SV=6	KVD15_HUMAN	27.8143	28.23	28.152	28.1894	27.9903	28.2207
sp|A0A0A0MS15|HV349_HUMAN Immunoglobulin heavy variable 3-49 OS=Homo sapiens OX=9606 GN=IGHV3-49 PE=3 SV=1	HV349_HUMAN	27.4499	28.0083	27.8978	28.2987	27.8032	28.1815
sp|A0A0A0MT36|KVD21_HUMAN Immunoglobulin kappa variable 6D-21 OS=Homo sapiens OX=9606 GN=IGKV6D-21 PE=3 SV=1	KVD21_HUMAN	21.2952	24.8566	18.9893	24.9524	19.1541	19.4983				ANOVA
sp|A0A0B4J1U7|HV601_HUMAN Immunoglobulin heavy variable 6-1 OS=Homo sapiens OX=9606 GN=IGHV6-1 PE=3 SV=1	HV601_HUMAN	28.3971	29.0041	28.9349	29.2575	29.0316	29.2321				Source of Variation	SS	df	MS	F	P-value	F crit
sp|A0A0B4J1V0|HV315_HUMAN Immunoglobulin heavy variable 3-15 OS=Homo sapiens OX=9606 GN=IGHV3-15 PE=3 SV=1	HV315_HUMAN	30.9254	31.0742	31.0148	30.7795	31.0008	30.9993				Between Groups	8.85613	5	1.77123	0.058898	0.997741	2.21964
sp|A0A0B4J1X5|HV374_HUMAN Immunoglobulin heavy variable 3-74 OS=Homo sapiens OX=9606 GN=IGHV3-74 PE=3 SV=1	HV374_HUMAN	30.3414	30.4237	30.4376	30.3401	30.4397	30.47				Within Groups	48537.4	1614	30.0727
sp|A0A0B4J1Y8|LV949_HUMAN Immunoglobulin lambda variable 9-49 OS=Homo sapiens OX=9606 GN=IGLV9-49 PE=1 SV=1	LV949_HUMAN	25.094	25.3547	20.3593	25.2308	21.8793	16.7616
sp|A0A0B4J1Y9|HV372_HUMAN Immunoglobulin heavy variable 3-72 OS=Homo sapiens OX=9606 GN=IGHV3-72 PE=3 SV=1	HV372_HUMAN	26.0992	26.2992	26.1407	26.5399	26.1912	26.2868				Total	48546.3	1619
sp|A0A0B4J2H0|HV69D_HUMAN Immunoglobulin heavy variable 1-69D OS=Homo sapiens OX=9606 GN=IGHV1-69D PE=1 SV=1	HV69D_HUMAN	24.558	25.6442	25.5243	25.8147	19.6948	21.2581
sp|A0A0C4DH24|KV621_HUMAN Immunoglobulin kappa variable 6-21 OS=Homo sapiens OX=9606 GN=IGKV6-21 PE=3 SV=1	KV621_HUMAN	18.6939	19.7598	19.2962	19.8269	24.9179	20.0265
sp|A0A0C4DH25|KVD20_HUMAN Immunoglobulin kappa variable 3D-20 OS=Homo sapiens OX=9606 GN=IGKV3D-20 PE=3 SV=1	KVD20_HUMAN	19.9779	18.3024	19.471	17.1946	18.9002	28.8639
sp|A0A0C4DH31|HV118_HUMAN Immunoglobulin heavy variable 1-18 OS=Homo sapiens OX=9606 GN=IGHV1-18 PE=3 SV=1	HV118_HUMAN	19.9727	20.0043	18.7464	25.6853	18.1188	17.9614
sp|A0A0C4DH33|HV124_HUMAN Immunoglobulin heavy variable 1-24 OS=Homo sapiens OX=9606 GN=IGHV1-24 PE=3 SV=1	HV124_HUMAN	26.1699	26.0843	26.1208	26.0949	26.1856	26.2278
sp|A0A0C4DH38|HV551_HUMAN Immunoglobulin heavy variable 5-51 OS=Homo sapiens OX=9606 GN=IGHV5-51 PE=3 SV=1	HV551_HUMAN	28.3481	28.4812	28.394	28.1288	28.4556	28.3998
sp|A0A0C4DH43|HV70D_HUMAN Immunoglobulin heavy variable 2-70D OS=Homo sapiens OX=9606 GN=IGHV2-70D PE=3 SV=1	HV70D_HUMAN	25.6598	19.2821	25.6435	21.7234	25.7971	20.6068
sp|A0A0C4DH67|KV108_HUMAN Immunoglobulin kappa variable 1-8 OS=Homo sapiens OX=9606 GN=IGKV1-8 PE=3 SV=1;sp|A0A0C4DH69|KV109_HUMAN Immunoglobulin kappa variable 1-9 OS=Homo sapiens OX=9606 GN=IGKV1-9 PE=3 SV=1	KV108_HUMAN	29.1948	29.3698	29.3527	29.3859	29.3692	29.1703
sp|A0A0C4DH68|KV224_HUMAN Immunoglobulin kappa variable 2-24 OS=Homo sapiens OX=9606 GN=IGKV2-24 PE=3 SV=1	KV224_HUMAN	20.5754	21.6369	20.3176	19.8714	29.1155	18.4445
sp|A0A0C4DH72|KV106_HUMAN Immunoglobulin kappa variable 1-6 OS=Homo sapiens OX=9606 GN=IGKV1-6 PE=3 SV=1	KV106_HUMAN	29.6128	29.2757	29.4047	29.4262	29.3186	29.486
sp|A0A0J9YX35|HV64D_HUMAN Immunoglobulin heavy variable 3-64D OS=Homo sapiens OX=9606 GN=IGHV3-64D PE=3 SV=1	HV64D_HUMAN	19.7261	20.5835	18.6841	18.9254	26.1008	18.5724
sp|A0M8Q6|IGLC7_HUMAN Immunoglobulin lambda constant 7 OS=Homo sapiens OX=9606 GN=IGLC7 PE=1 SV=3	IGLC7_HUMAN	30.7065	30.8842	31.2057	31.2546	31.0297	30.7681
sp|A2NJV5|KV229_HUMAN Immunoglobulin kappa variable 2-29 OS=Homo sapiens OX=9606 GN=IGKV2-29 PE=3 SV=2;sp|A0A075B6S2|KVD29_HUMAN Immunoglobulin kappa variable 2D-29 OS=Homo sapiens OX=9606 GN=IGKV2D-29 PE=3 SV=1	KV229_HUMAN	26.5902	26.7372	26.948	27.1318	26.5997	26.6174
sp|O00187|MASP2_HUMAN Mannan-binding lectin serine protease 2 OS=Homo sapiens OX=9606 GN=MASP2 PE=1 SV=4	MASP2_HUMAN	18.815	24.9893	25.3554	24.9316	24.6993	25.4567
sp|O00391|QSOX1_HUMAN Sulfhydryl oxidase 1 OS=Homo sapiens OX=9606 GN=QSOX1 PE=1 SV=3	QSOX1_HUMAN	24.4775	24.9032	24.8693	24.7551	19.6091	24.4749
sp|O14791|APOL1_HUMAN Apolipoprotein L1 OS=Homo sapiens OX=9606 GN=APOL1 PE=1 SV=5	APOL1_HUMAN	30.5274	30.5077	30.4978	30.4477	30.449	30.7298
sp|O15195|VILL_HUMAN Villin-like protein OS=Homo sapiens OX=9606 GN=VILL PE=2 SV=3	VILL_HUMAN	19.6736	20.5348	18.4963	17.8424	17.0192	27.7861
sp|O43866|CD5L_HUMAN CD5 antigen-like OS=Homo sapiens OX=9606 GN=CD5L PE=1 SV=1	CD5L_HUMAN	19.5668	20.3659	18.9306	28.2425	27.9302	19.0859
sp|O75460|ERN1_HUMAN Serine/threonine-protein kinase/endoribonuclease IRE1 OS=Homo sapiens OX=9606 GN=ERN1 PE=1 SV=2	ERN1_HUMAN	20.7857	20.311	19.481	18.426	20.6312	23.3076
sp|O75636|FCN3_HUMAN Ficolin-3 OS=Homo sapiens OX=9606 GN=FCN3 PE=1 SV=2	FCN3_HUMAN	28.9683	29.1482	28.9395	28.7625	28.8308	29.1752
sp|O75882|ATRN_HUMAN Attractin OS=Homo sapiens OX=9606 GN=ATRN PE=1 SV=2	ATRN_HUMAN	28.1723	28.1478	28.0309	28.2138	28.2691	28.1108
sp|O95445|APOM_HUMAN Apolipoprotein M OS=Homo sapiens OX=9606 GN=APOM PE=1 SV=2	APOM_HUMAN	30.4146	30.6735	30.6127	30.4765	30.726	30.5715
sp|O95497|VNN1_HUMAN Pantetheinase OS=Homo sapiens OX=9606 GN=VNN1 PE=1 SV=2	VNN1_HUMAN	20.9108	23.8159	19.6348	24.066	19.537	20.4233
sp|P00450|CERU_HUMAN Ceruloplasmin OS=Homo sapiens OX=9606 GN=CP PE=1 SV=1	CERU_HUMAN	34.6627	34.8121	34.7811	34.6527	34.8192	34.7227
sp|P00488|F13A_HUMAN Coagulation factor XIII A chain OS=Homo sapiens OX=9606 GN=F13A1 PE=1 SV=4	F13A_HUMAN	22.7943	20.642	21.0971	19.1178	18.8513	22.7123
sp|P00734|THRB_HUMAN Prothrombin OS=Homo sapiens OX=9606 GN=F2 PE=1 SV=2	THRB_HUMAN	32.427	32.5028	32.545	32.5087	32.543	32.4187
sp|P00736|C1R_HUMAN Complement C1r subcomponent OS=Homo sapiens OX=9606 GN=C1R PE=1 SV=2	C1R_HUMAN	30.9821	30.9557	31.1165	30.9101	30.9879	31.11
sp|P00738|HPT_HUMAN Haptoglobin OS=Homo sapiens OX=9606 GN=HP PE=1 SV=1	HPT_HUMAN	37.0977	36.9915	37.0222	36.9774	37.0677	37.033
sp|P00739|HPTR_HUMAN Haptoglobin-related protein OS=Homo sapiens OX=9606 GN=HPR PE=2 SV=2	HPTR_HUMAN	29.6979	29.3776	29.2257	29.5705	29.5685	29.518
sp|P00740|FA9_HUMAN Coagulation factor IX OS=Homo sapiens OX=9606 GN=F9 PE=1 SV=2	FA9_HUMAN	28.4794	28.6582	28.515	28.4326	28.6959	28.6243
sp|P00742|FA10_HUMAN Coagulation factor X OS=Homo sapiens OX=9606 GN=F10 PE=1 SV=2	FA10_HUMAN	25.95	25.8251	26.0345	19.5471	26.1325	25.9981
sp|P00746|CFAD_HUMAN Complement factor D OS=Homo sapiens OX=9606 GN=CFD PE=1 SV=5	CFAD_HUMAN	25.4835	25.5264	25.5319	25.4043	25.5576	17.3972
sp|P00747|PLMN_HUMAN Plasminogen OS=Homo sapiens OX=9606 GN=PLG PE=1 SV=2	PLMN_HUMAN	33.1242	33.1419	33.1068	33.1481	33.2298	33.1275
sp|P00748|FA12_HUMAN Coagulation factor XII OS=Homo sapiens OX=9606 GN=F12 PE=1 SV=3	FA12_HUMAN	30.1102	30.2201	30.2075	30.1998	30.2845	30.1923
sp|P00751|CFAB_HUMAN Complement factor B OS=Homo sapiens OX=9606 GN=CFB PE=1 SV=2	CFAB_HUMAN	33.6982	33.736	33.7251	33.5813	33.732	33.657
sp|P00915|CAH1_HUMAN Carbonic anhydrase 1 OS=Homo sapiens OX=9606 GN=CA1 PE=1 SV=2	CAH1_HUMAN	29.0722	28.9291	28.8777	29.0142	28.9507	29.1183
sp|P00918|CAH2_HUMAN Carbonic anhydrase 2 OS=Homo sapiens OX=9606 GN=CA2 PE=1 SV=2	CAH2_HUMAN	20.2467	19.8413	19.4151	19.5115	25.2281	18.0243
sp|P01008|ANT3_HUMAN Antithrombin-III OS=Homo sapiens OX=9606 GN=SERPINC1 PE=1 SV=1	ANT3_HUMAN	33.8551	33.9215	33.8983	33.6823	34.0449	33.8386
sp|P01009|A1AT_HUMAN Alpha-1-antitrypsin OS=Homo sapiens OX=9606 GN=SERPINA1 PE=1 SV=3	A1AT_HUMAN	37.9867	38.1037	38.0291	37.9687	38.0009	38.0744
sp|P01011|AACT_HUMAN Alpha-1-antichymotrypsin OS=Homo sapiens OX=9606 GN=SERPINA3 PE=1 SV=2	AACT_HUMAN	34.2811	34.1808	34.2478	34.2048	34.2203	34.223
sp|P01019|ANGT_HUMAN Angiotensinogen OS=Homo sapiens OX=9606 GN=AGT PE=1 SV=1	ANGT_HUMAN	31.5839	31.5815	31.6248	31.4298	31.6068	31.718
sp|P01023|A2MG_HUMAN Alpha-2-macroglobulin OS=Homo sapiens OX=9606 GN=A2M PE=1 SV=3	A2MG_HUMAN	36.6223	36.7506	36.6719	36.5024	36.7249	36.6651
sp|P01024|CO3_HUMAN Complement C3 OS=Homo sapiens OX=9606 GN=C3 PE=1 SV=2	CO3_HUMAN	37.4315	37.4127	37.3615	37.3877	37.4119	37.4164
sp|P01031|CO5_HUMAN Complement C5 OS=Homo sapiens OX=9606 GN=C5 PE=1 SV=4	CO5_HUMAN	31.6932	31.7231	31.7298	31.599	31.7995	31.7013
sp|P01034|CYTC_HUMAN Cystatin-C OS=Homo sapiens OX=9606 GN=CST3 PE=1 SV=1	CYTC_HUMAN	21.4435	18.2671	26.0381	19.5738	19.404	18.7478
sp|P01042|KNG1_HUMAN Kininogen-1 OS=Homo sapiens OX=9606 GN=KNG1 PE=1 SV=2	KNG1_HUMAN	32.8685	33.0294	32.9035	32.8855	32.9887	32.9153
sp|P01591|IGJ_HUMAN Immunoglobulin J chain OS=Homo sapiens OX=9606 GN=JCHAIN PE=1 SV=4	IGJ_HUMAN	29.6453	29.5382	29.7749	29.7863	29.7521	29.6636
sp|P01594|KV133_HUMAN Immunoglobulin kappa variable 1-33 OS=Homo sapiens OX=9606 GN=IGKV1-33 PE=1 SV=2;sp|P01593|KVD33_HUMAN Immunoglobulin kappa variable 1D-33 OS=Homo sapiens OX=9606 GN=IGKV1D-33 PE=1 SV=2	KV133_HUMAN	28.6587	28.8791	28.7507	28.5209	28.6899	28.8259
sp|P01599|KV117_HUMAN Immunoglobulin kappa variable 1-17 OS=Homo sapiens OX=9606 GN=IGKV1-17 PE=1 SV=2	KV117_HUMAN	29.7356	29.7726	29.9527	29.8023	29.9828	29.679
sp|P01601|KVD16_HUMAN Immunoglobulin kappa variable 1D-16 OS=Homo sapiens OX=9606 GN=IGKV1D-16 PE=3 SV=2	KVD16_HUMAN	19.725	18.5156	18.7137	21.2704	19.1937	23.6338
sp|P01602|KV105_HUMAN Immunoglobulin kappa variable 1-5 OS=Homo sapiens OX=9606 GN=IGKV1-5 PE=1 SV=2	KV105_HUMAN	27.3421	27.7729	27.5746	27.3688	21.5061	19.8363
sp|P01611|KVD12_HUMAN Immunoglobulin kappa variable 1D-12 OS=Homo sapiens OX=9606 GN=IGKV1D-12 PE=1 SV=2;sp|A0A0C4DH73|KV112_HUMAN Immunoglobulin kappa variable 1-12 OS=Homo sapiens OX=9606 GN=IGKV1-12 PE=3 SV=1	KVD12_HUMAN	18.4736	20.5488	19.181	19.6021	20.0173	25.0561
sp|P01615|KVD28_HUMAN Immunoglobulin kappa variable 2D-28 OS=Homo sapiens OX=9606 GN=IGKV2D-28 PE=1 SV=2;sp|A0A075B6P5|KV228_HUMAN Immunoglobulin kappa variable 2-28 OS=Homo sapiens OX=9606 GN=IGKV2-28 PE=3 SV=1;sp|P01614|KVD40_HUMAN Immunoglobulin kappa v	KVD28_HUMAN	32.6586	32.6111	32.733	32.5534	32.6838	32.3658
sp|P01619|KV320_HUMAN Immunoglobulin kappa variable 3-20 OS=Homo sapiens OX=9606 GN=IGKV3-20 PE=1 SV=2	KV320_HUMAN	32.3653	32.5627	32.4916	32.5022	32.5893	32.6157
sp|P01624|KV315_HUMAN Immunoglobulin kappa variable 3-15 OS=Homo sapiens OX=9606 GN=IGKV3-15 PE=1 SV=2;sp|A0A0C4DH55|KVD07_HUMAN Immunoglobulin kappa variable 3D-7 OS=Homo sapiens OX=9606 GN=IGKV3D-7 PE=3 SV=5	KV315_HUMAN	19.4673	19.3683	18.1055	18.0821	20.4021	30.8521
sp|P01700|LV147_HUMAN Immunoglobulin lambda variable 1-47 OS=Homo sapiens OX=9606 GN=IGLV1-47 PE=1 SV=2;sp|P01699|LV144_HUMAN Immunoglobulin lambda variable 1-44 OS=Homo sapiens OX=9606 GN=IGLV1-44 PE=1 SV=2	LV147_HUMAN	29.8543	29.7221	29.5003	29.8304	29.7518	29.7711
sp|P01701|LV151_HUMAN Immunoglobulin lambda variable 1-51 OS=Homo sapiens OX=9606 GN=IGLV1-51 PE=1 SV=2	LV151_HUMAN	28.2857	28.662	28.5645	28.4054	28.516	28.3505
sp|P01703|LV140_HUMAN Immunoglobulin lambda variable 1-40 OS=Homo sapiens OX=9606 GN=IGLV1-40 PE=1 SV=2	LV140_HUMAN	19.7314	20.4694	21.1983	20.8374	25.6199	17.5599
sp|P01704|LV214_HUMAN Immunoglobulin lambda variable 2-14 OS=Homo sapiens OX=9606 GN=IGLV2-14 PE=1 SV=2	LV214_HUMAN	21.6729	19.3152	20.7426	26.9162	18.6125	18.5852
sp|P01714|LV319_HUMAN Immunoglobulin lambda variable 3-19 OS=Homo sapiens OX=9606 GN=IGLV3-19 PE=1 SV=2	LV319_HUMAN	26.9408	26.6577	27.4799	27.6355	26.8529	26.8167
sp|P01717|LV325_HUMAN Immunoglobulin lambda variable 3-25 OS=Homo sapiens OX=9606 GN=IGLV3-25 PE=1 SV=2	LV325_HUMAN	19.6484	18.4168	24.2541	18.3625	20.0777	18.5617
sp|P01718|LV327_HUMAN Immunoglobulin lambda variable 3-27 OS=Homo sapiens OX=9606 GN=IGLV3-27 PE=1 SV=2	LV327_HUMAN	19.048	20.2243	19.4427	19.9964	19.2132	23.8658
sp|P01721|LV657_HUMAN Immunoglobulin lambda variable 6-57 OS=Homo sapiens OX=9606 GN=IGLV6-57 PE=1 SV=2	LV657_HUMAN	27.288	19.8023	27.2208	27.1102	27.4831	27.4265
sp|P01743|HV146_HUMAN Immunoglobulin heavy variable 1-46 OS=Homo sapiens OX=9606 GN=IGHV1-46 PE=1 SV=2	HV146_HUMAN	20.8427	25.3095	19.127	19.0986	20.4747	19.5782
sp|P01764|HV323_HUMAN Immunoglobulin heavy variable 3-23 OS=Homo sapiens OX=9606 GN=IGHV3-23 PE=1 SV=2;sp|P0DP03|HV335_HUMAN Immunoglobulin heavy variable 3-30-5 OS=Homo sapiens OX=9606 GN=IGHV3-30-5 PE=3 SV=1;sp|P01768|HV330_HUMAN Immunoglobulin heavy var	HV323_HUMAN	25.2362	25.2332	25.1913	25.0465	25.108	24.9773
sp|P01780|HV307_HUMAN Immunoglobulin heavy variable 3-7 OS=Homo sapiens OX=9606 GN=IGHV3-7 PE=1 SV=2;sp|P01763|HV348_HUMAN Immunoglobulin heavy variable 3-48 OS=Homo sapiens OX=9606 GN=IGHV3-48 PE=1 SV=2;sp|P01762|HV311_HUMAN Immunoglobulin heavy variable	HV307_HUMAN	30.6814	30.6438	30.5301	30.5737	30.5935	30.7719
sp|P01782|HV309_HUMAN Immunoglobulin heavy variable 3-9 OS=Homo sapiens OX=9606 GN=IGHV3-9 PE=1 SV=2;sp|P0DP04|HV43D_HUMAN Immunoglobulin heavy variable 3-43D OS=Homo sapiens OX=9606 GN=IGHV3-43D PE=3 SV=1	HV309_HUMAN	19.5072	19.0979	18.2044	19.1467	24.2135	18.8189
sp|P01817|HV205_HUMAN Immunoglobulin heavy variable 2-5 OS=Homo sapiens OX=9606 GN=IGHV2-5 PE=1 SV=2	HV205_HUMAN	20.1067	19.1487	19.3085	25.1908	21.1487	18.9643
sp|P01834|IGKC_HUMAN Immunoglobulin kappa constant OS=Homo sapiens OX=9606 GN=IGKC PE=1 SV=2	IGKC_HUMAN	33.0146	33.0002	33.0414	32.6857	32.9937	32.3271
sp|P01857|IGHG1_HUMAN Immunoglobulin heavy constant gamma 1 OS=Homo sapiens OX=9606 GN=IGHG1 PE=1 SV=1;sp|P0DOX5|IGG1_HUMAN Immunoglobulin gamma-1 heavy chain OS=Homo sapiens OX=9606 PE=1 SV=2	IGHG1_HUMAN	37.3945	37.4844	37.3659	37.2271	37.4101	37.4149
sp|P01859|IGHG2_HUMAN Immunoglobulin heavy constant gamma 2 OS=Homo sapiens OX=9606 GN=IGHG2 PE=1 SV=2	IGHG2_HUMAN	34.8755	34.8431	34.8226	34.8159	34.8352	34.8836
sp|P01860|IGHG3_HUMAN Immunoglobulin heavy constant gamma 3 OS=Homo sapiens OX=9606 GN=IGHG3 PE=1 SV=2	IGHG3_HUMAN	31.5089	31.4063	31.4746	31.5753	31.8221	31.1787
sp|P01861|IGHG4_HUMAN Immunoglobulin heavy constant gamma 4 OS=Homo sapiens OX=9606 GN=IGHG4 PE=1 SV=1	IGHG4_HUMAN	28.375	28.4188	28.2808	28.4893	28.1255	28.3878
sp|P01871|IGHM_HUMAN Immunoglobulin heavy constant mu OS=Homo sapiens OX=9606 GN=IGHM PE=1 SV=4	IGHM_HUMAN	34.4277	34.4019	34.4757	34.4804	34.4837	34.5481
sp|P01876|IGHA1_HUMAN Immunoglobulin heavy constant alpha 1 OS=Homo sapiens OX=9606 GN=IGHA1 PE=1 SV=2	IGHA1_HUMAN	35.8635	35.8043	35.7781	35.7905	35.8324	35.7006
sp|P02042|HBD_HUMAN Hemoglobin subunit delta OS=Homo sapiens OX=9606 GN=HBD PE=1 SV=2	HBD_HUMAN	28.7353	28.6294	28.6392	28.685	28.8593	28.5478
sp|P02647|APOA1_HUMAN Apolipoprotein A-I OS=Homo sapiens OX=9606 GN=APOA1 PE=1 SV=1	APOA1_HUMAN	38.5223	38.4843	38.4573	38.4563	38.5167	38.4719
sp|P02649|APOE_HUMAN Apolipoprotein E OS=Homo sapiens OX=9606 GN=APOE PE=1 SV=1	APOE_HUMAN	32.8474	32.827	32.8808	32.8989	32.8468	32.8546
sp|P02652|APOA2_HUMAN Apolipoprotein A-II OS=Homo sapiens OX=9606 GN=APOA2 PE=1 SV=1	APOA2_HUMAN	35.9206	35.4543	35.5671	35.9261	35.7686	36.2271
sp|P02654|APOC1_HUMAN Apolipoprotein C-I OS=Homo sapiens OX=9606 GN=APOC1 PE=1 SV=1	APOC1_HUMAN	33.6878	34.1279	33.7959	33.5891	33.8154	33.3812
sp|P02655|APOC2_HUMAN Apolipoprotein C-II OS=Homo sapiens OX=9606 GN=APOC2 PE=1 SV=1	APOC2_HUMAN	31.2781	31.1263	31.4139	31.4256	31.1282	31.2081
sp|P02656|APOC3_HUMAN Apolipoprotein C-III OS=Homo sapiens OX=9606 GN=APOC3 PE=1 SV=1	APOC3_HUMAN	33.3459	33.2064	33.1777	33.3476	33.2504	33.1731
sp|P02671|FIBA_HUMAN Fibrinogen alpha chain OS=Homo sapiens OX=9606 GN=FGA PE=1 SV=2	FIBA_HUMAN	29.2099	29.066	29.328	29.4414	29.3712	29.1656
sp|P02679|FIBG_HUMAN Fibrinogen gamma chain OS=Homo sapiens OX=9606 GN=FGG PE=1 SV=3	FIBG_HUMAN	20.5847	24.8183	20.4014	17.7649	18.645	18.5543
sp|P02741|CRP_HUMAN C-reactive protein OS=Homo sapiens OX=9606 GN=CRP PE=1 SV=1	CRP_HUMAN	26.4757	18.938	26.5171	19.2979	26.1597	18.9124
sp|P02743|SAMP_HUMAN Serum amyloid P-component OS=Homo sapiens OX=9606 GN=APCS PE=1 SV=2	SAMP_HUMAN	31.4536	31.2203	31.2127	31.4094	31.3666	31.4007
sp|P02745|C1QA_HUMAN Complement C1q subcomponent subunit A OS=Homo sapiens OX=9606 GN=C1QA PE=1 SV=2	C1QA_HUMAN	29.1422	29.3921	29.544	29.3362	29.3646	29.3107
sp|P02746|C1QB_HUMAN Complement C1q subcomponent subunit B OS=Homo sapiens OX=9606 GN=C1QB PE=1 SV=3	C1QB_HUMAN	31.1302	31.2416	31.234	31.1025	31.3069	31.2323
sp|P02747|C1QC_HUMAN Complement C1q subcomponent subunit C OS=Homo sapiens OX=9606 GN=C1QC PE=1 SV=3	C1QC_HUMAN	31.0997	31.0216	31.0103	31.234	31.1874	30.9331
sp|P02748|CO9_HUMAN Complement component C9 OS=Homo sapiens OX=9606 GN=C9 PE=1 SV=2	CO9_HUMAN	31.0904	31.2778	31.2045	31.1168	31.1308	31.0693
sp|P02749|APOH_HUMAN Beta-2-glycoprotein 1 OS=Homo sapiens OX=9606 GN=APOH PE=1 SV=3	APOH_HUMAN	32.1746	32.2897	32.3198	32.4038	32.3029	32.3552
sp|P02750|A2GL_HUMAN Leucine-rich alpha-2-glycoprotein OS=Homo sapiens OX=9606 GN=LRG1 PE=1 SV=2	A2GL_HUMAN	30.5768	30.6255	30.5916	30.6996	30.7045	30.5156
sp|P02751|FINC_HUMAN Fibronectin OS=Homo sapiens OX=9606 GN=FN1 PE=1 SV=4	FINC_HUMAN	33.0651	32.9403	32.9525	32.9185	33.0074	32.9231
sp|P02753|RET4_HUMAN Retinol-binding protein 4 OS=Homo sapiens OX=9606 GN=RBP4 PE=1 SV=3	RET4_HUMAN	30.6371	30.4969	30.6331	30.4945	30.4408	30.3596
sp|P02760|AMBP_HUMAN Protein AMBP OS=Homo sapiens OX=9606 GN=AMBP PE=1 SV=1	AMBP_HUMAN	30.7253	30.7618	30.6682	30.6625	30.7449	30.8802
sp|P02763|A1AG1_HUMAN Alpha-1-acid glycoprotein 1 OS=Homo sapiens OX=9606 GN=ORM1 PE=1 SV=1	A1AG1_HUMAN	34.8859	34.8093	34.9073	34.941	34.6758	34.8555
sp|P02765|FETUA_HUMAN Alpha-2-HS-glycoprotein OS=Homo sapiens OX=9606 GN=AHSG PE=1 SV=2	FETUA_HUMAN	33.9217	34.0352	34.1151	33.9206	34.2301	34.0235
sp|P02766|TTHY_HUMAN Transthyretin OS=Homo sapiens OX=9606 GN=TTR PE=1 SV=1	TTHY_HUMAN	35.6009	35.5939	35.4853	35.5773	35.4666	35.5201
sp|P02768|ALBU_HUMAN Serum albumin OS=Homo sapiens OX=9606 GN=ALB PE=1 SV=2;	ALBU_HUMAN	40.3569	40.2972	40.1952	40.1313	40.1961	40.2381
sp|P02774|VTDB_HUMAN Vitamin D-binding protein OS=Homo sapiens OX=9606 GN=GC PE=1 SV=2	VTDB_HUMAN	33.8173	33.7723	33.7861	33.7776	33.7949	33.6871
sp|P02775|CXCL7_HUMAN Platelet basic protein OS=Homo sapiens OX=9606 GN=PPBP PE=1 SV=3	CXCL7_HUMAN	28.5172	19.7768	19.1156	27.8522	17.8777	28.807
sp|P02776|PLF4_HUMAN Platelet factor 4 OS=Homo sapiens OX=9606 GN=PF4 PE=1 SV=2;sp|P10720|PF4V_HUMAN Platelet factor 4 variant OS=Homo sapiens OX=9606 GN=PF4V1 PE=1 SV=1	PLF4_HUMAN	28.824	28.8387	28.6009	28.9211	28.9307	28.911
sp|P02786|TFR1_HUMAN Transferrin receptor protein 1 OS=Homo sapiens OX=9606 GN=TFRC PE=1 SV=2	TFR1_HUMAN	19.8902	19.8903	18.6666	21.2405	20.5525	19.0274
sp|P02787|TRFE_HUMAN Serotransferrin OS=Homo sapiens OX=9606 GN=TF PE=1 SV=3	TRFE_HUMAN	37.4339	37.3921	37.4344	37.3362	37.4211	37.4447
sp|P02790|HEMO_HUMAN Hemopexin OS=Homo sapiens OX=9606 GN=HPX PE=1 SV=2	HEMO_HUMAN	35.1957	35.1822	35.2249	35.1775	35.2601	35.2219
sp|P03951|FA11_HUMAN Coagulation factor XI OS=Homo sapiens OX=9606 GN=F11 PE=1 SV=1	FA11_HUMAN	20.1694	25.1505	24.8257	19.4236	25.3489	25.1651
sp|P03952|KLKB1_HUMAN Plasma kallikrein OS=Homo sapiens OX=9606 GN=KLKB1 PE=1 SV=1	KLKB1_HUMAN	30.7349	30.5773	30.7325	30.6302	30.7525	30.652
sp|P04003|C4BPA_HUMAN C4b-binding protein alpha chain OS=Homo sapiens OX=9606 GN=C4BPA PE=1 SV=2	C4BPA_HUMAN	31.7278	31.8609	31.8014	31.8084	31.9869	31.9066
sp|P04004|VTNC_HUMAN Vitronectin OS=Homo sapiens OX=9606 GN=VTN PE=1 SV=1	VTNC_HUMAN	32.8658	33.0596	33.0627	32.8761	32.9986	32.956
sp|P04040|CATA_HUMAN Catalase OS=Homo sapiens OX=9606 GN=CAT PE=1 SV=3	CATA_HUMAN	20.6498	19.5957	19.4008	18.1046	18.5836	22.7033
sp|P04070|PROC_HUMAN Vitamin K-dependent protein C OS=Homo sapiens OX=9606 GN=PROC PE=1 SV=1	PROC_HUMAN	26.3572	25.7332	25.7983	26.2188	26.3433	25.7346
sp|P04114|APOB_HUMAN Apolipoprotein B-100 OS=Homo sapiens OX=9606 GN=APOB PE=1 SV=2	APOB_HUMAN	36.4537	36.5419	36.4707	36.3949	36.5118	36.5117
sp|P04180|LCAT_HUMAN Phosphatidylcholine-sterol acyltransferase OS=Homo sapiens OX=9606 GN=LCAT PE=1 SV=1	LCAT_HUMAN	20.3197	19.5614	19.9252	19.0021	21.0945	25.4644
sp|P04196|HRG_HUMAN Histidine-rich glycoprotein OS=Homo sapiens OX=9606 GN=HRG PE=1 SV=1	HRG_HUMAN	32.9421	32.9812	32.9507	32.9616	33.1145	32.9753
sp|P04217|A1BG_HUMAN Alpha-1B-glycoprotein OS=Homo sapiens OX=9606 GN=A1BG PE=1 SV=4	A1BG_HUMAN	33.7603	33.754	33.7945	33.7893	33.9205	33.7806
sp|P04264|K2C1_HUMAN Keratin, type II cytoskeletal 1 OS=Homo sapiens OX=9606 GN=KRT1 PE=1 SV=6;	K2C1_HUMAN	30.9015	31.2748	31.5165	31.4097	30.3296	31.0279
sp|P04275|VWF_HUMAN von Willebrand factor OS=Homo sapiens OX=9606 GN=VWF PE=1 SV=4	VWF_HUMAN	19.9229	24.1146	18.7457	19.8986	18.8256	17.5017
sp|P04278|SHBG_HUMAN Sex hormone-binding globulin OS=Homo sapiens OX=9606 GN=SHBG PE=1 SV=2	SHBG_HUMAN	25.1179	25.1823	18.7952	19.3109	25.322	25.1543
sp|P04406|G3P_HUMAN Glyceraldehyde-3-phosphate dehydrogenase OS=Homo sapiens OX=9606 GN=GAPDH PE=1 SV=3	G3P_HUMAN	20.3471	19.9933	20.0254	18.3965	18.0631	23.4908
sp|P04430|KV116_HUMAN Immunoglobulin kappa variable 1-16 OS=Homo sapiens OX=9606 GN=IGKV1-16 PE=1 SV=2	KV116_HUMAN	26.5394	26.7146	26.6861	26.7248	26.6251	26.2537
sp|P04432|KVD39_HUMAN Immunoglobulin kappa variable 1D-39 OS=Homo sapiens OX=9606 GN=IGKV1D-39 PE=3 SV=2;sp|P01597|KV139_HUMAN Immunoglobulin kappa variable 1-39 OS=Homo sapiens OX=9606 GN=IGKV1-39 PE=1 SV=2	KVD39_HUMAN	21.5539	19.9934	26.5554	18.8859	20.9967	18.2268
sp|P04433|KV311_HUMAN Immunoglobulin kappa variable 3-11 OS=Homo sapiens OX=9606 GN=IGKV3-11 PE=1 SV=1;sp|A0A0A0MRZ8|KVD11_HUMAN Immunoglobulin kappa variable 3D-11 OS=Homo sapiens OX=9606 GN=IGKV3D-11 PE=3 SV=6	KV311_HUMAN	31.9035	32.2195	31.8637	32.1104	31.8245	31.841
sp|P05090|APOD_HUMAN Apolipoprotein D OS=Homo sapiens OX=9606 GN=APOD PE=1 SV=1	APOD_HUMAN	31.3015	31.5491	31.4802	31.4526	31.6393	31.6244
sp|P05154|IPSP_HUMAN Plasma serine protease inhibitor OS=Homo sapiens OX=9606 GN=SERPINA5 PE=1 SV=3	IPSP_HUMAN	27.2632	27.2096	27.0115	27.0121	27.2119	27.1296
sp|P05155|IC1_HUMAN Plasma protease C1 inhibitor OS=Homo sapiens OX=9606 GN=SERPING1 PE=1 SV=2	IC1_HUMAN	34.0691	34.1194	34.1811	34.0205	34.2253	34.044
sp|P05156|CFAI_HUMAN Complement factor I OS=Homo sapiens OX=9606 GN=CFI PE=1 SV=2	CFAI_HUMAN	30.3512	30.4951	30.5529	30.4192	30.5049	30.3529
sp|P05160|F13B_HUMAN Coagulation factor XIII B chain OS=Homo sapiens OX=9606 GN=F13B PE=1 SV=3	F13B_HUMAN	28.1593	28.2224	28.1637	28.3973	28.4815	28.2465
sp|P05452|TETN_HUMAN Tetranectin OS=Homo sapiens OX=9606 GN=CLEC3B PE=1 SV=3;	TETN_HUMAN	28.4743	28.3337	28.4824	28.3207	28.586	28.4303
sp|P05543|THBG_HUMAN Thyroxine-binding globulin OS=Homo sapiens OX=9606 GN=SERPINA7 PE=1 SV=2	THBG_HUMAN	29.0337	29.1084	29.0065	28.9427	29.218	29.1786
sp|P05546|HEP2_HUMAN Heparin cofactor 2 OS=Homo sapiens OX=9606 GN=SERPIND1 PE=1 SV=3	HEP2_HUMAN	32.4	32.4593	32.4261	32.4739	32.5485	32.4473
sp|P06276|CHLE_HUMAN Cholinesterase OS=Homo sapiens OX=9606 GN=BCHE PE=1 SV=1	CHLE_HUMAN	27.2772	27.1644	27.3644	27.1323	27.336	27.4405
sp|P06310|KV230_HUMAN Immunoglobulin kappa variable 2-30 OS=Homo sapiens OX=9606 GN=IGKV2-30 PE=3 SV=2;sp|A0A075B6S6|KVD30_HUMAN Immunoglobulin kappa variable 2D-30 OS=Homo sapiens OX=9606 GN=IGKV2D-30 PE=3 SV=1	KV230_HUMAN	28.7331	28.9279	28.8842	28.8894	28.815	28.2834
sp|P06312|KV401_HUMAN Immunoglobulin kappa variable 4-1 OS=Homo sapiens OX=9606 GN=IGKV4-1 PE=1 SV=1	KV401_HUMAN	31.0309	31.1266	31.0928	31.1203	31.2251	31.2792
sp|P06331|HV434_HUMAN Immunoglobulin heavy variable 4-34 OS=Homo sapiens OX=9606 GN=IGHV4-34 PE=1 SV=2;sp|P01825|HV459_HUMAN Immunoglobulin heavy variable 4-59 OS=Homo sapiens OX=9606 GN=IGHV4-59 PE=1 SV=2;sp|P0DP06|HVD34_HUMAN Immunoglobulin heavy variabl	HV434_HUMAN	28.6969	29.1465	29.1403	29.2264	28.916	28.9964
sp|P06396|GELS_HUMAN Gelsolin OS=Homo sapiens OX=9606 GN=GSN PE=1 SV=1;	GELS_HUMAN	33.3994	33.4751	33.429	33.4389	33.5736	33.4452
sp|P06681|CO2_HUMAN Complement C2 OS=Homo sapiens OX=9606 GN=C2 PE=1 SV=2	CO2_HUMAN	30.4689	30.6006	30.6137	30.5579	30.6632	30.5
sp|P06702|S10A9_HUMAN Protein S100-A9 OS=Homo sapiens OX=9606 GN=S100A9 PE=1 SV=1	S10A9_HUMAN	27.1012	26.9674	27.2229	27.4311	27.1205	27.1778
sp|P06727|APOA4_HUMAN Apolipoprotein A-IV OS=Homo sapiens OX=9606 GN=APOA4 PE=1 SV=3	APOA4_HUMAN	35.6322	35.5868	35.7368	35.6056	35.6815	35.6627
sp|P07225|PROS_HUMAN Vitamin K-dependent protein S OS=Homo sapiens OX=9606 GN=PROS1 PE=1 SV=1	PROS_HUMAN	30.8138	30.7319	30.8196	30.8115	30.7958	30.8566
sp|P07357|CO8A_HUMAN Complement component C8 alpha chain OS=Homo sapiens OX=9606 GN=C8A PE=1 SV=2	CO8A_HUMAN	28.6484	28.6084	28.6329	28.5354	28.6712	28.5232
sp|P07358|CO8B_HUMAN Complement component C8 beta chain OS=Homo sapiens OX=9606 GN=C8B PE=1 SV=3	CO8B_HUMAN	30.2878	30.4299	30.3907	30.3128	30.4196	30.3198
sp|P07360|CO8G_HUMAN Complement component C8 gamma chain OS=Homo sapiens OX=9606 GN=C8G PE=1 SV=3	CO8G_HUMAN	28.1741	28.2938	27.9974	28.1942	27.8965	27.9579
sp|P07996|TSP1_HUMAN Thrombospondin-1 OS=Homo sapiens OX=9606 GN=THBS1 PE=1 SV=2;	TSP1_HUMAN	25.7041	26.0313	25.7958	25.7522	25.9911	26.0147
sp|P08185|CBG_HUMAN Corticosteroid-binding globulin OS=Homo sapiens OX=9606 GN=SERPINA6 PE=1 SV=1	CBG_HUMAN	31.7582	32.0229	31.7103	31.7443	31.9826	31.8986
sp|P08519|APOA_HUMAN Apolipoprotein(a) OS=Homo sapiens OX=9606 GN=LPA PE=1 SV=1	APOA_HUMAN	25.5622	25.5369	18.1221	19.5997	19.4393	25.6346
sp|P08571|CD14_HUMAN Monocyte differentiation antigen CD14 OS=Homo sapiens OX=9606 GN=CD14 PE=1 SV=2	CD14_HUMAN	22.7288	19.6649	17.221	17.287	19.6191	19.5646
sp|P08603|CFAH_HUMAN Complement factor H OS=Homo sapiens OX=9606 GN=CFH PE=1 SV=4	CFAH_HUMAN	34.1558	34.0769	34.0828	34.118	34.1488	34.192
sp|P08637|FCG3A_HUMAN Low affinity immunoglobulin gamma Fc region receptor III-A OS=Homo sapiens OX=9606 GN=FCGR3A PE=1 SV=2	FCG3A_HUMAN	23.9848	24.023	24.4127	24.4451	24.2394	24.2938
sp|P08697|A2AP_HUMAN Alpha-2-antiplasmin OS=Homo sapiens OX=9606 GN=SERPINF2 PE=1 SV=3	A2AP_HUMAN	31.0948	31.0562	31.2538	31.0172	31.2499	31.1218
sp|P09172|DOPO_HUMAN Dopamine beta-hydroxylase OS=Homo sapiens OX=9606 GN=DBH PE=1 SV=3	DOPO_HUMAN	19.5455	22.5859	17.9105	18.521	17.825	17.9008
sp|P09871|C1S_HUMAN Complement C1s subcomponent OS=Homo sapiens OX=9606 GN=C1S PE=1 SV=1	C1S_HUMAN	30.7579	30.7807	30.6929	30.7128	30.9012	30.7413
sp|P09874|PARP1_HUMAN Poly [ADP-ribose] polymerase 1 OS=Homo sapiens OX=9606 GN=PARP1 PE=1 SV=4	PARP1_HUMAN	20.0684	26.1789	20.5679	19.2527	18.4088	20.6771
sp|P0C0L4|CO4A_HUMAN Complement C4-A OS=Homo sapiens OX=9606 GN=C4A PE=1 SV=2	CO4A_HUMAN	29.9665	30.2451	30.0601	29.768	29.9921	29.9944
sp|P0C0L5|CO4B_HUMAN Complement C4-B OS=Homo sapiens OX=9606 GN=C4B PE=1 SV=2	CO4B_HUMAN	35.6873	35.6644	35.7181	35.6666	35.78	35.6227
sp|P0DJI8|SAA1_HUMAN Serum amyloid A-1 protein OS=Homo sapiens OX=9606 GN=SAA1 PE=1 SV=1	SAA1_HUMAN	27.731	27.6512	27.6079	27.8138	27.7854	27.7288
sp|P0DOX2|IGA2_HUMAN Immunoglobulin alpha-2 heavy chain OS=Homo sapiens OX=9606 PE=1 SV=2	IGA2_HUMAN	29.843	30.0297	29.9635	30.0471	29.9776	29.8459
sp|P0DOX3|IGD_HUMAN Immunoglobulin delta heavy chain OS=Homo sapiens OX=9606 PE=1 SV=1;sp|P01880|IGHD_HUMAN Immunoglobulin heavy constant delta OS=Homo sapiens OX=9606 GN=IGHD PE=1 SV=3	IGD_HUMAN	30.4844	30.5669	30.5699	30.5197	30.8471	30.2944
sp|P0DOX6|IGM_HUMAN Immunoglobulin mu heavy chain OS=Homo sapiens OX=9606 PE=1 SV=2	IGM_HUMAN	20.2612	18.8224	20.6951	28.0455	20.5665	19.8965
sp|P0DOX7|IGK_HUMAN Immunoglobulin kappa light chain OS=Homo sapiens OX=9606 PE=1 SV=1	IGK_HUMAN	35.1867	35.2647	35.2277	35.3344	35.3301	35.1508
sp|P0DOX8|IGL1_HUMAN Immunoglobulin lambda-1 light chain OS=Homo sapiens OX=9606 PE=1 SV=1;sp|B9A064|IGLL5_HUMAN Immunoglobulin lambda-like polypeptide 5 OS=Homo sapiens OX=9606 GN=IGLL5 PE=2 SV=2;sp|P0CG04|IGLC1_HUMAN Immunoglobulin lambda constant 1 OS=H	IGL1_HUMAN	34.1215	34.2405	34.1534	33.9572	34.1532	34.0423
sp|P0DOY2|IGLC2_HUMAN Immunoglobulin lambda constant 2 OS=Homo sapiens OX=9606 GN=IGLC2 PE=1 SV=1;sp|P0DOY3|IGLC3_HUMAN Immunoglobulin lambda constant 3 OS=Homo sapiens OX=9606 GN=IGLC3 PE=1 SV=1;sp|P0CF74|IGLC6_HUMAN Immunoglobulin lambda constant 6 OS=Ho	IGLC2_HUMAN	34.4387	34.4128	34.4455	34.2922	34.4095	34.5081
sp|P0DP08|HVD82_HUMAN Immunoglobulin heavy variable 4-38-2 OS=Homo sapiens OX=9606 GN=IGHV4-38-2 PE=3 SV=1	HVD82_HUMAN	19.4857	19.3988	18.2718	24.9993	19.1751	18.6469
sp|P0DP09|KV113_HUMAN Immunoglobulin kappa variable 1-13 OS=Homo sapiens OX=9606 GN=IGKV1-13 PE=3 SV=1;sp|A0A0B4J2D9|KVD13_HUMAN Immunoglobulin kappa variable 1D-13 OS=Homo sapiens OX=9606 GN=IGKV1D-13 PE=3 SV=1	KV113_HUMAN	20.3255	19.7276	24.2933	20.1924	19.7964	18.5566
sp|P10643|CO7_HUMAN Complement component C7 OS=Homo sapiens OX=9606 GN=C7 PE=1 SV=2	CO7_HUMAN	29.6494	29.7168	29.5811	29.7171	29.7661	29.7884
sp|P10909|CLUS_HUMAN Clusterin OS=Homo sapiens OX=9606 GN=CLU PE=1 SV=1	CLUS_HUMAN	33.7159	33.6218	33.7317	33.637	33.7585	33.8124
sp|P11226|MBL2_HUMAN Mannose-binding protein C OS=Homo sapiens OX=9606 GN=MBL2 PE=1 SV=2	MBL2_HUMAN	20.0707	19.813	24.1081	20.9387	18.7034	19.0891
sp|P11597|CETP_HUMAN Cholesteryl ester transfer protein OS=Homo sapiens OX=9606 GN=CETP PE=1 SV=2	CETP_HUMAN	21.0734	23.9324	17.719	21.2785	20.7434	19.1846
sp|P12259|FA5_HUMAN Coagulation factor V OS=Homo sapiens OX=9606 GN=F5 PE=1 SV=4	FA5_HUMAN	26.764	26.7073	26.8715	26.6885	27.034	26.6693
sp|P13647|K2C5_HUMAN Keratin, type II cytoskeletal 5 OS=Homo sapiens OX=9606 GN=KRT5 PE=1 SV=3;	K2C5_HUMAN	20.1976	18.2254	24.3756	19.2603	21.2458	21.471
sp|P13671|CO6_HUMAN Complement component C6 OS=Homo sapiens OX=9606 GN=C6 PE=1 SV=3	CO6_HUMAN	30.3054	30.2341	30.2799	30.3527	30.4407	30.1261
sp|P15169|CBPN_HUMAN Carboxypeptidase N catalytic chain OS=Homo sapiens OX=9606 GN=CPN1 PE=1 SV=1	CBPN_HUMAN	29.5291	29.5448	29.6821	29.6518	29.7743	29.6525
sp|P16070|CD44_HUMAN CD44 antigen OS=Homo sapiens OX=9606 GN=CD44 PE=1 SV=3	CD44_HUMAN	26.636	26.4662	26.1496	26.5872	26.4204	26.5585
sp|P17936|IBP3_HUMAN Insulin-like growth factor-binding protein 3 OS=Homo sapiens OX=9606 GN=IGFBP3 PE=1 SV=2	IBP3_HUMAN	18.8695	18.7177	25.0717	24.8715	25.0085	25.6399
sp|P18428|LBP_HUMAN Lipopolysaccharide-binding protein OS=Homo sapiens OX=9606 GN=LBP PE=1 SV=3	LBP_HUMAN	25.824	26.1086	26.0232	26.1814	26.2726	25.9124
sp|P19652|A1AG2_HUMAN Alpha-1-acid glycoprotein 2 OS=Homo sapiens OX=9606 GN=ORM2 PE=1 SV=2	A1AG2_HUMAN	32.129	32.2621	32.1101	32.0351	31.7515	32.3903
sp|P19823|ITIH2_HUMAN Inter-alpha-trypsin inhibitor heavy chain H2 OS=Homo sapiens OX=9606 GN=ITIH2 PE=1 SV=2	ITIH2_HUMAN	34.4227	34.3592	34.3609	34.3683	34.276	34.2926
sp|P19827|ITIH1_HUMAN Inter-alpha-trypsin inhibitor heavy chain H1 OS=Homo sapiens OX=9606 GN=ITIH1 PE=1 SV=3	ITIH1_HUMAN	33.4417	33.3693	33.3837	33.281	33.381	33.2591
sp|P20742|PZP_HUMAN Pregnancy zone protein OS=Homo sapiens OX=9606 GN=PZP PE=1 SV=4	PZP_HUMAN	28.847	28.8277	28.8788	28.7408	28.8337	28.9979
sp|P22105|TENX_HUMAN Tenascin-X OS=Homo sapiens OX=9606 GN=TNXB PE=1 SV=5	TENX_HUMAN	20.4014	19.7103	16.9859	20.1783	19.9833	21.3964
sp|P22352|GPX3_HUMAN Glutathione peroxidase 3 OS=Homo sapiens OX=9606 GN=GPX3 PE=1 SV=2	GPX3_HUMAN	27.9941	28.0097	27.9196	27.7701	27.9466	28.0506
sp|P22792|CPN2_HUMAN Carboxypeptidase N subunit 2 OS=Homo sapiens OX=9606 GN=CPN2 PE=1 SV=3	CPN2_HUMAN	29.7936	29.6009	29.5525	29.6632	29.5582	29.5539
sp|P22891|PROZ_HUMAN Vitamin K-dependent protein Z OS=Homo sapiens OX=9606 GN=PROZ PE=1 SV=2	PROZ_HUMAN	24.1768	19.2313	19.4686	19.4641	20.1886	19.3904
sp|P23083|HV102_HUMAN Immunoglobulin heavy variable 1-2 OS=Homo sapiens OX=9606 GN=IGHV1-2 PE=1 SV=2	HV102_HUMAN	25.4259	25.6961	25.445	20.1366	25.3997	25.2842
sp|P23142|FBLN1_HUMAN Fibulin-1 OS=Homo sapiens OX=9606 GN=FBLN1 PE=1 SV=4;	FBLN1_HUMAN	27.4355	27.7108	27.5641	27.6065	27.8837	27.554
sp|P24592|IBP6_HUMAN Insulin-like growth factor-binding protein 6 OS=Homo sapiens OX=9606 GN=IGFBP6 PE=1 SV=1	IBP6_HUMAN	18.5592	19.3293	19.1616	19.6553	22.856	19.9281
sp|P25311|ZA2G_HUMAN Zinc-alpha-2-glycoprotein OS=Homo sapiens OX=9606 GN=AZGP1 PE=1 SV=2	ZA2G_HUMAN	32.4923	32.3544	32.5013	32.3831	32.5081	32.3614
sp|P25705|ATPA_HUMAN ATP synthase subunit alpha, mitochondrial OS=Homo sapiens OX=9606 GN=ATP5F1A PE=1 SV=1	ATPA_HUMAN	21.1043	20.7727	20.1175	19.9414	23.2296	19.0641
sp|P26927|HGFL_HUMAN Hepatocyte growth factor-like protein OS=Homo sapiens OX=9606 GN=MST1 PE=1 SV=2;sp|Q2TV78|MST1L_HUMAN Putative macrophage stimulating 1-like protein OS=Homo sapiens OX=9606 GN=MST1L PE=2 SV=2	HGFL_HUMAN	25.7654	25.8575	25.8989	25.6804	25.6381	26.0348
sp|P27169|PON1_HUMAN Serum paraoxonase/arylesterase 1 OS=Homo sapiens OX=9606 GN=PON1 PE=1 SV=3	PON1_HUMAN	31.4375	31.4318	31.2784	31.3788	31.4012	31.5299
sp|P29622|KAIN_HUMAN Kallistatin OS=Homo sapiens OX=9606 GN=SERPINA4 PE=1 SV=3	KAIN_HUMAN	30.7557	30.7461	30.8198	30.7164	30.8679	30.9435
sp|P30043|BLVRB_HUMAN Flavin reductase (NADPH) OS=Homo sapiens OX=9606 GN=BLVRB PE=1 SV=3	BLVRB_HUMAN	18.721	25.3907	19.5981	20.2745	18.4244	25.8411
sp|P32119|PRDX2_HUMAN Peroxiredoxin-2 OS=Homo sapiens OX=9606 GN=PRDX2 PE=1 SV=5;sp|Q06830|PRDX1_HUMAN Peroxiredoxin-1 OS=Homo sapiens OX=9606 GN=PRDX1 PE=1 SV=1	PRDX2_HUMAN	24.534	20.1487	19.5413	24.4442	20.4776	17.7407
sp|P33151|CADH5_HUMAN Cadherin-5 OS=Homo sapiens OX=9606 GN=CDH5 PE=1 SV=5	CADH5_HUMAN	19.7388	18.9491	24.5069	18.2619	18.9506	19.1392
sp|P35527|K1C9_HUMAN Keratin, type I cytoskeletal 9 OS=Homo sapiens OX=9606 GN=KRT9 PE=1 SV=3;	K1C9_HUMAN	29.0216	29.4457	29.6319	29.6514	28.4147	28.8309
sp|P35542|SAA4_HUMAN Serum amyloid A-4 protein OS=Homo sapiens OX=9606 GN=SAA4 PE=1 SV=2	SAA4_HUMAN	32.4591	32.568	32.4605	32.4362	32.547	32.4581
sp|P35858|ALS_HUMAN Insulin-like growth factor-binding protein complex acid labile subunit OS=Homo sapiens OX=9606 GN=IGFALS PE=1 SV=1	ALS_HUMAN	29.6082	29.5449	29.8839	29.8323	29.8071	29.7826
sp|P36955|PEDF_HUMAN Pigment epithelium-derived factor OS=Homo sapiens OX=9606 GN=SERPINF1 PE=1 SV=4	PEDF_HUMAN	30.0938	30.053	30.0419	30.0186	30.1795	30.0913
sp|P40197|GPV_HUMAN Platelet glycoprotein V OS=Homo sapiens OX=9606 GN=GP5 PE=1 SV=1	GPV_HUMAN	19.2314	19.5538	19.9775	21.685	17.828	19.7146
sp|P41222|PTGDS_HUMAN Prostaglandin-H2 D-isomerase OS=Homo sapiens OX=9606 GN=PTGDS PE=1 SV=1	PTGDS_HUMAN	20.6692	20.5813	20.4039	17.3886	17.8931	19.1465
sp|P43251|BTD_HUMAN Biotinidase OS=Homo sapiens OX=9606 GN=BTD PE=1 SV=2	BTD_HUMAN	26.7227	26.1917	26.4104	17.7565	26.3757	26.4976
sp|P43652|AFAM_HUMAN Afamin OS=Homo sapiens OX=9606 GN=AFM PE=1 SV=1	AFAM_HUMAN	30.8144	30.8409	30.5018	30.7169	30.6317	30.7634
sp|P48740|MASP1_HUMAN Mannan-binding lectin serine protease 1 OS=Homo sapiens OX=9606 GN=MASP1 PE=1 SV=3	MASP1_HUMAN	25.9667	25.8975	25.9935	26.0367	25.9295	25.8566
sp|P49747|COMP_HUMAN Cartilage oligomeric matrix protein OS=Homo sapiens OX=9606 GN=COMP PE=1 SV=2;;sp|P35443|TSP4_HUMAN Thrombospondin-4 OS=Homo sapiens OX=9606 GN=THBS4 PE=1 SV=2	COMP_HUMAN	21.7427	20.4352	24.3139	18.6199	18.6247	19.9547
sp|P49908|SEPP1_HUMAN Selenoprotein P OS=Homo sapiens OX=9606 GN=SELENOP PE=1 SV=3	SEPP1_HUMAN	20.7349	26.7356	18.6303	18.9746	26.7811	26.41
sp|P51884|LUM_HUMAN Lumican OS=Homo sapiens OX=9606 GN=LUM PE=1 SV=2	LUM_HUMAN	30.7953	30.6294	30.8538	30.8768	30.8243	30.8083
sp|P55056|APOC4_HUMAN Apolipoprotein C-IV OS=Homo sapiens OX=9606 GN=APOC4 PE=1 SV=1	APOC4_HUMAN	27.773	27.5951	27.5192	28.4713	27.5893	27.6776
sp|P55058|PLTP_HUMAN Phospholipid transfer protein OS=Homo sapiens OX=9606 GN=PLTP PE=1 SV=1	PLTP_HUMAN	18.829	20.2328	21.0863	22.7306	17.7898	18.982
sp|P61626|LYSC_HUMAN Lysozyme C OS=Homo sapiens OX=9606 GN=LYZ PE=1 SV=1	LYSC_HUMAN	19.6677	25.0696	18.0446	18.7593	17.2997	18.4961
sp|P61769|B2MG_HUMAN Beta-2-microglobulin OS=Homo sapiens OX=9606 GN=B2M PE=1 SV=1	B2MG_HUMAN	27.3876	27.582	27.622	27.8312	27.6684	27.8182
sp|P62328|TYB4_HUMAN Thymosin beta-4 OS=Homo sapiens OX=9606 GN=TMSB4X PE=1 SV=2	TYB4_HUMAN	26.7247	26.3646	26.8553	26.9542	26.5135	26.3403
sp|P63104|1433Z_HUMAN 14-3-3 protein zeta/delta OS=Homo sapiens OX=9606 GN=YWHAZ PE=1 SV=1	1433Z_HUMAN	19.6192	21.5195	20.6432	19.0939	20.5552	21.1852
sp|P63261|ACTG_HUMAN Actin, cytoplasmic 2 OS=Homo sapiens OX=9606 GN=ACTG1 PE=1 SV=1;sp|P60709|ACTB_HUMAN Actin, cytoplasmic 1 OS=Homo sapiens OX=9606 GN=ACTB PE=1 SV=1;sp|Q6S8J3|POTEE_HUMAN POTE ankyrin domain family member E OS=Homo sapiens OX=9606 GN=PO	ACTG_HUMAN	28.3889	28.4682	28.6858	28.4703	28.7051	28.3314
sp|P68133|ACTS_HUMAN Actin, alpha skeletal muscle OS=Homo sapiens OX=9606 GN=ACTA1 PE=1 SV=1;sp|P68032|ACTC_HUMAN Actin, alpha cardiac muscle 1 OS=Homo sapiens OX=9606 GN=ACTC1 PE=1 SV=1;sp|P63267|ACTH_HUMAN Actin, gamma-enteric smooth muscle OS=Homo sapie	ACTS_HUMAN	20.8356	20.4636	21.849	19.3646	23.0598	19.8351
sp|P68871|HBB_HUMAN Hemoglobin subunit beta OS=Homo sapiens OX=9606 GN=HBB PE=1 SV=2	HBB_HUMAN	35.6331	35.5052	35.5801	35.5225	35.6324	35.622
sp|P69905|HBA_HUMAN Hemoglobin subunit alpha OS=Homo sapiens OX=9606 GN=HBA1 PE=1 SV=2	HBA_HUMAN	35.2923	35.2219	35.2584	35.1911	35.4678	35.32
sp|P80108|PHLD_HUMAN Phosphatidylinositol-glycan-specific phospholipase D OS=Homo sapiens OX=9606 GN=GPLD1 PE=1 SV=3	PHLD_HUMAN	28.0246	28.0919	28.111	27.9134	28.1628	28.1754
sp|P80748|LV321_HUMAN Immunoglobulin lambda variable 3-21 OS=Homo sapiens OX=9606 GN=IGLV3-21 PE=1 SV=2	LV321_HUMAN	27.9335	28.2169	28.5085	28.3193	28.6483	28.255
sp|Q02985|FHR3_HUMAN Complement factor H-related protein 3 OS=Homo sapiens OX=9606 GN=CFHR3 PE=1 SV=2	FHR3_HUMAN	18.8602	19.2578	24.41	24.5745	20.6734	18.4948
sp|Q03591|FHR1_HUMAN Complement factor H-related protein 1 OS=Homo sapiens OX=9606 GN=CFHR1 PE=1 SV=2;sp|P36980|FHR2_HUMAN Complement factor H-related protein 2 OS=Homo sapiens OX=9606 GN=CFHR2 PE=1 SV=1	FHR1_HUMAN	29.3481	28.9644	29.3684	29.0739	29.1092	29.0996
sp|Q06033|ITIH3_HUMAN Inter-alpha-trypsin inhibitor heavy chain H3 OS=Homo sapiens OX=9606 GN=ITIH3 PE=1 SV=2	ITIH3_HUMAN	30.291	30.5222	30.476	30.1758	30.5195	30.2957
sp|Q06141|REG3A_HUMAN Regenerating islet-derived protein 3-alpha OS=Homo sapiens OX=9606 GN=REG3A PE=1 SV=1	REG3A_HUMAN	18.2289	16.8469	19.735	18.1851	26.5618	18.428
sp|Q08380|LG3BP_HUMAN Galectin-3-binding protein OS=Homo sapiens OX=9606 GN=LGALS3BP PE=1 SV=1	LG3BP_HUMAN	27.8943	27.778	28.1096	27.9598	28.0018	27.8928
sp|Q12805|FBLN3_HUMAN EGF-containing fibulin-like extracellular matrix protein 1 OS=Homo sapiens OX=9606 GN=EFEMP1 PE=1 SV=2	FBLN3_HUMAN	19.225	19.4834	19.3532	17.2955	20.3064	24.3088
sp|Q13616|CUL1_HUMAN Cullin-1 OS=Homo sapiens OX=9606 GN=CUL1 PE=1 SV=2	CUL1_HUMAN	18.7287	18.8566	19.7725	17.5038	26.0296	18.8223
sp|Q13790|APOF_HUMAN Apolipoprotein F OS=Homo sapiens OX=9606 GN=APOF PE=1 SV=2	APOF_HUMAN	20.7986	27.5169	19.6513	27.7131	18.818	27.1987
sp|Q14520|HABP2_HUMAN Hyaluronan-binding protein 2 OS=Homo sapiens OX=9606 GN=HABP2 PE=1 SV=1	HABP2_HUMAN	28.412	28.592	28.3523	28.3127	28.2488	28.1202
sp|Q14624|ITIH4_HUMAN Inter-alpha-trypsin inhibitor heavy chain H4 OS=Homo sapiens OX=9606 GN=ITIH4 PE=1 SV=4	ITIH4_HUMAN	33.9857	33.9492	34.0116	33.9485	34.0434	33.9877
sp|Q15166|PON3_HUMAN Serum paraoxonase/lactonase 3 OS=Homo sapiens OX=9606 GN=PON3 PE=1 SV=3	PON3_HUMAN	19.804	22.1429	18.3688	18.0257	19.6562	19.2746
sp|Q15485|FCN2_HUMAN Ficolin-2 OS=Homo sapiens OX=9606 GN=FCN2 PE=1 SV=2	FCN2_HUMAN	18.4775	20.1805	18.214	18.4518	19.9637	24.5621
sp|Q15582|BGH3_HUMAN Transforming growth factor-beta-induced protein ig-h3 OS=Homo sapiens OX=9606 GN=TGFBI PE=1 SV=1	BGH3_HUMAN	25.668	26.0084	25.9131	25.8138	25.9999	25.6629
sp|Q15848|ADIPO_HUMAN Adiponectin OS=Homo sapiens OX=9606 GN=ADIPOQ PE=1 SV=1	ADIPO_HUMAN	27.2043	27.8604	28.1361	27.8	27.7355	27.5975
sp|Q16610|ECM1_HUMAN Extracellular matrix protein 1 OS=Homo sapiens OX=9606 GN=ECM1 PE=1 SV=2	ECM1_HUMAN	25.4403	25.1445	25.2209	24.9892	25.2665	25.01
sp|Q5VU43|MYOME_HUMAN Myomegalin OS=Homo sapiens OX=9606 GN=PDE4DIP PE=1 SV=3;sp|Q96SN8|CK5P2_HUMAN CDK5 regulatory subunit-associated protein 2 OS=Homo sapiens OX=9606 GN=CDK5RAP2 PE=1 SV=5	MYOME_HUMAN	20.2146	19.6795	19.0527	24.5659	24.6078	19.3673
sp|Q6EMK4|VASN_HUMAN Vasorin OS=Homo sapiens OX=9606 GN=VASN PE=1 SV=1	VASN_HUMAN	18.1282	20.6491	19.1482	23.6973	19.577	19.4268
sp|Q6P387|CP046_HUMAN Uncharacterized protein C16orf46 OS=Homo sapiens OX=9606 GN=C16orf46 PE=2 SV=2	CP046_HUMAN	20.3092	19.382	19.0055	18.0691	18.9874	25.5253
sp|Q6PL18|ATAD2_HUMAN ATPase family AAA domain-containing protein 2 OS=Homo sapiens OX=9606 GN=ATAD2 PE=1 SV=1	ATAD2_HUMAN	21.3032	21.8441	20.859	25.601	19.229	21.153
sp|Q6ULP2|AFTIN_HUMAN Aftiphilin OS=Homo sapiens OX=9606 GN=AFTPH PE=1 SV=3	AFTIN_HUMAN	18.4908	19.4311	21.2509	18.4483	24.071	19.9334
sp|Q6UXB8|PI16_HUMAN Peptidase inhibitor 16 OS=Homo sapiens OX=9606 GN=PI16 PE=1 SV=1	PI16_HUMAN	25.7958	25.9062	25.9171	26.1163	25.8207	25.9851
sp|Q86YZ3|HORN_HUMAN Hornerin OS=Homo sapiens OX=9606 GN=HRNR PE=1 SV=2;	HORN_HUMAN	19.7415	18.5864	19.1062	18.8647	20.3069	24.4726
sp|Q92905|CSN5_HUMAN COP9 signalosome complex subunit 5 OS=Homo sapiens OX=9606 GN=COPS5 PE=1 SV=4	CSN5_HUMAN	19.7757	20.0851	19.8517	23.7661	18.5764	19.0781
sp|Q92954|PRG4_HUMAN Proteoglycan 4 OS=Homo sapiens OX=9606 GN=PRG4 PE=1 SV=3	PRG4_HUMAN	25.604	25.6688	25.7776	25.4484	25.7696	25.5241
sp|Q96CV9|OPTN_HUMAN Optineurin OS=Homo sapiens OX=9606 GN=OPTN PE=1 SV=3	OPTN_HUMAN	20.1717	18.3674	19.5297	19.9373	27.439	18.0061
sp|Q96IY4|CBPB2_HUMAN Carboxypeptidase B2 OS=Homo sapiens OX=9606 GN=CPB2 PE=1 SV=2	CBPB2_HUMAN	28.5057	28.7187	28.8197	28.6129	28.8234	28.4815
sp|Q96KN2|CNDP1_HUMAN Beta-Ala-His dipeptidase OS=Homo sapiens OX=9606 GN=CNDP1 PE=1 SV=4	CNDP1_HUMAN	27.9337	27.91	28.0136	27.9908	28.0496	27.8826
sp|Q96L50|LLR1_HUMAN Leucine-rich repeat protein 1 OS=Homo sapiens OX=9606 GN=LRR1 PE=1 SV=2	LLR1_HUMAN	28.344	28.9498	27.9113	29.0141	28.2563	28.9114
sp|Q96PD5|PGRP2_HUMAN N-acetylmuramoyl-L-alanine amidase OS=Homo sapiens OX=9606 GN=PGLYRP2 PE=1 SV=1	PGRP2_HUMAN	30.8957	31.174	31.1409	30.9396	31.1613	30.8819
sp|Q9NQ79|CRAC1_HUMAN Cartilage acidic protein 1 OS=Homo sapiens OX=9606 GN=CRTAC1 PE=1 SV=2	CRAC1_HUMAN	24.8501	25.3706	25.1609	25.1534	25.1878	25.417
sp|Q9NZP8|C1RL_HUMAN Complement C1r subcomponent-like protein OS=Homo sapiens OX=9606 GN=C1RL PE=1 SV=2	C1RL_HUMAN	26.6444	26.4406	26.2737	26.3012	26.54	26.6923
sp|Q9UGM5|FETUB_HUMAN Fetuin-B OS=Homo sapiens OX=9606 GN=FETUB PE=1 SV=2	FETUB_HUMAN	25.0467	19.0451	25.4991	25.0245	25.3586	25.4182
sp|Q9UHG3|PCYOX_HUMAN Prenylcysteine oxidase 1 OS=Homo sapiens OX=9606 GN=PCYOX1 PE=1 SV=3	PCYOX_HUMAN	19.6214	19.9188	25.0061	20.6793	25.0751	21.1288
sp|Q9UK55|ZPI_HUMAN Protein Z-dependent protease inhibitor OS=Homo sapiens OX=9606 GN=SERPINA10 PE=1 SV=1	ZPI_HUMAN	26.0346	26.2363	26.0765	25.9149	26.3592	26.1833
sp|Q9Y2G1|MYRF_HUMAN Myelin regulatory factor OS=Homo sapiens OX=9606 GN=MYRF PE=1 SV=3	MYRF_HUMAN	18.6859	20.425	20.1747	19.4878	19.3967	23.627
sp|Q9Y6R7|FCGBP_HUMAN IgGFc-binding protein OS=Homo sapiens OX=9606 GN=FCGBP PE=1 SV=3	FCGBP_HUMAN	19.4808	20.3015	20.4123	19.1646	16.8278	23.2994
