# Supplementary material for: Optimised plasma sample preparation and LC‐MS analysis to support large‐scale proteomic analysis of clinical trial specimens: Application to the Fenofibrate Intervention and Event Lowering in Diabetes (FIELD) trial
Source: Proteomics Clin Appl. 2023 Mar 22;17(3):2200106. doi: 10.1002/prca.202200106 (PMC10909541; doi:10.1002/prca.202200106)
Supplement: Supplementary file 6 — Supplementary Information [file PRCA-17-2200106-s002.xlsx]

## Sheet: Table S5
ProteinAccessions	PG.ProteinDescriptions	Patient 1 -pre	Patient 2 -pre	Patient 3 -pre	Patient 4 -pre	Patient 5 -pre	Patient 6 -pre	Patient 7 -pre	Patient 8 -pre	Patient 9 -pre	Patient 10 -pre	Patient 11 -pre	Patient 12 -pre	Patient 13 -pre	Patient 14 -pre	Patient 15 -pre	Patient 1-Post	Patient 2-Post	Patient 3-Post	Patient 4-Post	Patient 5-Post	Patient 6-Post	Patient 7-Post	Patient 8-Post	Patient 9-Post	Patient 10-Post	Patient 11-Post	Patient 12-Post	Patient 13-Post	Patient 14-Post	Patient 15-Post	Mean Pre	Mean Post	Log2 FC Post-Pre	T-Test
P02787	Serotransferrin	22.4934	22.6856	22.428	22.9459	22.7184	22.4263	22.6545	22.3185	22.7461	22.2547	22.7758	22.3387	22.8665	22.8405	22.8072	22.4984	23.0204	22.8968	23.3829	22.8682	22.2736	22.9585	22.5568	22.9867	22.1916	22.9422	22.9181	22.897	22.9589	22.6668	22.62	22.8011	0.18112	0.00681944
B9A064	Immunoglobulin lambda-like polypeptide 5	22.1574	21.483	20.7734	20.8127	21.3248	21.1593	21.4517	21.2546	21.1993	21.1663	20.5353	21.4837	20.7185	20.4198	21.2016	21.6908	20.8468	20.4917	20.5056	21.1388	21.1663	21.0924	20.9476	21.066	21.2698	20.7358	21.2379	20.9046	20.4333	21.0901	21.1428	20.9745	-0.16826	0.0167143
A0A0C4DH24	Immunoglobulin kappa variable 6-21	15.8736	5.55577	5.04588	6.13767	6.51425	6.1297	14.6386	6.52163	4.73155	5.08925	5.06172	13.5348	5.06526	6.8785	5.74468	14.9454	4.54476	4.23413	5.53553	4.48023	5.31768	6.15308	5.72941	3.8525	5.81702	4.74075	4.03347	4.47727	4.09292	5.01824	7.50152	5.53149	-1.97003	0.0218053
P04003	C4b-binding protein alpha chain	18.0587	18.2012	18.3164	18.7173	18.668	18.6519	18.2732	18.4377	17.976	18.9196	17.896	18.2705	17.5157	18.4095	18.2273	18.223	18.8213	18.8999	18.6521	18.7251	18.7675	18.4394	18.7231	18.4205	18.4617	18.049	18.5983	18.197	18.6456	17.9865	18.3026	18.5073	0.204733	0.0237768
P04350;P07437;P68371	Tubulin beta chain;Tubulin beta-4A chain;Tubulin beta-4B chain	5.5739	6.4311	3.9657	4.68213	4.2174	5.25794	5.09792	4.13249	5.08975	5.70399	6.1933	3.11476	5.02399	7.56127	5.2843	5.91009	5.78211	14.0526	6.48742	5.04636	6.05265	12.701	4.54244	14.5018	4.87788	15.9198	7.00347	4.42813	4.84495	5.11363	5.15533	7.81762	2.66229	0.0327704
P20742	Pregnancy zone protein	19.9412	19.5158	19.0634	18.7204	19.4732	18.8185	18.8612	19.4116	18.6954	19.2847	19.2884	19.5527	20.0067	18.4983	19.5209	18.9975	19.1812	18.2299	18.8333	19.1949	18.4061	18.6101	19.4627	18.3657	19.6635	19.3157	19.557	19.7048	18.7138	19.1956	19.2435	19.0288	-0.214707	0.0372632
P29622	Kallistatin	16.1167	15.987	15.7528	15.8437	15.8283	15.0785	15.7479	15.924	15.9893	15.8924	15.9099	15.2462	16.1949	15.8203	16.264	15.9932	15.5699	15.9243	16.0395	15.5335	14.9024	15.7643	15.647	15.9652	15.399	16.0632	15.1043	16.0338	15.863	15.8555	15.8397	15.7105	-0.129187	0.0399967
P01721	Immunoglobulin lambda variable 6-57	15.2117	16.1669	3.47424	5.70769	4.79878	5.74938	16.3285	16.4655	5.06756	6.09914	4.41715	15.816	14.948	4.65857	15.6941	16.1497	15.4216	15.5779	5.47254	15.8359	15.3789	15.9147	16.4636	15.1744	5.00467	5.14895	15.6641	14.6833	4.20519	15.9941	10.0402	12.806	2.76576	0.0508678
P07225	Vitamin K-dependent protein S	15.9216	16.2937	16.5901	16.6034	16.4606	16.3963	16.2782	16.2244	16.3517	16.7724	16.336	16.4265	16.483	16.6051	16.4366	16.1259	16.2314	17.0471	16.8937	16.6246	16.813	16.249	16.4742	16.4452	16.4808	16.3468	16.5098	16.4868	16.6509	16.4065	16.412	16.519	0.107073	0.052111
P02748	Complement component C9	15.7527	16.3351	16.1369	16.216	17.5639	16.6304	16.4065	15.9986	16.1445	16.6144	17.0937	16.6092	15.9015	16.3876	16.7067	15.6079	16.1417	16.5557	16.397	16.4333	16.749	15.2	16.4596	15.9881	16.6736	15.8689	16.2985	15.6676	16.1259	15.83	16.4332	16.1331	-0.30006	0.0569387
P02747	Complement C1q subcomponent subunit C	18.0961	18.9685	18.1271	18.4646	18.2937	18.231	18.2636	18.0991	18.6011	18.5571	18.3374	18.2317	18.6673	18.3391	18.2799	18.6279	18.6581	18.6905	18.5006	18.4232	18.689	18.222	18.6206	18.7797	18.1913	18.5979	18.7115	18.3886	18.4163	18.5458	18.3705	18.5375	0.167047	0.0598406
P06727	Apolipoprotein A-IV	17.8459	18.3596	18.134	18.2915	16.822	17.5718	17.6143	17.9392	18.3211	18.5006	19.3637	18.3238	17.7315	17.5807	17.8775	18.4528	18.8687	18.4028	18.6933	17.6099	17.3837	18.2331	17.4934	18.6141	18.62	18.6269	18.6295	18.2581	17.5415	18.1722	18.0185	18.24	0.22152	0.0601739
P43652	Afamin	17.9623	17.7895	17.7121	17.4678	17.9934	18.2087	18.057	18.3957	18.1407	17.4915	18.1795	17.5808	18.1471	18.0221	18.6076	18.2946	17.927	18.7628	17.5156	18.5113	18.3058	18.423	18.3611	18.4924	16.8898	18.1496	17.8084	18.3094	18.2475	18.5424	17.9837	18.1694	0.18566	0.0614529
P04439;P05534;P10319;P13746;P13746-2;P16188;P18464;P18465;P30443;P30447;P30455;P30464;P30484;P30490;P30491;P30492;P30493;P30495;P30498;P30504;P30508;P30510;P30685;Q29940;Q29960;Q29960-2	HLA class I histocompatibility antigen, A-1 alpha chain;HLA class I histocompatibility antigen, A-11 alpha chain;HLA class I histocompatibility antigen, A-23 alpha chain;HLA class I histocompatibility antigen, A-24 alpha chain;HLA class I histocompatibility antigen, A-3 alpha chain;HLA class I histocompatibility antigen, A-30 alpha chain;HLA class I histocompatibility antigen, A-36 alpha chain;HL…	5.19065	14.6475	2.91513	3.99517	3.79168	7.00746	4.58715	4.50197	6.56383	5.90467	5.0295	6.46776	5.97495	4.66998	5.02918	12.8833	13.924	5.23605	6.08003	4.28488	13.8235	5.64895	5.08858	4.6166	4.99938	12.9944	6.19525	5.15593	5.01509	5.22113	5.75177	7.41114	1.65937	0.0658626
P22352	Glutathione peroxidase 3	15.9405	15.6713	15.5716	15.8752	16.1478	15.5098	15.6402	15.6671	15.989	16.357	15.4032	15.3966	15.964	15.6722	15.6316	16.262	15.5377	15.9901	16.3883	16.2367	16.1017	15.8056	16.101	15.7954	16.0956	15.3318	15.0411	15.9067	16.1364	16.2096	15.7625	15.9293	0.16684	0.0689399
P68032;P68133	Actin, alpha cardiac muscle 1;Actin, alpha skeletal muscle	16.0683	14.4546	16.472	16.2021	4.90485	4.59066	16.7623	14.9282	15.4014	15.3753	17.1713	5.28757	15.3994	15.6912	14.6319	15.6325	15.2096	17.5696	16.37	13.9742	13.728	17.8235	15.8285	17.47	15.4051	17.7823	5.67529	14.8389	14.832	14.65	13.5561	15.1193	1.56323	0.0751569
P01009	Alpha-1-antitrypsin	22.1043	21.5579	22.3573	22.6936	22.6602	21.9558	22.2349	21.7435	22.3477	22.6248	22.3349	23.2535	22.4898	22.6761	22.3057	22.3116	21.8028	22.9831	22.848	22.7892	22.5274	22.1956	22.0382	22.4452	22.3733	22.2433	23.3539	22.2803	22.5819	22.4285	22.356	22.4802	0.124153	0.0754616
Q641Q2;Q641Q2-2;Q9Y4E1;Q9Y4E1-2;Q9Y4E1-3;Q9Y4E1-4;Q9Y4E1-5;Q9Y4E1-6	Isoform 2 of WASH complex subunit 2A;Isoform 2 of WASH complex subunit 2C;Isoform 3 of WASH complex subunit 2C;Isoform 4 of WASH complex subunit 2C;Isoform 5 of WASH complex subunit 2C;Isoform 6 of WASH complex subunit 2C;WASH complex subunit 2A;WASH complex subunit 2C	5.87002	5.16158	12.7127	5.90025	5.44852	5.99153	13.0056	5.65094	4.94852	7.20448	5.23401	4.49513	5.29377	5.76138	6.05378	3.94945	4.79093	4.35233	5.97903	4.66672	3.89786	5.80849	4.52701	6.49522	6.20163	3.65073	5.06538	5.83164	6.40756	6.32198	6.58215	5.1964	-1.38575	0.0761785
P02775	Platelet basic protein	5.07441	4.98854	14.4146	14.7064	13.6667	6.1964	14.8632	5.04899	5.57495	4.3775	15.2026	5.29587	4.62893	4.10702	4.95074	14.4314	3.9001	16.6168	15.4898	4.58627	5.59387	17.3486	14.6226	16.1796	13.4355	16.3938	5.65512	5.87428	5.21159	5.91749	8.20646	10.7505	2.544	0.078599
P12259	Coagulation factor V	4.69332	5.21269	13.3369	14.04	5.70297	4.47564	3.99186	5.10688	13.001	12.1015	13.8597	5.55287	13.6298	13.5582	12.8871	4.21176	5.55375	13.4697	13.8573	13.2177	12.9969	12.7467	13.7835	13.7406	4.47407	13.6317	12.7344	13.9424	13.3408	13.8103	9.41003	11.7008	2.29074	0.0820679
A0A0C4DH68	Immunoglobulin kappa variable 2-24	19.2838	18.3002	19.0483	16.7327	18.4891	18.5697	18.4124	18.4456	17.4846	17.6487	19.9605	19.531	17.2291	17.859	18.7498	18.429	17.7576	18.434	17.873	19.0076	17.6882	18.4457	18.469	5.3448	18.1417	16.6189	17.612	18.2962	4.13263	17.4378	18.383	16.2459	-2.13709	0.0899179
A0A0C4DH25	Immunoglobulin kappa variable 3D-20	20.6059	19.7836	19.1605	19.6353	19.633	19.3021	19.2648	20.4351	19.3094	19.4799	19.4621	20.337	20.0751	19.1302	18.9797	20.1744	19.6563	19.2118	19.6901	19.7402	19.2538	19.4129	20.0021	19.2552	19.4585	19.3642	20.3058	20.0073	18.9919	18.9307	19.6396	19.5637	-0.0759	0.0980162
P62805	Histone H4	18.009	13.7261	17.2791	5.56559	14.2025	14.9663	18.0185	3.78299	14.3114	14.393	13.8472	4.82985	13.8647	13.9321	14.0024	5.6819	4.75464	13.4618	5.62983	5.6277	14.0046	13.8595	3.70917	14.0259	17.8473	13.0746	14.1247	13.3311	4.22377	13.4876	12.982	10.4563	-2.52577	0.101792
P05154	Plasma serine protease inhibitor	4.27137	15.4312	14.8004	15.3449	14.6867	5.82794	3.54587	15.4213	6.32711	5.64531	15.3317	14.368	5.01705	4.91682	15.4321	15.1302	15.3354	15.5591	15.7731	3.95186	14.6342	6.69333	14.9648	15.6086	12.869	14.1693	14.3445	15.0764	6.12596	14.5924	10.4245	12.9885	2.56403	0.107224
P01024	Complement C3	21.1581	20.8882	21.4233	21.2842	20.2865	21.5783	21.2644	21.3526	20.8259	20.9606	21.2305	20.9121	21.531	21.4107	21.3267	21.3036	21.045	21.8296	21.3017	20.3416	21.7796	21.5961	21.3686	21.1629	20.9475	21.3626	21.0399	21.2173	21.2754	21.1532	21.1622	21.2483	0.0861	0.114084
O14791;O14791-2;O14791-3	Apolipoprotein L1;Isoform 2 of Apolipoprotein L1;Isoform 3 of Apolipoprotein L1	6.34409	15.7356	15.8448	16.5943	15.8387	16.5317	15.7819	16.2495	15.7329	5.79376	16.1412	15.8268	15.6085	15.0521	15.5798	16.2277	16.4742	16.7228	16.3807	15.8474	16.0221	15.631	16.5039	16.4126	15.6215	15.8526	16.2155	15.7839	15.3849	15.5493	14.577	16.042	1.46496	0.120248
A0A075B6K4	Immunoglobulin lambda variable 3-10	16.3546	16.3372	4.88214	15.7816	16.2341	5.66247	5.49172	16.3483	16.0291	15.7628	14.9643	16.6369	5.69924	5.68342	15.7582	16.2551	5.55802	4.93619	6.35251	16.2187	15.4579	5.57584	4.88705	4.84263	4.30904	2.90892	16.5785	15.9004	4.75461	15.3116	12.5084	9.32313	-3.18527	0.122152
P0C0L4	Complement C4-A	19.897	20.1443	19.6263	19.9651	19.4725	20.8702	19.5964	19.9942	19.4949	19.905	19.5458	19.3567	19.5431	20.6452	19.7686	19.935	20.3357	19.8718	20.0153	19.4868	21.0072	19.5824	20.2885	19.6282	19.5898	19.5968	19.7587	19.4263	20.517	19.9313	19.855	19.9314	0.0763667	0.123916
P35908	Keratin, type II cytoskeletal 2 epidermal	14.8177	14.0431	14.4193	5.37052	5.29612	14.5205	14.1869	15.2067	14.8996	6.70189	4.61193	14.698	6.27847	15.3626	15.7391	14.6232	13.5204	14.0845	5.31326	13.6244	14.0911	13.5505	14.6378	13.3488	14.4253	4.38772	16.2383	14.1576	16.0063	15.9487	11.7435	13.1972	1.4537	0.124336
P07996;P07996-2	Isoform 2 of Thrombospondin-1;Thrombospondin-1	5.19534	4.44765	3.32799	4.45158	5.48231	7.09518	13.9205	4.07342	5.13237	4.76277	14.7306	5.29916	6.66734	5.02608	6.28739	13.1914	5.53271	15.6745	4.84246	5.39946	4.38133	15.096	5.21675	15.5563	6.19981	15.5518	3.61564	5.18318	3.812	5.36909	6.39331	8.30816	1.91485	0.126407
A0A0C4DH43	Immunoglobulin heavy variable 2-70D	20.0083	14.6213	18.2734	17.9065	18.3913	19.8204	19.5825	6.69759	14.4643	18.463	18.2769	19.4097	17.8702	15.0833	18.1805	20.0259	14.4747	18.8219	17.9107	18.4003	20.1002	19.8357	5.22164	5.58421	17.9029	18.4538	19.207	17.858	6.09187	17.9069	17.1366	15.853	-1.28356	0.135777
P24592	Insulin-like growth factor-binding protein 6	5.82216	13.4722	12.7194	6.56166	5.17582	6.13047	4.7495	13.8531	4.0978	4.80433	13.5082	13.9138	6.15163	6.63974	5.28845	4.23507	14.6183	13.2446	7.82398	5.00441	4.76932	5.71519	13.2171	6.52489	4.61358	13.8877	14.0352	12.8328	5.54312	12.0731	8.19255	9.20922	1.01667	0.145546
P01880;P01880-2	Immunoglobulin heavy constant delta;Isoform 2 of Immunoglobulin heavy constant delta	5.19141	5.09227	15.2544	6.08786	6.26235	5.85267	3.47783	15.9511	17.7851	15.0532	15.8047	16.8803	15.2707	17.9995	15.7131	5.23336	4.76706	18.626	6.03905	5.72096	6.38962	5.46202	4.88462	17.9097	15.407	4.71924	15.7696	4.83788	18.135	15.3496	11.8451	9.95005	-1.89505	0.145769
P21333;P21333-2	Filamin-A;Isoform 2 of Filamin-A	5.47105	5.41818	4.03054	5.69139	5.00253	4.85758	4.11024	6.44482	6.19841	4.76887	13.7108	5.46403	4.8136	6.29467	5.28258	5.70959	4.82958	14.6032	4.17788	4.66507	3.92987	13.7696	5.55586	14.7927	4.07071	15.1264	5.01765	6.513	5.38234	4.50053	5.83729	7.5096	1.67231	0.146488
P01019	Angiotensinogen	17.3344	17.4196	17.1649	17.5749	17.7651	17.7575	18.5153	17.6754	17.8255	17.8101	18.1059	17.7503	18.1478	18.1003	18.212	17.5538	17.1767	17.4405	17.5951	17.686	17.6584	18.1835	17.7026	17.8905	17.4668	17.8897	17.6486	18.1143	17.7889	18.2353	17.8106	17.7354	-0.07522	0.146721
P00734	Prothrombin	18.1565	17.9512	18.4401	19.0576	18.7043	18.6579	18.701	18.6159	18.5088	18.8036	18.734	18.439	18.5735	18.7559	18.554	18.6664	18.8085	19.3123	19.0118	18.9362	18.7663	18.8208	18.43	18.7651	18.397	18.7614	18.4633	18.7625	18.6455	18.2852	18.5769	18.7222	0.145267	0.149795
P01034	Cystatin-C	14.5059	15.2181	14.6706	14.5167	4.16857	13.9996	14.2597	14.8737	14.4485	6.63462	14.7474	15.2873	14.8079	14.2248	14.3365	14.7685	15.7002	14.8914	14.5616	5.09193	14.1059	14.8121	14.8879	14.7605	14.7519	15.1982	15.8981	14.6529	14.1182	14.549	13.38	14.1832	0.803229	0.150271
P04217	Alpha-1B-glycoprotein	20.1362	20.0331	20.4964	19.9655	20.0881	20.0235	20.3475	20.0175	20.1155	20.5315	19.8526	20.2004	19.9266	20.4271	20.1342	19.9004	19.7312	20.3034	19.905	20.2714	20.2748	20.2912	19.9264	20.1378	20.4262	19.6512	19.97	20.054	20.4757	20.0245	20.153	20.0895	-0.0635	0.153215
P19652	Alpha-1-acid glycoprotein 2	19.6355	20.9498	20.303	20.7193	20.346	20.7111	19.9449	20.7637	20.4928	20.4694	20.3522	20.2946	20.1705	20.5083	20.1224	19.7962	21.0631	21.2436	20.8105	20.6535	20.7521	20.434	20.7299	20.7528	20.1084	20.5402	19.7916	20.4041	20.5314	20.1207	20.3856	20.5155	0.129907	0.153559
A0A0C4DH67	Immunoglobulin kappa variable 1-8	18.8904	19.1914	17.835	17.2311	19.3288	18.3138	17.6849	19.2792	18.751	18.7015	17.2837	19.1982	17.08	17.6863	16.8919	19.5396	19.2041	17.6101	17.4197	19.098	18.3863	18.7354	19.3452	18.6961	17.514	17.1909	19.298	18.5406	18.61	18.1852	18.2231	18.4915	0.2684	0.154708
P13671	Complement component C6	15.6012	15.9545	15.8018	16.4042	16.436	16.3808	15.9737	16.285	15.8495	16.4206	15.7405	15.9231	16.4514	16.3523	15.7885	15.8787	16.1196	16.6885	16.3976	16.6013	16.5033	16.023	16.3218	16.0504	15.8802	15.9691	16.1668	16.0853	16.5752	15.917	16.0909	16.2119	0.12098	0.155169
P02743	Serum amyloid P-component	16.7409	17.6235	17.2606	17.6933	17.5473	17.4065	17.4575	17.7388	17.5393	17.3438	17.4973	17.3629	17.9671	17.9191	17.6107	17.0234	17.7323	17.0392	17.9512	16.7463	17.464	17.2771	17.9178	17.6442	17.4494	17.0576	16.9226	17.2091	18.1838	16.6932	17.5139	17.3541	-0.159827	0.159448
A0A0B4J2H0	Immunoglobulin heavy variable 1-69D	14.1815	13.9357	11.0831	5.96914	14.6221	7.04568	4.82564	5.40281	13.9684	13.6822	5.2109	16.0771	14.1464	13.0201	6.51008	13.3728	13.5027	4.8974	5.68436	13.5269	4.76722	6.31052	5.31475	14.0789	13.6401	6.00383	15.986	13.7236	13.5029	5.40857	10.6454	9.98137	-0.66402	0.166422
P00747	Plasminogen	18.4932	18.716	18.346	19.1655	18.9588	18.7336	18.7791	18.5987	18.7195	18.8882	18.9035	18.6347	18.6634	18.7892	18.6871	18.8947	18.8266	19.0041	19.2205	19.1014	18.8503	18.7061	18.6901	18.9127	18.4541	18.955	18.7426	18.7219	18.7092	18.6274	18.7384	18.8278	0.0893467	0.167482
P04264	Keratin, type II cytoskeletal 1	14.4884	6.62156	14.2244	5.55295	4.97612	14.9228	15.0708	15.139	15.3908	6.99028	14.0848	15.7317	6.04677	16.386	16.4674	15.1075	15.2059	14.0835	14.1915	13.8594	14.3647	4.70175	15.001	14.0788	15.2467	13.0317	17.0186	14.2581	16.4695	16.0476	12.1396	14.1778	2.03816	0.168377
P04196	Histidine-rich glycoprotein	17.6517	17.9479	17.8233	17.8645	17.6894	17.2229	18.6659	17.6475	17.866	18.286	18.2839	17.7737	17.9891	17.7368	17.7496	17.4865	18.0429	18.4434	17.5505	17.9737	17.6588	18.8227	18.3177	17.954	18.331	17.6902	18.0228	18.3455	17.46	18.0772	17.8799	18.0118	0.131913	0.169116
P01008	Antithrombin-III	18.9149	19.5879	19.1995	18.8934	19.0146	18.9312	18.8101	18.9706	19.0258	19.4882	19.2022	18.9475	18.986	19.226	19.1582	18.7976	19.0901	19.2774	19.0331	18.8199	18.9151	18.941	18.672	19.0065	19.4713	18.7978	18.7947	19.2029	19.4488	18.8078	19.0904	19.0051	-0.08534	0.169625
P35858;P35858-2	Insulin-like growth factor-binding protein complex acid labile subunit;Isoform 2 of Insulin-like growth factor-binding protein complex acid labile subunit	15.859	15.7988	15.8204	15.8974	16.2901	16.3267	16.5294	15.552	15.5318	15.8593	14.2132	4.81045	16.2074	16.4941	16.2185	15.4826	4.97442	16.2253	16.1403	16.444	16.2892	16.708	15.3843	15.6165	16.2042	4.45258	3.99294	16.3044	16.5764	16.2099	15.1606	13.8003	-1.36023	0.170316
A0A0C4DH31	Immunoglobulin heavy variable 1-18	15.4298	15.9598	13.8905	13.9785	14.9771	14.6937	14.7102	14.4718	14.9682	14.1546	14.9253	15.2044	14.897	15.1312	14.6445	15.2396	15.4971	13.8091	14.0875	14.6626	14.3951	14.5708	14.8221	14.3697	14.0786	14.8948	15.2366	14.6089	15.0258	15.1437	14.8024	14.6961	-0.106307	0.170843
P04908;P0C0S5;P0C0S8;P16104;P20671;Q16777;Q6FI13;Q71UI9;Q71UI9-2;Q71UI9-5;Q7L7L0;Q8IUE6;Q93077;Q96KK5;Q96QV6;Q99878;Q9BTM1;Q9BTM1-2	Histone H2A type 1;Histone H2A type 1-A;Histone H2A type 1-B/E;Histone H2A type 1-C;Histone H2A type 1-D;Histone H2A type 1-H;Histone H2A type 1-J;Histone H2A type 2-A;Histone H2A type 2-B;Histone H2A type 2-C;Histone H2A type 3;Histone H2A.J;Histone H2A.V;Histone H2A.Z;Histone H2AX;Isoform 2 of Histone H2A.J;Isoform 2 of Histone H2A.V;Isoform 5 of Histone H2A.V	17.0684	3.87938	16.4138	5.88113	6.12729	5.94615	16.957	6.13461	4.662	6.0842	4.66916	4.99554	5.01175	5.49534	5.92759	4.89086	4.88155	5.50887	5.01338	4.80384	5.10133	4.84999	3.13423	4.29549	16.9516	4.51726	4.70747	4.45902	4.31508	5.87606	7.68356	5.55374	-2.12982	0.180312
A0A075B6J9	Immunoglobulin lambda variable 2-18	16.69	16.9143	16.5268	15.4692	4.75684	16.7039	16.7098	16.7334	16.6406	16.1022	4.57427	17.3779	15.8406	14.5024	15.1899	16.7795	16.6062	16.7712	6.1548	3.94899	17.3908	16.5754	16.9249	16.1488	15.7692	4.65362	17.3152	16.0932	4.79383	16.3068	14.7155	13.4822	-1.23331	0.181063
P27918	Properdin	14.6613	5.59492	14.5346	4.81801	5.94916	4.71136	15.5152	5.61576	5.53618	6.73072	5.48767	5.68076	4.9742	4.73315	5.81665	3.76388	4.36648	5.33447	4.79492	3.91008	4.73642	5.58099	5.11472	6.60966	14.1178	5.6261	5.79255	3.58489	4.87539	6.24583	7.35731	5.63028	-1.72703	0.184299
P01700	Immunoglobulin lambda variable 1-47	19.7312	19.9336	18.6172	19.3043	20.1259	19.6085	19.9084	20.7162	18.9789	19.2366	19.6927	20.1408	19.5417	19.0197	19.2208	19.99	19.7761	19.2416	20.3478	19.3848	19.6876	19.6894	21.1131	19.151	19.0321	19.7329	19.9651	19.672	19.9706	19.5142	19.5851	19.7512	0.16612	0.188254
P04114	Apolipoprotein B-100	19.4392	19.9771	19.9261	19.8083	19.93	19.7391	19.8566	19.8959	19.9012	19.5859	19.5333	19.5259	19.9568	19.8216	19.4437	19.631	19.7821	19.1289	19.4502	19.6522	19.6131	20.0427	19.7763	20.0497	19.6697	19.4798	19.1555	19.8521	20.0118	19.5897	19.756	19.659	-0.09706	0.196748
Q96IY4	Carboxypeptidase B2	5.6275	15.3219	14.5619	14.7071	15.0863	15.1286	14.9665	4.04208	14.9086	15.1776	14.9174	13.4341	14.307	15.0233	14.4271	5.24601	13.5637	15.1254	5.83327	5.04866	14.9912	15.2123	14.2629	14.7665	15.1038	5.53479	4.64145	14.8459	14.9698	14.4893	13.4425	11.5757	-1.8668	0.198141
P08697	Alpha-2-antiplasmin	17.5488	17.3675	17.8767	17.6951	17.94	17.63	18.0894	17.9495	17.5735	17.612	17.0923	17.2615	17.734	17.7872	17.7145	17.704	18.216	18.397	17.9474	17.6637	17.5296	18.2995	17.9155	18.1427	17.7188	17.3902	17.0099	17.3699	17.5308	17.8396	17.6581	17.7783	0.120173	0.202333
P36955	Pigment epithelium-derived factor	15.5856	15.704	15.8617	16.6733	15.7305	15.4969	15.8767	16.0359	15.3945	15.7035	16.2479	16.3149	16.2654	16.2361	16.2365	16.2368	15.8228	16.2272	16.2549	15.7057	16.0122	15.7614	16.5436	15.6104	15.8818	16.5589	16.0352	6.13984	6.70619	15.6655	15.9576	14.7442	-1.2134	0.202737
A0A0B4J1Y9	Immunoglobulin heavy variable 3-72	16.1962	17.7331	14.852	5.51151	15.2308	17.6716	17.9448	16.4239	18.3772	17.7554	12.2625	17.6142	5.49051	5.54469	17.3671	16.9951	5.37693	5.12433	5.43919	17.4371	18.2054	17.7755	15.8041	5.47779	4.2565	4.99778	4.64715	17.6727	16.7273	17.3305	14.3984	11.5512	-2.84721	0.207544
P0DP01	Immunoglobulin heavy variable 1-8	5.13433	4.63839	11.3178	5.62757	14.4697	4.04442	5.70195	5.12933	13.5848	4.88524	14.9927	3.75875	14.4404	13.0286	6.4628	5.63441	6.33381	4.54026	5.79572	4.85483	5.44407	4.48204	3.87511	13.9263	3.96137	15.1693	4.65373	14.4137	13.7351	4.60458	8.48112	7.42829	-1.05283	0.211349
P02675	Fibrinogen beta chain	22.4261	22.6936	22.4592	22.6427	23.2815	22.5229	21.6694	22.4651	22.6842	22.2519	22.592	23.6086	22.361	22.4377	21.9879	22.4984	22.7255	22.6001	22.3608	23.025	22.852	21.939	22.6259	22.4556	22.5458	24.0195	23.2336	21.9852	22.9322	22.6254	22.5389	22.6949	0.156013	0.221525
P25311	Zinc-alpha-2-glycoprotein	18.144	18.6009	18.0393	18.8726	17.7209	17.6373	18.0544	18.2964	18.2466	18.6153	18.3008	18.4575	17.6054	18.3573	17.7306	18.1969	18.6335	18.5254	18.8526	18.1226	17.7734	18.1836	18.1522	18.4624	18.4243	18.282	18.1856	17.6702	18.4086	17.7886	18.1786	18.2441	0.0655067	0.225723
P00751	Complement factor B	17.3895	17.3491	17.5364	17.6176	17.7153	18.0577	17.8106	17.0184	17.7707	17.6335	17.7633	17.3079	16.818	17.3846	17.5755	17.4754	17.2059	18.4505	18.0454	18.2919	18.0142	17.4686	17.5311	17.9868	17.4096	17.5247	17.0084	17.0669	17.388	17.6614	17.5165	17.6353	0.118713	0.228024
A0A0B4J1V6	Immunoglobulin heavy variable 3-73	20.9145	21.8909	20.2763	20.8215	20.2247	21.2834	21.3786	20.808	21.4872	20.7447	20.6193	21.4807	21.1058	20.0531	21.2146	20.3572	21.2595	21.2016	20.0579	21.3777	20.7323	20.7265	20.7782	21.6012	20.8567	20.4262	21.5718	20.6988	19.6661	19.8769	20.9536	20.7459	-0.207647	0.229568
P35579;P35579-2	Isoform 2 of Myosin-9;Myosin-9	5.31202	6.01355	4.80122	5.33666	4.70764	5.18013	4.46533	4.49818	5.26465	7.01443	4.92126	4.81106	4.96348	5.92774	6.33437	4.50733	5.34459	12.1255	5.67647	4.1963	5.47078	4.88175	5.95179	13.7902	3.98843	14.9395	4.42912	3.98221	5.412	4.10643	5.30345	6.58683	1.28338	0.231754
P01861	Immunoglobulin heavy constant gamma 4	20.3286	18.6004	19.6087	19.6762	17.6732	18.124	17.2228	17.865	17.4817	19.8139	18.772	18.3102	18.373	18.6329	17.7092	20.5623	18.4488	19.3487	6.86253	17.7604	18.3666	17.446	17.3222	17.5048	18.298	18.8026	18.2169	18.191	17.9861	17.339	18.5461	17.4971	-1.04906	0.236582
P06310	Immunoglobulin kappa variable 2-30	17.7372	17.2876	17.6729	16.7959	4.88098	17.3353	17.1478	18.2626	17.7779	17.4023	3.3031	18.0162	17.7956	17.6371	18.2763	18.1674	5.64066	18.839	18.2564	4.67036	17.5053	16.9119	6.34817	17.4309	17.2918	4.91042	18.0928	17.8482	16.886	18.0471	15.8219	14.4564	-1.36549	0.237211
P01834	Immunoglobulin kappa constant	23.9522	23.7236	22.7844	22.2463	23.153	23.3445	22.2097	24.0925	22.3652	23.166	22.3805	23.0655	22.718	21.8781	22.3168	23.0746	23.6974	22.2782	22.7948	22.9833	22.7671	22.4875	22.7938	22.7113	23.0539	22.3988	23.0174	22.8458	22.1941	21.9494	22.8931	22.7365	-0.156593	0.243429
P22891;P22891-2	Isoform 2 of Vitamin K-dependent protein Z;Vitamin K-dependent protein Z	15.5684	4.36471	4.16243	15.4119	15.5569	5.50369	14.538	15.2251	15.5482	15.2674	15.0442	3.8186	14.4633	15.6116	15.4309	15.7513	15.7419	14.9906	15.8775	15.3026	15.0477	15.1062	15.7427	15.4198	14.6659	15.4117	6.30078	5.07462	14.7321	15.0634	12.3677	14.0153	1.64756	0.248817
P0DOY2;P0DOY3	Immunoglobulin lambda constant 2;Immunoglobulin lambda constant 3	22.2006	21.9633	20.9206	21.3083	21.6142	21.5797	21.7177	22.1343	21.5508	21.5339	21.2775	21.9684	21.3375	21.0138	21.7028	22.3576	22.0748	21.4007	21.7162	21.6037	21.6551	21.6675	21.5222	21.835	21.4659	21.4031	21.8787	21.6837	21.0962	21.6788	21.5882	21.6693	0.0810533	0.249288
P09871	Complement C1s subcomponent	17.2948	17.2215	17.6015	17.5951	17.2141	17.0296	17.0002	17.4728	17.1754	17.1851	17.0332	16.8043	17.3059	16.939	16.9256	17.0039	17.4887	17.319	16.9546	15.4051	17.125	17.2064	17.8113	17.2517	17.4849	16.8965	17.1158	17.0605	15.4956	17.1782	17.1865	16.9865	-0.20006	0.252608
P08519	Apolipoprotein(a)	14.1085	12.2925	14.6526	4.86275	16.3891	16.7918	14.2317	16.8112	16.2559	18.3299	4.07233	15.2007	5.76319	3.98564	16.1974	5.58538	5.38325	15.8835	6.96567	16.4591	16.3828	14.2653	17.306	16.1341	18.2977	4.60522	15.6036	4.01755	4.43259	15.2176	12.663	11.7693	-0.893723	0.255695
Q08380	Galectin-3-binding protein	14.5207	14.647	14.6074	15.1862	14.0165	15.5118	14.922	15.3716	3.93337	14.9942	14.8521	15.5825	15.2242	14.5985	15.191	14.5809	14.9137	15.2704	15.4031	14.4469	15.3625	15.0292	15.7193	15.3392	14.3152	14.8439	16.0127	15.0652	14.9337	15.3303	14.2106	15.1044	0.893809	0.256389
P02765	Alpha-2-HS-glycoprotein	19.4274	19.607	19.7236	19.673	19.8387	19.5223	20.0092	19.7363	19.8449	19.6109	19.8434	19.458	19.8575	19.7311	20.0803	19.8444	19.4099	20.0002	19.7329	20.1379	19.9018	20.1768	19.6667	19.839	19.575	19.8421	19.3475	19.8888	19.6802	19.8469	19.7309	19.7927	0.0617667	0.256979
P08185	Corticosteroid-binding globulin	17.1457	17.4701	17.3548	17.2482	17.7815	17.6498	17.5297	17.4517	17.7327	18.2462	17.1871	17.2014	17.5463	17.7221	17.6634	17.2642	17.5201	17.8257	17.4644	17.5459	17.7442	17.9343	17.9471	17.6169	17.809	17.5149	17.7758	17.3055	17.6802	17.4108	17.5287	17.6239	0.09522	0.261064
P01780	Immunoglobulin heavy variable 3-7	19.7782	19.192	18.2887	18.924	18.9324	19.0558	19.4433	19.266	19.2596	18.7769	18.5928	19.4685	19.1947	19.6574	19.2221	18.8337	18.7854	17.7024	19.1495	19.1994	18.9273	19.4511	19.4123	19.3944	19.0313	18.5735	19.4594	19.0709	19.2559	19.2454	19.1368	19.0328	-0.104033	0.261399
P19827	Inter-alpha-trypsin inhibitor heavy chain H1	17.4837	17.5959	17.9698	17.6402	17.7271	17.647	17.3382	17.4328	17.6903	17.8226	17.1767	16.6574	17.8825	17.9947	17.5628	17.0648	17.2867	17.8334	17.7056	17.3111	17.4567	17.8148	17.2349	17.8513	17.7109	17.0976	17.129	17.6641	18.0105	17.1712	17.5748	17.4895	-0.0852733	0.26424
P35527	Keratin, type I cytoskeletal 9	13.888	6.77503	3.61572	5.96918	6.61021	14.2346	4.21428	14.3607	14.8942	6.23007	4.28027	16.5908	13.432	16.1792	14.7704	14.8914	14.6116	13.505	13.2854	4.43019	14.2657	5.82197	14.1326	5.66422	14.1604	4.38878	15.8622	13.3063	14.0772	15.8216	10.403	11.8816	1.47866	0.266303
Q9H257;Q9H257-2;Q9H257-3	Caspase recruitment domain-containing protein 9;Isoform 2 of Caspase recruitment domain-containing protein 9;Isoform 3 of Caspase recruitment domain-containing protein 9	13.8456	5.47704	11.8227	5.1868	6.07161	4.8707	12.4682	5.68246	5.24584	6.46533	4.85899	5.77737	5.46898	4.19718	4.42454	3.68869	5.99922	4.24102	6.67076	5.11714	5.56552	5.97979	5.14215	4.43217	11.7163	4.46327	5.69948	4.43708	5.81676	5.32214	6.79089	5.61943	-1.17146	0.270774
P13645	Keratin, type I cytoskeletal 10	6.01171	5.16886	3.79905	5.67144	5.42552	6.65326	4.58107	17.1272	17.0071	5.39324	18.9448	18.2495	18.0411	5.60073	5.98772	4.83781	4.66287	6.30599	5.0178	4.95911	3.99289	17.1391	5.96245	18.8557	6.08665	2.60324	4.9746	16.9738	5.09001	5.43892	9.57749	7.52673	-2.05076	0.274832
P01031	Complement C5	17.086	16.3958	16.478	16.6546	16.7592	16.7045	16.6116	16.3409	16.7275	16.9076	16.3612	16.4842	16.3571	16.6085	16.3066	16.4299	16.3227	16.7822	16.7353	16.9083	16.9289	16.477	16.6093	16.6869	16.6623	16.5632	16.871	16.6202	16.8007	16.5765	16.5856	16.665	0.0794067	0.27686
P55056	Apolipoprotein C-IV	15.2497	15.4942	15.5293	15.0476	15.81	14.9287	14.7899	15.9504	15.1276	14.9894	15.5415	14.6271	15.1823	15.4054	14.7458	15.215	14.7779	15.4915	14.0297	15.683	15.3756	14.8063	15.6649	14.9461	15.2873	14.9966	14.6643	15.8196	15.1762	14.6683	15.2279	15.1068	-0.121107	0.287021
P02647	Apolipoprotein A-I	22.8591	22.3228	23.1509	23.0364	22.5559	22.7412	22.6314	22.8336	22.4206	23.1244	22.2664	22.3659	22.6227	22.6681	21.9419	22.5271	22.7628	23.1213	23.1296	22.7525	22.8206	23.0724	22.0629	22.7945	23.4998	21.8786	22.3667	22.7044	23.0576	22.6119	22.6361	22.7442	0.108093	0.287837
P04275	von Willebrand factor	6.06169	5.2813	14.608	5.09671	4.17069	5.13103	3.75665	6.56266	14.9551	5.24532	5.07824	14.5344	5.62508	4.3913	4.76559	4.01039	4.7157	4.92225	5.9168	4.67806	5.50753	5.06659	4.68649	15.6454	13.445	16.6455	14.7936	5.35977	7.07925	15.4532	7.01758	8.52837	1.51078	0.288353
P00746	Complement factor D	15.0945	15.7955	15.6403	16.4167	15.4512	15.852	15.5801	15.2955	15.6797	15.0943	15.4405	16.8155	15.3149	16.1492	16.0057	15.5243	15.5677	15.7927	16.0603	15.6717	15.1181	14.9343	16.5649	15.5473	4.28146	15.7338	16.1363	15.5265	15.6226	15.7014	15.7084	14.9189	-0.789483	0.297015
P10643	Complement component C7	15.5481	16.667	15.0313	15.6671	16.3535	15.4798	15.2121	16.1759	15.8238	16.1831	15.2969	17.0371	16.2644	15.5786	15.5652	15.9484	16.4201	15.75	15.8023	16.4534	15.6296	15.3757	16.4709	15.8242	15.616	15.2017	17.0367	16.251	15.8283	15.499	15.8589	15.9405	0.08156	0.298857
P35542	Serum amyloid A-4 protein	18.2768	18.2857	18.3057	18.3594	18.5285	18.8485	17.8619	17.7656	18.3228	18.15	17.6468	18.0877	18.2508	17.7034	18.7226	18.1275	17.7827	18.1315	18.1048	18.6086	19.0723	17.9498	18.3433	18	18.2663	17.324	17.1827	18.4783	17.975	18.2054	18.2077	18.1035	-0.104267	0.307942
P06396	Gelsolin	16.6972	16.6695	16.4279	16.8355	16.4886	16.3595	16.6872	17.0173	16.8858	16.9376	17.035	17.1403	16.8883	16.5595	16.6326	17.0158	16.5349	17.1259	16.885	16.8757	16.637	16.8703	16.6721	16.8709	17.0808	16.8815	17.0454	16.9938	16.1922	16.7139	16.7508	16.8263	0.07556	0.316099
P05090	Apolipoprotein D	16.8586	17.2889	16.7565	17.4266	16.1781	16.7237	17.3936	17.1654	17.2662	17.5064	16.0037	17.8561	16.7975	6.45397	17.2597	17.2391	16.4956	17.0254	17.3108	17.195	5.67125	16.9129	17.2354	6.03258	17.5788	5.55549	17.8909	17.4378	16.3727	16.9222	16.329	14.8584	-1.4706	0.319399
P00736	Complement C1r subcomponent	15.618	15.7913	15.6922	16.334	15.5371	15.976	16.3087	15.3868	15.8274	16.0657	15.3336	15.7251	15.7464	15.7009	15.9689	15.6017	16.1933	15.4982	15.6863	15.7769	16.1057	16.0969	15.7785	15.6194	15.6333	16.0045	15.5115	15.5565	5.55325	15.9077	15.8008	15.1016	-0.69923	0.321724
P05543	Thyroxine-binding globulin	14.783	14.9455	15.2	14.7095	15.3763	14.7046	14.5883	15.0875	15.1895	14.959	14.5183	14.9183	15.2986	14.969	15.2422	14.6236	14.1378	15.0686	15.1372	15.0936	14.4884	14.6985	15.2385	15.2196	14.7848	14.4859	15.0483	15.0231	15.0563	15.2777	14.966	14.8921	-0.0738467	0.323124
P02671	Fibrinogen alpha chain	22.3373	22.3325	22.8249	22.3462	22.9078	22.2982	21.6175	22.1178	22.4337	22.042	22.3655	23.3144	22.275	22.0565	21.7956	22.2484	22.2908	22.3474	22.0538	22.7919	22.5566	22.2591	22.214	22.3569	22.7688	23.5858	22.9229	21.7112	22.4538	22.5662	22.3377	22.4752	0.137513	0.323178
P02749	Beta-2-glycoprotein 1	19.7644	19.9869	19.2073	20.2409	19.6046	19.5281	19.8294	20.0898	19.5979	19.7102	20.3903	19.8954	19.8888	19.885	19.8185	20.1531	20.2676	19.8541	20.1968	20.0732	19.6833	19.7218	19.7404	20.2092	19.1654	20.2224	19.9609	20.0371	19.842	19.6604	19.8292	19.9192	0.0900133	0.328202
P02750	Leucine-rich alpha-2-glycoprotein	17.1301	18.3887	17.9526	18.0536	17.8471	18.0742	16.8759	18.0295	17.2235	18.5742	17.2523	18.9483	17.6881	17.9654	16.7586	5.38545	18.6086	18.0042	18.4029	18.0012	18.0701	17.3746	17.1689	17.2641	18.4504	16.6388	18.7516	17.4704	17.8253	17.4431	17.7841	16.9906	-0.793497	0.331478
Q16610;Q16610-4	Extracellular matrix protein 1;Isoform 4 of Extracellular matrix protein 1	15.9858	15.3982	15.3697	15.9572	15.7549	15.8482	15.5995	15.1397	15.708	16.0668	15.7746	16.0623	15.2736	14.2973	15.3237	15.5704	15.8464	15.6105	16.2578	15.8574	15.609	15.6101	15.3751	16.1431	15.6145	16.9781	15.3259	15.6569	14.2715	15.6561	15.5706	15.6922	0.121553	0.3315
P06312	Immunoglobulin kappa variable 4-1	20.0312	20.127	19.2826	19.4855	20.2271	19.5691	19.0212	19.9414	19.6024	19.8796	19.58	20.6864	19.9369	18.7675	19.6121	19.8477	19.7886	18.7888	19.6335	19.8849	19.3052	19.646	20.2073	19.7342	19.2952	19.8248	20.8354	19.6642	18.6322	19.4094	19.7167	19.6332	-0.0835067	0.34481
Q06033;Q06033-2	Inter-alpha-trypsin inhibitor heavy chain H3;Isoform 2 of Inter-alpha-trypsin inhibitor heavy chain H3	14.8601	16.266	15.9659	15.2851	16.6246	15.938	15.5144	15.8332	15.2756	15.8569	15.6856	15.5718	16.35	16.432	15.856	15.4115	16.2994	17.0543	16.35	15.8374	16.1458	15.6749	16.4895	15.5095	15.7755	15.9466	16.1619	14.9716	16.0796	16.0311	15.821	15.9826	0.16156	0.350838
P23142	Fibulin-1	16.4497	16.3962	16.056	16.1786	16.1412	6.14652	15.5538	16.333	16.2355	16.383	16.4253	16.6213	16.2636	15.977	16.2825	16.2629	16.5544	16.3006	16.2964	16.276	15.7814	15.7315	16.3314	16.1271	16.1422	16.6887	16.5028	16.0006	15.7375	15.9905	15.5629	16.1816	0.618719	0.35443
Q6UXB8	Peptidase inhibitor 16	14.2383	20.4816	3.42705	14.4317	14.0633	14.1505	5.38414	4.47013	15.252	19.5257	14.3806	21.5028	14.4305	14.6109	5.85181	14.8053	20.3511	20.4795	14.719	14.6796	14.8763	4.0594	5.50141	14.3238	14.6566	14.407	14.7714	13.9833	20.5078	14.9655	13.0801	14.4725	1.3924	0.359584
P01597;P04432	Immunoglobulin kappa variable 1-39;Immunoglobulin kappa variable 1D-39	19.2156	20.0607	18.424	19.4548	20.0406	19.4631	19.8473	19.5845	20.022	19.6751	18.9991	20.126	19.3762	19.1824	19.0117	19.0477	20.0572	18.6921	19.5856	19.8015	19.1206	19.6808	19.6299	19.756	19.4315	18.8882	20.4653	19.2536	19.0937	19.2351	19.4989	19.4493	-0.04962	0.374653
Q9NZP8	Complement C1r subcomponent-like protein	14.3692	14.4076	14.859	6.1073	7.07727	14.6951	15.4087	5.7242	14.7057	14.8034	15.5793	14.9349	14.6153	14.5964	14.9822	14.9736	5.89364	4.91262	6.44591	5.65042	15.3303	15.4742	15.5981	15.1673	14.5208	15.3285	15.4531	4.92919	15.0442	14.6513	13.1244	11.9582	-1.16616	0.379112
P01768;P0DP03	Immunoglobulin heavy variable 3-30;Immunoglobulin heavy variable 3-30-5	18.9926	19.2198	17.3287	18.8918	19.0514	5.8123	18.0605	18.8361	19.2925	18.2119	18.734	18.9847	19.2936	4.73021	17.8817	19.5558	4.34119	6.02478	19.2029	4.24797	4.72066	19.1099	20.0175	18.3475	18.0609	18.8233	19.3252	19.3675	18.5671	18.3603	16.8881	15.2048	-1.68329	0.379537
P01023	Alpha-2-macroglobulin	21.5259	21.8797	20.2523	21.1442	21.7739	20.6474	20.5319	21.6989	20.7915	21.192	21.4728	21.7323	21.9307	20.4961	21.4216	21.2016	21.6684	20.3917	21.3675	21.5692	20.277	20.599	21.6477	20.9325	20.9343	21.4496	21.8726	21.8841	20.7243	21.2745	21.2327	21.1863	-0.04648	0.38136
P14151;P14151-2	Isoform 2 of L-selectin;L-selectin	14.7972	14.8198	14.9258	15.0767	15.7761	15.3741	14.6004	14.686	15.468	15.5725	14.9005	14.7304	15.3009	14.9352	15.1494	4.80157	14.3928	15.779	15.337	15.6555	14.5908	14.592	15.2216	15.6327	15.1173	14.5347	14.884	15.2706	15.4884	15.7111	15.0742	14.4673	-0.606929	0.387639
P05546	Heparin cofactor 2	17.4577	17.2608	17.7675	17.3119	17.6837	18.0578	17.2523	17.1733	17.2022	17.7173	16.768	17.1724	17.2468	17.8515	17.6058	16.9085	17.3675	17.5295	17.4131	17.0453	17.8065	17.6792	17.1627	17.0825	17.3708	16.8969	17.2105	17.3021	18.4319	17.1796	17.4353	17.3591	-0.07616	0.400491
P07357	Complement component C8 alpha chain	15.9435	16.086	5.16867	16.2929	16.1105	16.2995	15.812	16.0166	15.6072	16.3234	16.1352	16.1106	16.3783	16.6902	16.1586	15.9468	16.1619	16.3445	16.196	15.7106	16.143	16.0888	15.948	16.6032	16.3554	15.5303	16.2197	15.7434	15.9896	15.8897	15.4089	16.0581	0.649182	0.407191
P01591	Immunoglobulin J chain	18.7865	19.2257	17.6582	17.7162	17.2635	17.424	18.7036	20.5289	17.7216	16.5746	17.7166	19.6588	17.5475	18.2089	17.8006	18.888	18.5238	17.8768	17.9195	17.5299	17.362	18.2299	20.4144	18.3231	16.9026	17.3728	19.7842	18.6508	18.168	18.0233	18.169	18.2646	0.0955933	0.40817
P15814	Immunoglobulin lambda-like polypeptide 1	17.2886	5.03213	14.0556	15.4662	16.6549	16.379	15.4246	13.3593	15.6384	6.27539	17.1727	6.87923	16.0613	5.31428	5.29453	17.6763	2.88165	4.11925	14.0875	16.8434	16.3455	15.2669	5.52054	16.4563	14.6153	16.8783	5.09246	16.2541	5.56465	5.36301	12.4197	11.531	-0.888733	0.408728
P04004	Vitronectin	19.9002	19.7602	19.9505	20.2954	20.059	20.1155	20.2599	19.6563	20.1339	19.5929	19.8143	19.9296	19.7984	20.062	20.3005	19.9874	20.0459	20.2035	20.0058	20.0827	20.2477	20.5313	20.2558	20.0072	19.4037	20.1413	19.4672	19.5753	20.2495	20.3313	19.9752	20.0357	0.0604667	0.41579
P22792	Carboxypeptidase N subunit 2	16.1453	16.7305	15.6694	15.7607	15.3376	15.8379	16.074	15.2717	15.659	15.6788	15.3668	15.5742	16.5307	15.1684	15.8847	15.9	15.9387	6.85431	16.1021	15.5341	16.1787	15.793	16.0561	15.434	15.8773	15.9422	16.311	15.8171	15.5607	15.7926	15.7793	15.2728	-0.506519	0.417359
P27169	Serum paraoxonase/arylesterase 1	17.218	17.7139	17.3453	17.9618	17.4486	17.2441	17.5907	17.7854	17.763	18.1805	17.5791	17.5645	17.4633	17.4753	18.0102	17.3677	17.4665	17.9359	17.9924	17.5304	17.2463	17.6111	17.944	18.0415	17.5485	17.8128	17.6032	17.7162	17.6977	17.735	17.6229	17.6833	0.0603667	0.424983
P68871	Hemoglobin subunit beta	19.8373	18.8148	17.9985	18.6425	18.397	17.4252	20.0064	21.4348	20.0382	19.6359	19.0562	17.9745	20.4146	20.044	21.573	20.3481	18.9933	17.7226	18.461	22.2784	18.4275	21.1542	21.1449	19.6888	17.8692	18.6115	19.3883	18.996	3.7863	20.3111	19.4195	18.4787	-0.94078	0.427209
A0A0J9YX35	Immunoglobulin heavy variable 3-64D	16.6842	16.9878	15.2944	6.62352	4.88642	16.9379	16.3715	17.1684	5.01059	6.61933	15.826	17.2516	16.3657	16.6133	16.1793	16.721	16.402	5.81362	5.95389	15.6007	16.5779	16.2379	17.0491	16.0482	15.4679	5.41729	17.6363	5.43811	5.01396	4.65397	13.6547	12.0021	-1.65254	0.427851
P04430	Immunoglobulin kappa variable 1-16	16.9755	17.0332	3.11045	5.84974	4.14332	4.88876	16.8153	6.43774	16.2977	5.97845	4.63263	18.0479	4.43439	16.6381	15.8134	16.5583	16.645	5.60951	7.58416	6.00554	5.09161	16.7457	3.90312	16.4561	5.51336	3.89081	18.1605	3.86137	4.56687	16.2401	10.4731	9.7888	-0.684302	0.445455
Q96PD5;Q96PD5-2	Isoform 2 of N-acetylmuramoyl-L-alanine amidase;N-acetylmuramoyl-L-alanine amidase	17.4184	16.8154	17.3678	17.5296	16.8669	17.0964	17.2775	17.0668	17.0918	16.7781	16.992	17.4383	17.2049	17.4293	17.0365	17.2118	16.4774	17.8699	17.6624	17.2652	17.122	17.1387	17.0705	17.1967	16.6074	17.2117	17.3211	17.4066	17.2969	17.2612	17.1606	17.208	0.04732	0.451121
O95445	Apolipoprotein M	17.0544	17.4046	17.5096	18.3076	17.8872	17.7785	17.1551	17.6192	17.9509	17.892	17.2801	18.2006	17.3696	17.6829	17.6405	17.5993	17.8123	18.4693	18.7018	18.3554	17.9081	17.625	17.6733	18.2056	17.5807	17.5798	17.9285	3.23738	17.7021	17.2185	17.6489	16.9065	-0.742381	0.452677
P51884	Lumican	16.8875	16.9248	16.5276	16.2921	16.3633	16.3465	15.9949	16.826	16.8637	16.71	16.1252	17.1176	16.7756	16.2315	16.6066	16.4794	16.6826	16.652	16.7538	16.3027	16.4097	16.3172	16.2695	16.5273	16.7261	15.9806	17.1555	16.4478	16.4767	16.5623	16.5729	16.5162	-0.0566467	0.453262
P01714	Immunoglobulin lambda variable 3-19	17.0994	16.7893	16.1343	5.25411	5.13718	16.3888	17.8175	4.12476	4.11094	5.46539	5.90055	4.76736	4.83892	4.91066	6.15524	5.88705	4.88715	4.0228	5.16466	4.95704	5.95066	5.13097	4.91327	4.15081	17.0758	4.94764	6.26915	14.9244	17.3354	3.99814	8.99296	7.30766	-1.6853	0.461581
P01699	Immunoglobulin lambda variable 1-44	17.3383	16.9785	4.0198	5.51972	16.2695	17.0234	16.9337	16.9239	4.62679	17.011	21.1392	17.0068	5.22276	4.6	16.7691	18.1166	16.8551	16.4119	5.02857	16.5024	16.727	16.6235	16.9761	17.0414	16.4538	4.94105	17.1838	16.2593	5.50844	16.7958	13.1588	14.495	1.33615	0.465951
A0A075B6P5;P01615	Immunoglobulin kappa variable 2-28;Immunoglobulin kappa variable 2D-28	18.7471	18.7811	18.5215	18.4989	19.1435	18.9543	18.1095	19.2516	18.5316	18.5765	18.2481	19.4579	18.7806	17.8708	19.1223	18.6374	18.5991	18.2965	18.8328	18.8693	18.502	18.6453	19.2166	18.1347	18.8216	18.6996	18.9884	18.8317	17.6009	18.9886	18.7064	18.6443	-0.0620533	0.467976
P01593;P01594	Immunoglobulin kappa variable 1-33;Immunoglobulin kappa variable 1D-33	19.8226	19.6276	18.2483	19.0516	19.6679	18.8706	17.928	19.1277	19.0907	18.9496	19.1761	20.1859	19.1163	18.3371	18.4274	19.3283	19.6164	18.7158	19.1905	19.7012	19.046	18.5074	18.8315	19.4306	18.8458	19.1507	20.1215	19.0602	18.2564	18.6214	19.0418	19.0949	0.0530867	0.470111
P20851;P20851-2	C4b-binding protein beta chain;Isoform 2 of C4b-binding protein beta chain	5.03063	15.8855	15.4282	15.7878	15.0911	16.5882	14.1495	15.9365	16.2676	15.5821	5.03565	16.1743	15.6586	15.9326	15.959	15.6388	15.779	15.9019	5.91499	16.2799	16.721	16.0831	16.0851	15.2706	15.4927	16.0712	15.5829	15.9424	16.141	15.3025	14.3005	15.2138	0.913321	0.476039
A0A0C4DH38	Immunoglobulin heavy variable 5-51	16.8564	16.4504	15.3464	15.0842	16.0826	16.32	15.9765	17.0413	15.9092	15.9049	15.6063	16.7724	15.8923	15.6859	15.8663	16.4955	16.4972	14.913	15.2437	15.6873	16.1866	16.1799	16.9767	15.7755	16.0367	16.1474	16.7012	15.5784	15.7792	15.8587	16.053	16.0038	-0.0492067	0.480847
P02679	Fibrinogen gamma chain	21.4762	21.7714	21.9824	21.4301	22.2994	21.5972	20.9583	21.4622	22.0088	21.5526	21.7844	22.8098	21.5993	21.74	21.2491	21.5907	21.812	21.6253	21.0159	22.1705	21.93	21.2494	21.7042	21.6242	21.8713	23.0692	22.4185	21.2517	21.7354	21.9812	21.7147	21.8033	0.0885533	0.483401
P17936;P17936-2	Insulin-like growth factor-binding protein 3;Isoform 2 of Insulin-like growth factor-binding protein 3	15.8747	16.4604	16.276	16.3515	16.3561	15.8379	16.7676	15.9368	15.8636	16.0231	14.9611	14.8015	16.622	16.3039	16.2692	16.3976	16.3158	16.9449	16.4812	16.8036	16.5112	17.0833	15.8095	16.1061	15.9469	14.8417	5.55156	16.6336	15.9645	16.4761	16.047	15.5912	-0.455856	0.483448
P06276	Cholinesterase	15.0017	14.9542	14.5074	14.1599	14.4087	15.1257	15.2762	15.0642	15.2543	15.4854	14.1489	15.0268	15.2039	15.3763	15.3508	15.5384	14.9399	14.8979	14.7161	14.3434	15.1028	15.3057	14.7253	15.8098	14.6158	14.6937	15.033	14.8316	15.5691	15.3314	14.9563	15.0303	0.0739667	0.493723
Q14624	Inter-alpha-trypsin inhibitor heavy chain H4	17.8339	17.9313	18.0512	17.868	18.1112	18.209	18.0052	17.843	18.0655	18.2681	17.8601	17.9521	18.1278	18.4066	17.8638	17.5926	18.0946	18.1605	17.8987	17.8924	18.0205	18.0361	18.045	17.9986	18.2805	17.6438	18.3484	17.823	18.3644	17.6657	18.0265	17.991	-0.0354667	0.498273
A0A0B4J1X5	Immunoglobulin heavy variable 3-74	21.046	21.0575	20.3817	19.3485	20.6819	20.9648	19.771	21.4151	20.5185	20.2475	19.9556	21.8643	20.6881	19.6891	20.39	20.5143	20.7144	19.7542	20.4979	20.2922	20.8924	20.9748	21.4667	20.2768	20.3919	20.6445	21.6698	20.5904	20.5409	20.3849	20.5346	20.6404	0.105767	0.499284
P02649	Apolipoprotein E	18.3158	18.6688	18.7538	17.8769	18.536	17.6277	18.709	19.2016	18.5678	17.7393	18.2509	18.1022	17.9702	18.6538	18.4939	18.1684	17.825	18.2247	17.7755	18.6649	18.1734	18.5893	18.6381	18.643	17.9338	17.9734	18.4693	18.3283	18.568	18.4845	18.3645	18.2973	-0.0672067	0.501594
A0A0A0MT36	Immunoglobulin kappa variable 6D-21	15.8956	5.18084	15.3664	7.47257	15.0675	5.55091	6.04586	5.82381	5.285	5.90069	5.08236	4.68682	3.59531	5.84727	4.74333	5.28078	15.1966	4.16301	5.19178	5.04504	4.74412	5.58348	4.42898	4.18831	14.6618	4.7875	4.46851	5.39474	5.93663	6.48978	7.43628	6.37074	-1.06555	0.507061
P01860	Immunoglobulin heavy constant gamma 3	20.6605	20.0244	19.4379	18.1747	20.0439	20.1639	20.2633	18.1295	19.7984	19.7147	19.6466	20.1979	18.7298	18.3378	19.9525	20.2089	20.2245	19.7619	18.1804	20.1659	20.2027	19.4775	17.5728	19.648	19.9287	18.9979	19.7079	19.2546	18.9372	19.8773	19.5517	19.4764	-0.0753067	0.507744
P01871	Immunoglobulin heavy constant mu	22.5641	23.0808	21.623	21.1501	21.4311	21.2219	21.8993	25.1509	20.8649	20.2304	21.4186	23.5007	21.0984	22.3899	22.0553	22.4049	22.3941	21.6643	21.6305	21.4837	21.4191	21.6049	24.8086	20.7801	20.118	21.5494	23.25	21.2685	22.39	22.1927	21.9786	21.9306	-0.04804	0.515331
P02746	Complement C1q subcomponent subunit B	18.5737	18.3792	18.3575	16.7944	17.3876	17.9198	18.2452	17.4928	18.0157	18.0092	17.5608	17.6889	17.4433	16.7318	17.7451	17.9519	17.1915	18.178	17.0885	17.5352	18.0667	18.325	17.2732	17.4165	18.5723	16.9587	17.5045	18.0341	16.9337	18.0924	17.7563	17.6748	-0.08152	0.537767
P02655	Apolipoprotein C-II	19.769	20.0857	19.4483	19.9937	19.6778	19.1823	19.9685	20.0667	19.6605	18.9278	19.5429	19.1581	20.0639	20.0046	18.9886	19.612	20.3627	19.6816	19.3302	19.6889	18.9233	19.7884	19.4939	20.3402	19.3104	19.0153	19.3506	19.9606	20.0145	18.7588	19.6359	19.5754	-0.0604667	0.541081
P0C0L5	Complement C4-B	17.1551	17.487	17.0769	16.4962	16.918	18.2186	17.3603	17.554	16.9457	16.2729	16.5763	16.3314	16.6081	18.0293	17.2445	16.8859	17.6326	16.9102	16.5924	17.0127	18.3874	17.2477	17.7307	16.6888	16.1548	16.5811	16.8412	16.9937	17.8315	17.3257	17.085	17.1211	0.03614	0.548849
P80108	Phosphatidylinositol-glycan-specific phospholipase D	15.1714	15.0877	15.2788	15.2551	14.9335	15.2593	15.1825	15.0412	15.3197	15.0428	15.2429	14.4745	15.6014	14.9128	14.7179	15.0033	14.8488	15.2286	15.4513	15.2	15.2595	15.019	15.1288	15.6035	14.671	15.2756	14.2863	15.5041	14.8828	14.7225	15.1014	15.0723	-0.0290933	0.554502
A0A075B6I0	Immunoglobulin lambda variable 8-61	16.0653	17.1259	18.2062	6.45465	14.537	16.7555	18.4692	15.7107	16.519	5.84643	15.0704	16.8473	18.6544	15.4483	17.5826	18.3144	14.7858	5.10453	5.8818	18.5012	17.791	17.6849	15.5795	18.358	15.6621	14.68	15.3624	4.40592	15.8676	17.5615	15.2862	14.3694	-0.916815	0.558998
A0A0C4DH33	Immunoglobulin heavy variable 1-24	14.9434	13.3916	3.98143	3.87352	14.0707	5.2203	5.80989	6.11376	5.97745	14.3108	5.60808	4.33792	5.45766	3.90983	5.49188	13.8552	4.58228	5.02785	5.7668	5.78763	6.29411	5.15978	5.87965	4.91141	14.462	4.27146	12.6441	4.28724	4.12621	6.21688	7.49988	6.88484	-0.615041	0.559193
O75636;O75636-2	Ficolin-3;Isoform 2 of Ficolin-3	4.4332	4.9771	4.67366	14.4239	4.33937	14.9053	15.2413	15.6635	14.7433	6.11824	14.7439	5.43008	15.2521	14.4965	15.406	13.8853	15.3765	13.7916	4.52389	14.5627	4.79747	14.2776	4.21145	15.4019	5.26558	15.1314	14.1241	15.8258	15.2086	15.2345	10.9898	12.1079	1.11806	0.570166
Q9HBW9	Adhesion G protein-coupled receptor L4	5.33604	4.33916	4.16997	4.92972	16.2683	16.6475	4.82343	15.1393	17.1364	16.8042	16.1872	4.60438	16.3283	15.813	5.45344	5.3166	4.16681	4.84395	5.43042	6.75703	16.6495	16.2828	3.96724	16.153	5.01303	5.82202	16.09	16.5567	5.85481	16.7418	10.932	9.70971	-1.22231	0.570776
P00738	Haptoglobin	21.0741	20.7723	21.9607	22.5335	22.2164	22.6506	21.4662	21.2798	20.833	21.2983	21.6908	21.8873	21.321	22.1546	21.7926	21.1539	21.0664	22.5752	22.5465	21.9486	22.2874	21.0651	21.9399	21.3626	20.9843	21.2289	21.6804	21.9191	22.3352	21.7362	21.6621	21.722	0.0599	0.571639
P08603	Complement factor H	19.8581	19.5242	19.6842	19.9944	19.9844	20.1295	19.6755	20.1222	19.5692	19.593	20.007	19.6465	19.7698	19.8117	19.763	19.8504	19.4952	20.3176	19.8429	20.2215	20.2172	19.5177	19.9885	19.8707	19.4017	19.8854	19.6103	19.9208	19.7008	19.7844	19.8088	19.8417	0.0328267	0.577229
P19823	Inter-alpha-trypsin inhibitor heavy chain H2	18.8138	18.399	19.1671	19.0558	19.1245	18.733	19.0793	18.7807	18.7915	18.7892	18.7408	17.9413	19.04	19.0335	18.7423	18.6005	18.5252	19.0992	19.2609	19.1293	18.4902	18.9464	18.5607	19.0431	18.5559	18.3918	18.4388	18.7534	19.2346	18.6694	18.8155	18.78	-0.0354933	0.581114
P00450	Ceruloplasmin	17.6599	18.4254	18.1956	18.2424	18.4902	18.5068	18.319	18.2048	17.9453	18.3777	17.9362	18.5194	17.9446	18.1737	18.0642	17.9108	18.2905	18.8027	18.3189	18.4963	18.3752	18.3212	18.3064	18.1958	18.3511	17.9121	18.2012	18.1147	18.0664	17.8343	18.2003	18.2332	0.0328267	0.585377
P02766	Transthyretin	21.0463	21.5655	21.2589	22.3856	21.26	20.9128	21.6472	21.6702	21.7788	21.2329	22.1081	21.0825	21.9162	21.8749	21.6014	21.6409	21.382	21.5674	22.1972	21.2689	21.2766	21.4533	21.3381	21.7342	20.9233	21.5296	21.1468	22.1958	21.7329	21.2671	21.5561	21.5103	-0.0458133	0.585379
P01619	Immunoglobulin kappa variable 3-20	21.0418	20.6814	20.2125	20.1439	20.6388	20.4496	20.4747	21.2357	20.1607	20.3806	19.8276	20.6287	20.289	19.31	19.9344	20.7761	20.3178	19.9942	20.1636	20.714	20.3341	20.3336	21.3146	20.1236	20.3993	20.628	20.7277	20.0558	19.025	19.9206	20.3606	20.3219	-0.03876	0.594198
A0A0B4J1U3	Immunoglobulin lambda variable 1-36	15.4089	14.651	4.78899	14.4598	4.71283	5.22124	14.3014	14.6286	4.63772	16.3416	6.71105	14.5211	15.8904	4.96716	14.4471	15.7399	15.5566	6.3865	14.8559	14.0993	13.2054	14.5955	13.9513	4.41915	16.0933	4.80279	5.44298	15.3934	5.03256	14.7378	11.0459	11.6208	0.574899	0.597344
P01701	Immunoglobulin lambda variable 1-51	17.2553	16.3008	3.76011	6.10012	6.13545	5.17498	16.8981	16.8183	4.98838	6.53538	4.89067	17.3565	5.03695	5.85566	16.9226	17.3651	4.91251	5.47127	5.32302	5.32401	15.9845	16.7142	16.9344	16.8267	5.9309	4.01602	17.6371	5.21664	6.00455	17.1608	10.002	10.7214	0.719495	0.603246
O43866	CD5 antigen-like	18.7764	19.629	17.5056	17.5168	17.9125	17.6094	17.95	20.3189	17.141	16.8982	17.6276	19.6294	17.5282	18.1998	18.2449	18.8066	18.7934	18.0954	16.4619	17.8957	17.7576	17.9801	19.9741	17.4211	16.4274	17.9476	19.3339	17.4848	18.9041	18.2215	18.1658	18.1003	-0.0655	0.60544
Q03591	Complement factor H-related protein 1	15.0072	14.8986	14.7183	5.26864	11.5191	12.9972	15.7246	4.35247	15.1404	15.9116	5.17185	15.1171	4.60192	14.8799	13.7868	13.8514	14.7257	5.27434	4.32613	13.8956	13.6405	14.9156	13.9563	6.44453	15.8635	14.4703	14.12	3.77654	5.06806	13.2834	11.9397	11.1741	-0.765585	0.605919
P02768	Serum albumin	27.1986	27.3368	27.1746	26.548	26.0279	27.1829	26.8466	26.5644	27.3244	26.5546	26.1472	27.1786	26.9178	27.2923	27.4607	27.1439	27.2324	27.1051	26.5524	27.2738	27.2638	26.4694	27.1319	27.2674	27.409	26.4407	26.1844	27.4291	26.997	26.9596	26.917	26.9907	0.0736333	0.617622
A0A0B4J1U7	Immunoglobulin heavy variable 6-1	20.6348	22.791	20.9463	20.921	22.5745	20.5897	17.8179	22.6293	20.4068	19.8194	19.7854	20.9456	19.8716	20.4689	21.9139	20.9851	22.5348	21.6359	21.2378	22.6897	22.3558	18.3859	22.2946	18.9271	19.1612	19.3216	20.6641	19.2592	19.5645	21.5849	20.8077	20.7068	-0.100927	0.6216
A0A0B4J1V0	Immunoglobulin heavy variable 3-15	15.156	15.741	4.30859	5.21106	16.2082	15.7363	15.7263	5.0936	16.1015	16.1085	3.93097	17.3882	5.72168	5.72512	15.744	16.0381	4.0415	6.05891	4.58823	4.19321	15.8709	15.7754	16.3224	15.7756	15.11	5.60548	16.6033	5.81887	5.5112	16.092	11.5934	10.8937	-0.699728	0.623857
O75882;O75882-2;O75882-3	Attractin;Isoform 2 of Attractin;Isoform 3 of Attractin	15.8909	15.5599	15.0517	15.5734	15.6908	15.4201	15.2788	15.9524	15.6872	16.2283	15.4982	15.8185	16.1466	16.6152	15.7228	15.4966	16.2416	16.0301	15.831	15.625	15.539	15.8552	15.7722	16.2107	15.4018	15.402	15.7351	15.508	16.9135	15.5296	15.7423	15.8061	0.0637733	0.62768
P15169	Carboxypeptidase N catalytic chain	15.3814	15.2934	15.4341	15.4919	15.307	15.8967	15.4518	15.4955	15.3775	15.653	15.36	5.1239	15.5598	15.2968	15.8205	15.3093	15.2399	15.3101	6.53692	15.423	15.7097	15.3742	15.5161	15.3402	15.8477	5.00682	16.0573	15.4646	15.685	15.7437	14.7962	14.2376	-0.558584	0.648807
P02774;P02774-3	Isoform 3 of Vitamin D-binding protein;Vitamin D-binding protein	19.8043	20.2403	20.1212	20.3406	20.3139	20.1665	19.9413	20.2455	20.2938	20.3834	19.8646	20.1227	20.2707	20.514	19.8324	19.9418	20.0847	20.3647	20.2241	20.26	20.1518	20.179	20.2614	20.3043	20.2196	19.9165	19.7795	20.2795	20.4555	19.763	20.1637	20.1457	-0.0179867	0.655388
P02751;P02751-14;P02751-3;P02751-8	Fibronectin;Isoform 14 of Fibronectin;Isoform 3 of Fibronectin;Isoform 8 of Fibronectin	17.7859	16.1974	18.1113	17.9974	18.2666	16.998	17.5874	17.4184	18.6476	16.5538	18.646	17.8894	17.249	17.1527	17.5719	18.4563	17.2537	16.7315	17.5375	17.7759	17.5223	17.7699	15.9279	18.7689	17.0059	20.0852	17.3762	16.7618	17.3376	19.4073	17.6049	17.7145	0.109673	0.659485
Q96KN2	Beta-Ala-His dipeptidase	15.2809	14.8115	3.75476	4.84195	14.7423	14.9893	15.1322	3.47461	15.1629	14.9265	14.6016	4.60805	6.89308	5.79542	14.9489	14.4458	14.6822	14.3926	6.40405	15.2129	15.0929	14.7528	13.8558	4.08567	14.8096	5.26431	6.48237	14.645	5.01473	15.0696	10.9309	11.614	0.683091	0.662092
A0A0B4J1V2	Immunoglobulin heavy variable 2-26	4.94066	16.4026	14.8004	5.73996	16.2543	15.814	14.7804	15.5231	16.0446	15.2854	15.5481	15.9225	15.6489	16.0329	6.01886	16.1739	16.0535	16.7558	15.8068	15.7026	16.8207	14.9653	15.4675	15.751	4.33958	16.1688	15.9949	5.66331	14.5087	15.2356	13.6504	14.3605	0.710087	0.662481
P01599	Immunoglobulin kappa variable 1-17	16.917	17.3368	15.5957	17.4312	17.2089	15.6548	17.1081	16.0818	16.6845	16.0437	15.7226	16.8579	17.4644	16.2904	16.819	17.4851	16.3103	16.506	17.7392	17.1639	16.4544	16.4875	16.4683	16.5415	16.0829	16.6925	16.8783	15.9655	16.0088	17.677	16.6145	16.6974	0.08296	0.665239
P02741	C-reactive protein	5.15287	15.1521	4.6322	4.88937	5.71701	15.8456	2.04682	14.2132	4.50929	15.6205	5.29374	16.1228	4.51622	14.5926	5.19204	4.24202	15.0063	3.35811	4.51801	15.3137	15.3849	5.70981	14.5177	5.24624	4.94435	3.97621	14.6298	6.42321	13.8375	14.4186	8.89976	9.4351	0.53534	0.667198
P01742	Immunoglobulin heavy variable 1-69	5.81534	18.4634	4.39309	4.50012	16.8681	17.9668	3.9321	17.563	18.7513	17.6169	17.6578	17.6964	5.94614	4.77688	16.2284	17.4686	5.20633	17.1106	6.34973	17.8208	5.62628	18.6049	17.3172	16.7976	4.58081	17.2082	16.7983	19.0761	5.9162	17.7869	12.5451	13.5779	1.03285	0.669702
P02042	Hemoglobin subunit delta	4.52215	4.40218	4.40843	5.72115	6.62276	7.02382	5.42891	16.6645	5.00558	5.2803	5.56313	4.92336	5.91148	5.75899	16.3188	12.5731	5.00994	3.88511	5.81565	16.6311	7.42209	12.6535	4.5996	4.63176	4.82265	5.27389	5.12226	5.8097	5.05364	12.8978	6.9037	7.48012	0.576417	0.67124
P02753	Retinol-binding protein 4	18.1161	18.8788	18.4018	19.377	18.3726	17.8978	18.3963	18.624	18.644	18.265	19.2885	18.4729	18.6741	18.6194	18.8763	18.0079	19.3496	18.1627	19.418	18.3721	17.9699	18.7017	18.6066	18.5969	18.0389	19.1386	18.8392	18.6889	18.9375	18.4847	18.5936	18.6209	0.02724	0.674075
A0A075B6I1	Immunoglobulin lambda variable 4-60	5.03047	4.14036	4.50023	6.73269	6.55309	6.04791	13.6257	6.29689	12.4796	5.41245	2.89485	13.5911	4.836	4.86423	13.3132	4.74657	4.74448	4.60026	6.51626	6.60682	3.63736	4.38605	4.82589	12.48	5.41929	5.78389	18.81	4.7591	4.2958	13.6757	7.35458	7.01916	-0.33542	0.674251
P02790	Hemopexin	20.3137	20.8689	20.5885	20.7572	20.519	20.908	20.7965	20.2273	20.5039	20.5309	20.6357	20.6618	20.4956	20.8299	21.11	20.3145	20.8184	20.8188	20.5943	20.2951	20.759	21.0674	20.6438	20.6577	20.5002	20.5781	20.6746	20.4296	20.9412	20.9556	20.6498	20.6699	0.0200933	0.675515
P06331	Immunoglobulin heavy variable 4-34	17.0517	16.6696	14.8161	15.9524	16.1082	16.3487	16.5783	16.4011	16.5993	16.5997	14.9981	17.0505	15.1814	12.8026	17.0541	16.9218	15.7254	16.1773	15.5642	16.5434	15.9729	16.6275	15.5395	15.8076	15.6034	15.7761	16.4356	15.0632	14.7593	16.2723	16.0141	15.9193	-0.09482	0.683702
P18428	Lipopolysaccharide-binding protein	15.1201	15.456	14.5991	6.86679	15.8862	15.1716	4.12352	14.9079	15.5512	6.88126	4.92862	15.7862	15.7885	13.6675	5.88034	14.976	15.4727	15.8221	5.74806	15.3628	14.8462	13.7834	15.9396	15.6077	14.1585	2.87147	15.5612	15.3664	4.76629	6.49999	12.041	12.4522	0.411172	0.701562
A0A0B4J2D9;P0DP09	Immunoglobulin kappa variable 1-13;Immunoglobulin kappa variable 1D-13	5.37102	18.6029	15.6986	16.1363	19.0788	16.23	4.98174	16.8662	16.3081	17.0035	15.8853	19.6427	4.30742	4.37369	16.4072	17.0019	18.9387	16.2191	15.6998	18.8688	16.1293	6.16688	15.6443	16.1969	17.0819	4.19332	19.1331	14.8797	15.7843	4.93652	13.7929	14.4583	0.665403	0.709388
P23083	Immunoglobulin heavy variable 1-2	20.0151	19.3467	18.1121	4.62048	17.6928	18.9575	18.8089	17.5715	18.6467	19.0036	17.7551	19.45	6.20814	5.47605	18.5645	18.0618	16.4701	15.7886	5.55109	17.7647	18.677	19.5309	4.0635	4.76051	19.1677	17.2029	18.1064	18.8511	17.3739	18.5676	16.0153	15.3292	-0.686091	0.710882
P02652	Apolipoprotein A-II	21.051	20.5252	20.812	20.9079	20.58	20.5099	21.1238	20.3353	20.7237	20.6278	20.5776	20.4288	20.8864	20.5866	20.7799	20.854	20.2343	20.9765	21.2364	21.0502	20.8436	21.2493	20.3709	20.1479	21.4905	20.2181	20.3821	21.0062	20.5213	20.416	20.6971	20.7332	0.0360933	0.713363
A0A0A0MS15	Immunoglobulin heavy variable 3-49	19.3796	18.2686	17.1955	18.0371	18.5057	18.2297	18.2688	17.4444	18.1273	19.3983	17.6899	17.5235	18.9168	18.6704	18.1938	18.0264	17.9803	17.2146	18.3968	19.2563	18.0041	17.2778	18.1746	18.0744	18.9594	17.7123	17.6803	18.6554	18.465	19.1149	18.2566	18.1995	-0.05712	0.724651
Q9NP80;Q9NP80-2;Q9NP80-3	Calcium-independent phospholipase A2-gamma;Isoform 2 of Calcium-independent phospholipase A2-gamma;Isoform 3 of Calcium-independent phospholipase A2-gamma	16.369	15.0474	15.0371	5.44519	5.50999	15.1366	13.9362	15.4714	14.7029	14.5342	4.20078	15.61	13.8149	6.12976	14.7963	16.1347	15.0392	14.4889	14.3618	15.0474	14.9838	13.8673	15.2547	14.6944	14.5435	4.60307	4.62549	14.3201	5.09959	14.8908	12.3828	12.797	0.414202	0.729945
P01602	Immunoglobulin kappa variable 1-5	18.9714	17.1736	17.7997	5.46817	4.58741	17.7543	18.6593	18.6864	5.12159	17.8227	5.57375	18.0429	16.7724	4.98382	16.9495	18.6083	16.4958	5.09423	17.6495	16.6046	6.69556	17.4831	18.3013	16.3795	18.8274	5.1398	17.1081	16.9274	5.2438	17.3266	13.6245	14.259	0.634537	0.733649
P07358	Complement component C8 beta chain	15.9169	15.7907	16.1231	16.0161	16.2532	16.4486	15.5596	15.1331	15.986	16.4077	15.6731	15.9626	15.9455	16.3809	16.0537	15.4138	15.5882	16.0807	16.1993	15.5671	16.4709	16.0742	15.5054	16.026	16.4041	15.7338	16.0699	15.8846	16.2317	16.003	15.9767	15.9502	-0.02654	0.73483
P05156	Complement factor I	16.6326	16.4844	16.5354	16.6625	16.9074	16.9855	16.6058	16.9288	16.7266	16.6468	16.558	16.441	16.6127	16.8223	16.7689	16.5174	16.65	16.7208	16.6077	16.7533	17.0642	16.5997	17.0585	16.8849	16.3494	16.4122	16.4683	16.3896	16.6737	16.9587	16.6879	16.6739	-0.01402	0.741746
P01624	Immunoglobulin kappa variable 3-15	21.8108	20.8189	20.3148	20.5834	21.445	20.7725	20.0211	21.7237	20.8365	20.9278	20.3205	21.7237	21.2021	20.5663	20.404	21.0921	20.4668	20.2177	21.4018	20.9913	21.3554	20.7742	21.5414	20.4197	20.9349	21.1445	21.2726	20.9115	20.1018	20.1643	20.8981	20.8527	-0.0454067	0.742291
P0DJI8	Serum amyloid A-1 protein	6.62156	16.5	4.01699	5.1245	16.9184	17.1623	5.00154	15.4629	13.5588	17.9112	14.5816	16.7332	16.1465	16.417	15.6621	6.38659	16.163	15.6233	17.143	16.6159	16.9005	5.15138	16.4719	4.73741	17.4002	6.07343	14.6239	14.7667	16.5316	5.14936	13.1879	12.6492	-0.538695	0.742705
A0M8Q6	Immunoglobulin lambda constant 7	13.4391	15.7116	14.2674	12.0379	12.2561	14.0249	12.8566	14.0843	13.3243	4.81828	12.1545	14.3592	12.6204	5.37066	14.3533	13.2686	13.7734	14.4291	5.13873	5.79501	14.1504	12.2577	13.3756	13.6633	12.2932	10.8346	13.1334	12.6088	12.011	14.1121	12.3786	12.0563	-0.32224	0.743575
P01782;P0DP04	Immunoglobulin heavy variable 3-43D;Immunoglobulin heavy variable 3-9	16.731	17.5811	2.58219	5.21767	15.4954	16.5591	15.6957	17.1664	4.851	5.61148	5.01894	16.9744	15.2765	3.22801	5.44023	16.7298	16.2914	4.28255	16.6408	5.34214	6.88902	16.0969	17.4551	4.54599	4.85335	4.54803	17.1934	16.2635	4.61369	5.59504	10.8953	10.4894	-0.405894	0.752063
P02763	Alpha-1-acid glycoprotein 1	22.3833	22.8313	21.7726	22.0428	22.1528	22.4256	21.9097	21.865	21.9135	22.262	21.8409	22.1939	21.342	21.7191	21.6536	22.3497	22.5134	22.4995	22.213	22.1366	22.1857	21.8173	22.0206	22.195	22.0795	21.4686	21.4635	22.0104	21.8521	21.9743	22.0205	22.0519	0.0314067	0.757389
A0A0A0MRZ8;P04433	Immunoglobulin kappa variable 3-11;Immunoglobulin kappa variable 3D-11	21.9825	22.2818	20.904	20.8582	22.3228	20.5932	21.8808	21.7207	20.8788	21.6438	21.7352	22.2068	22.0837	21.2496	21.291	21.771	22.3201	20.9358	21.9167	21.3305	21.7948	21.0423	21.4982	21.8869	21.5765	21.8708	23.139	20.9418	21.1727	21.3166	21.5755	21.6342	0.05872	0.760835
P01717	Immunoglobulin lambda variable 3-25	17.666	16.732	14.8202	14.697	15.5779	15.4567	15.7791	14.8385	15.642	5.51452	15.4991	15.8489	14.7674	5.34172	15.2049	16.4961	15.5877	14.9308	4.82162	15.409	15.6746	14.8084	14.0703	15.1755	15.0845	14.6045	16.3038	14.8821	15.3656	15.1338	14.2257	14.5566	0.330825	0.78369
P43251;P43251-2;P43251-3;P43251-4	Biotinidase;Isoform 2 of Biotinidase;Isoform 3 of Biotinidase;Isoform 4 of Biotinidase	14.5907	5.97838	14.4473	4.39699	3.45315	13.9897	14.4455	6.5135	6.56692	6.25431	5.028	3.28681	13.7134	14.0039	13.9802	4.13695	14.0052	5.05998	5.80577	14.2135	4.92567	14.2493	6.22324	15.3605	13.5373	3.62561	6.28422	5.05814	6.33539	14.0516	9.37658	8.85816	-0.518426	0.785446
P04406	Glyceraldehyde-3-phosphate dehydrogenase	6.45306	6.18982	2.59847	6.53202	4.74231	5.61607	13.3213	6.7342	12.3843	5.74845	14.1241	5.47027	5.18603	4.36337	13.0839	4.13118	4.43478	14.3204	6.11641	4.07605	4.62757	15.1282	5.84323	14.3993	4.62818	14.3472	6.8904	6.08744	5.12865	6.42389	7.50318	7.77219	0.269014	0.78867
P01859	Immunoglobulin heavy constant gamma 2	23.9998	23.4677	22.6294	23.3281	22.9334	23.958	22.9934	22.6191	22.4212	23.3482	22.394	23.7587	23.1399	21.6159	22.964	23.93	23.3075	22.9894	23.5229	22.989	23.6891	23.1327	22.538	22.6951	23.0879	22.6791	23.2983	23.2599	21.4301	22.7673	23.0381	23.0211	-0.0169667	0.789803
P02760	Protein AMBP	17.6876	18.0866	18.1448	18.1664	18.167	18.1037	18.0725	17.7645	18.183	18.0939	18.0139	17.9943	18.0844	18.3789	18.1582	17.7925	17.9905	18.3495	18.3291	17.8803	18.1286	18.3152	17.7666	18.1057	17.6722	18.1589	18.2387	18.0965	18.253	17.8137	18.0733	18.0594	-0.0139133	0.802662
P00740	Coagulation factor IX	5.37643	5.20606	12.7281	13.6167	6.44403	13.2002	12.616	6.11791	13.2411	6.36648	13.6288	12.9788	5.27311	5.53204	13.2058	13.0835	5.13017	13.0705	4.66781	13.6327	12.7401	12.888	6.47997	13.2943	5.10644	5.49327	12.2381	12.9003	5.85454	13.3111	9.7021	9.99272	0.290616	0.816455
P01876	Immunoglobulin heavy constant alpha 1	21.8905	21.6924	19.9138	21.0317	21.1939	20.577	20.091	22.3788	21.3846	20.7315	21.5178	21.8216	21.2843	19.7577	20.6703	22.2041	21.5789	20.5803	21.2241	21.2192	20.4763	20.1484	21.5139	21.922	20.22	21.3714	21.7391	21.5176	19.8849	20.6449	21.0625	21.083	0.0205467	0.836206
A0A087WSY6	Immunoglobulin kappa variable 3D-15	17.7834	18.1247	12.9206	17.8458	18.6554	17.877	14.2163	17.8826	18.1833	18.6372	17.7206	19.1176	18.0463	6.59118	17.0366	17.7335	17.8311	17.2175	17.7732	18.2516	18.0354	17.5322	18.0714	18.0279	18.0862	17.9495	17.9889	5.47764	16.9452	17.4117	16.7092	16.9555	0.246291	0.838603
Q12805;Q12805-2;Q12805-3;Q12805-4;Q12805-5	EGF-containing fibulin-like extracellular matrix protein 1;Isoform 2 of EGF-containing fibulin-like extracellular matrix protein 1;Isoform 3 of EGF-containing fibulin-like extracellular matrix protein 1;Isoform 4 of EGF-containing fibulin-like extracellular matrix protein 1;Isoform 5 of EGF-containing fibulin-like extracellular matrix protein 1	14.5656	14.7807	13.4382	14.327	14.4632	13.5783	13.8846	15.3297	14.7746	13.4957	14.4963	15.2429	14.5231	5.22073	14.0609	14.9979	15.0436	14.0787	6.82957	14.4332	13.7148	13.6982	14.7926	14.3453	13.9517	14.8684	14.9493	14.4647	13.8973	14.3999	13.7454	13.8977	0.152243	0.850975
P68431;P84243;Q16695;Q6NXT2;Q71DI3	Histone H3.1;Histone H3.1t;Histone H3.2;Histone H3.3;Histone H3.3C	15.5488	5.81657	14.8514	4.63635	5.86432	5.62426	4.62951	18.3118	5.18393	5.64527	4.58436	5.33411	5.48882	4.67949	5.34555	4.93957	6.57365	5.36144	5.08821	4.73146	5.8312	6.71683	5.63478	20.7031	16.2544	4.60369	5.05699	3.98568	5.29415	5.48009	7.4363	7.08368	-0.35262	0.852111
P04180	Phosphatidylcholine-sterol acyltransferase	14.3973	6.55758	15.014	5.27998	15.4328	15.9226	15.0047	15.6528	14.9596	15.0673	14.8887	4.55753	15.0805	14.8555	15.0595	15.2592	15.7389	15.0816	15.1775	14.6941	15.3298	5.44053	15.2747	15.3535	6.13382	15.308	7.05531	15.2453	15.5558	14.8039	13.182	13.4301	0.248105	0.85274
P05160	Coagulation factor XIII B chain	14.427	14.2613	5.15277	5.21463	6.21208	4.70871	13.5164	14.3187	14.6937	14.2707	4.2296	5.45199	14.7826	13.9026	6.20736	14.7974	13.6068	5.81541	5.90779	4.68718	3.9394	13.7911	14.6242	14.3158	4.87659	14.6179	4.74486	14.0739	13.8962	4.92188	10.09	9.90776	-0.182249	0.855615
P60709;P63261	Actin, cytoplasmic 1;Actin, cytoplasmic 2	5.51712	5.85627	15.2667	16.4037	5.45569	5.20008	16.3631	14.6334	15.8554	15.1393	16.9286	5.03451	15.8319	5.0175	14.6812	15.1935	15.2538	17.2924	15.8647	6.18757	3.87811	17.4101	14.7208	17.3894	3.81011	17.5332	5.23853	15.2712	6.28164	5.55536	11.5456	11.792	0.246397	0.861736
Q14520;Q14520-2	Hyaluronan-binding protein 2;Isoform 2 of Hyaluronan-binding protein 2	15.4398	15.702	3.56875	16.0833	15.7772	15.9989	15.312	15.0836	15.3474	15.5468	5.4714	16.0007	5.51676	5.75614	14.9965	16.0279	15.7389	15.7979	6.07117	16.2805	16.202	15.6347	5.07662	15.9361	4.943	5.92923	16.2623	15.5984	6.12904	15.6195	12.7734	12.4832	-0.290266	0.86203
P69905	Hemoglobin subunit alpha	19.5601	18.0851	17.6591	17.9201	17.0278	15.8133	19.8096	20.9035	19.4886	18.9636	18.2049	17.1925	19.4727	19.3723	21.2589	19.6084	18.1113	16.8783	18.014	21.6692	17.067	20.5152	20.7086	19.0271	16.8929	17.8513	18.6624	18.0719	16.5742	19.884	18.7155	18.6357	-0.0797533	0.862058
P10909;P10909-2;P10909-4;P10909-5	Clusterin;Isoform 2 of Clusterin;Isoform 4 of Clusterin;Isoform 5 of Clusterin	18.8346	18.7952	19.1449	18.2932	18.0085	18.7996	18.6782	18.8592	18.3797	19.1927	17.9027	17.8206	18.6319	18.6269	18.1652	18.4336	18.7297	18.8175	18.4864	18.2753	18.8797	19.1906	18.0889	18.5934	19.2568	17.8773	17.8171	18.9958	18.7506	18.129	18.5422	18.5548	0.0125733	0.881491
P01877	Immunoglobulin heavy constant alpha 2	23.521	23.2076	21.3714	22.204	22.1573	21.6198	21.1497	23.6144	22.4726	21.8242	22.3529	23.0993	22.234	20.7035	21.6937	23.3268	22.8282	21.5155	22.201	22.1506	21.7183	21.0245	23.0889	22.7133	21.9026	22.5837	22.8582	22.5694	21.2935	21.6189	22.215	22.2262	0.0112	0.881542
P01042	Kininogen-1	19.449	19.4591	19.1952	19.5205	19.4512	19.5698	19.5187	19.1244	19.4435	19.7282	19.5192	19.5056	19.574	19.5821	19.6454	19.3289	19.3862	19.6082	19.6276	19.3982	19.5523	19.7559	19.3094	19.4813	19.2827	19.543	19.5233	19.3831	19.6501	19.5713	19.4857	19.4934	0.00770667	0.881572
P06681	Complement C2	15.9122	16.6382	15.8647	16.1065	16.3346	16.3177	16.235	15.5503	15.7206	16.536	16.2821	16.2533	16.1868	15.9275	16.2808	15.8838	16.4909	16.3506	16.1887	16.2619	16.0362	16.3466	16.2236	16.0741	16.1904	15.9235	16.0824	16.0367	15.8811	16.3453	16.1431	16.1544	0.0113	0.885406
P01715	Immunoglobulin lambda variable 3-1	14.2937	5.4982	4.4123	5.32211	5.58294	14.3106	5.38744	16.5633	4.98925	5.87482	5.16142	5.20881	4.80745	5.17377	4.35068	14.8682	5.20629	5.93332	5.60839	5.47232	14.7501	5.44229	16.1521	4.34407	3.46644	4.46547	4.25665	4.53966	6.40199	5.51148	7.12912	7.09458	-0.0345347	0.894393
P02654	Apolipoprotein C-I	18.2774	18.5489	18.0582	18.2831	18.3393	17.6967	18.8547	18.9786	18.0679	17.9111	18.5671	17.8698	18.177	18.6628	17.7666	18.8827	18.9738	19.0799	18.417	18.8344	18.0853	17.9926	17.7316	18.5854	18.5323	16.8516	17.7215	18.7137	18.5545	17.4648	18.2706	18.2947	0.0241267	0.905154
A0A075B6R2	Immunoglobulin heavy variable 4-4	16.6362	15.1786	15.6015	15.7626	6.12539	6.21085	18.3586	16.1493	4.52641	6.18423	3.70234	5.54667	4.79586	5.33635	5.89161	5.13689	4.70527	15.9348	6.58279	16.5943	5.06809	17.6185	3.95526	4.8372	15.8993	5.124	15.7672	15.2029	5.60357	4.27939	9.73377	9.4873	-0.24647	0.906792
P01011	Alpha-1-antichymotrypsin	18.2704	18.8073	19.1525	18.6719	18.3334	19.1004	18.352	18.1357	18.7224	19.0522	17.529	19.498	18.4176	18.6471	18.5536	18.2041	18.3639	19.3335	18.6688	18.7995	18.7431	18.4752	18.5993	18.4766	19.1355	18.0271	18.4298	18.8675	18.5989	18.7115	18.6162	18.629	0.01272	0.908712
P05452	Tetranectin	5.00134	14.8287	14.3447	14.9996	5.9488	14.8874	14.3744	14.9141	16.3183	15.2402	14.1902	15.4716	15.4313	15.8818	5.33171	4.51213	14.9248	16.2838	15.1542	14.2616	6.04857	15.5973	14.8652	15.2019	15.2172	15.2531	15.8466	15.5528	15.5482	4.40406	13.1443	13.2448	0.100487	0.908874
P02776;P10720	Platelet factor 4;Platelet factor 4 variant	5.96985	5.2572	4.13767	15.0431	4.59861	5.42441	14.9384	5.95708	17.2319	5.78533	15.2668	12.4596	5.38176	14.0119	19.7969	13.8188	4.26381	15.9768	6.02266	13.3388	3.64667	16.4628	4.84488	22.2878	3.54163	15.5105	13.4181	4.85768	4.93101	5.24911	10.084	9.87807	-0.205964	0.911311
P01857	Immunoglobulin heavy constant gamma 1	23.4123	23.9737	23.0883	23.0809	24.1009	23.5559	23.4855	23.5251	23.6468	24.0071	23.6126	23.9499	23.7578	23.1011	23.2384	23.5763	23.7307	23.1121	23.5365	24.2018	23.6503	23.4893	23.5279	23.5579	23.3935	23.451	23.9384	23.7681	23.1664	23.3395	23.5691	23.5626	-0.00644	0.915024
P01706	Immunoglobulin lambda variable 2-11	16.0487	15.3694	5.39012	4.51283	15.595	16.6849	16.3991	3.29821	15.1146	6.87598	5.63755	15.7343	5.65445	5.37828	6.09056	5.13861	15.3517	5.54327	5.32059	15.7764	17.2307	16.6352	5.17565	14.7418	15.7058	5.19486	4.88343	4.32131	5.90109	14.7158	10.2523	10.1091	-0.143185	0.918414
P01601	Immunoglobulin kappa variable 1D-16	5.3726	15.924	3.84091	14.952	15.1238	14.8926	14.3824	15.328	4.80729	6.16427	14.8457	16.1153	6.09333	13.8351	14.9099	4.70199	15.5405	4.56639	15.1785	15.4543	14.8741	3.82406	15.2785	5.44241	15.258	3.98477	16.0545	15.2407	13.9003	15.2247	11.7725	11.6349	-0.137565	0.921754
P05155;P05155-2;P05155-3	Isoform 2 of Plasma protease C1 inhibitor;Isoform 3 of Plasma protease C1 inhibitor;Plasma protease C1 inhibitor	18.7078	18.5519	18.7224	19.179	18.8654	19.2176	18.3574	18.9415	18.7958	19.1891	18.4775	19.1375	19.155	19.224	18.6048	18.3978	18.5409	18.8768	18.8853	19.0195	18.9744	18.5316	19.2278	18.8681	19.0852	18.1415	19.1685	19.3647	19.3042	18.6643	18.8751	18.87	-0.00507333	0.924784
P01704	Immunoglobulin lambda variable 2-14	15.7185	16.1438	13.1125	4.99039	15.7151	5.44256	16.6604	5.34817	15.5788	15.3866	4.27892	5.53155	5.08572	5.12338	15.8348	5.32879	16.0995	4.62328	5.05856	16.7536	4.13008	17.0119	16.6821	14.8178	14.1593	3.45079	5.94417	6.16012	15.8328	15.5203	10.6634	10.7715	0.108127	0.940844
P02656	Apolipoprotein C-III	20.4233	21.1139	20.8387	20.5173	20.5729	19.6915	20.8474	21.2518	20.5321	20.7146	21.4361	20.4733	20.8829	20.1142	20.3446	20.7282	21.4357	21.0527	20.2847	20.5878	19.9868	21.3267	20.5118	21.4659	20.537	20.3899	20.6325	20.8168	19.7027	20.4185	20.6503	20.6585	0.00820667	0.949208
P00748	Coagulation factor XII	16.7284	16.3313	16.6246	16.765	16.3525	16.4787	17.0725	16.6966	16.9491	17.0315	16.6675	16.589	16.0624	16.8691	16.1933	16.5542	16.0265	16.925	16.8201	16.8125	16.3467	17.0978	16.5025	16.9551	16.5883	16.9229	16.4643	16.4484	16.9566	16.0539	16.6274	16.6317	0.00422	0.950517
P00739	Haptoglobin-related protein	19.2684	17.0504	16.5329	19.4133	17.1986	16.7054	17.0657	16.9673	17.3515	16.4626	17.0646	17.7759	16.1619	16.793	19.6449	16.3771	16.8357	19.0676	18.2476	18.6494	16.3547	17.0642	19.7894	17.3684	16.1636	17.104	16.604	16.2519	19.5935	16.387	17.4304	17.4572	0.02678	0.955325
P80748	Immunoglobulin lambda variable 3-21	18.2019	19.119	16.8539	17.4611	17.5104	18.7231	17.8917	18.3823	18.0751	18.1317	17.5965	18.722	18.7837	17.2422	18.231	18.8018	18.5225	17.6703	18.0701	18.0715	17.846	17.3212	18.4588	18.2239	17.1598	18.3298	17.5481	19.019	17.8762	18.1274	18.0617	18.0698	0.00805333	0.964186
P01703	Immunoglobulin lambda variable 1-40	18.3015	17.6679	16.1477	16.3743	17.3821	17.4775	17.74	17.2751	16.962	16.5268	16.3719	17.6463	16.6012	15.8334	16.9396	18.2462	17.0268	17.0031	16.6066	17.3318	17.4199	17.4658	17.139	17.4144	16.1346	16.3983	17.5844	16.978	15.4916	16.9642	17.0165	17.0136	-0.00284	0.976734
P49908	Selenoprotein P	16.6804	16.8504	16.1553	16.7718	16.0257	16.2452	15.945	16.416	16.3549	16.2976	4.03331	6.36583	16.1937	5.73597	16.0861	16.6226	5.69079	16.77	16.3097	16.4312	5.71329	16.3724	16.4693	16.334	16.2515	15.2306	4.07661	16.7647	16.2702	16.1944	14.1438	14.1001	-0.043728	0.977294
A0A075B6H9	Immunoglobulin lambda variable 4-69	14.973	14.089	3.32961	13.6772	13.7768	13.0942	14.8574	13.7421	14.4446	13.9321	13.7106	14.1064	14.2537	13.4831	14.2466	14.7002	13.8532	13.4516	14.332	13.362	13.6842	14.4632	14.1723	14.1066	4.88765	13.2857	14.3811	14.2169	13.1162	14.0925	13.3144	13.3404	0.0259293	0.97842
P07360	Complement component C8 gamma chain	15.0494	16.3331	15.1041	15.1334	15.3167	16.0107	14.7413	15.5032	3.76322	15.3984	15.474	6.16171	15.9725	15.7333	5.56876	14.9683	14.946	15.965	15.8781	15.9208	15.8749	15.9391	5.16674	16.0485	15.1757	5.23821	4.84164	15.4175	14.8964	15.559	13.4176	13.4557	0.03814	0.980024
P02745	Complement C1q subcomponent subunit A	17.833	17.7844	17.5572	4.96691	17.2282	17.7328	4.55599	5.83058	17.5899	6.98802	3.32553	4.33683	3.62426	5.50705	17.0297	17.2339	5.07306	16.7813	5.78329	4.23979	17.1622	17.5617	5.39985	4.60457	17.7904	5.04368	4.89115	17.7283	5.99997	17.1955	10.7927	10.8326	0.039886	0.985598
P03952	Plasma kallikrein	4.82277	15.4636	15.9518	5.34318	16.096	16.0562	16.7356	15.2145	16.4213	15.8287	15.7073	15.444	15.3973	16.3553	15.4044	15.8321	4.99716	16.3497	15.7682	16.2915	16.3494	16.7398	15.3059	16.0914	4.64829	15.548	15.3156	15.436	15.5366	15.9513	14.4161	14.4107	-0.0054	0.997158
