# Supplementary material for: Optimised plasma sample preparation and LC‐MS analysis to support large‐scale proteomic analysis of clinical trial specimens: Application to the Fenofibrate Intervention and Event Lowering in Diabetes (FIELD) trial
Source: Proteomics Clin Appl. 2023 Mar 22;17(3):2200106. doi: 10.1002/prca.202200106 (PMC10909541; doi:10.1002/prca.202200106)
Supplement: Supplementary file 7 — Supplementary Information [file PRCA-17-2200106-s003.xlsx]

## Sheet: Table S6
Protein name	PG.ProteinAccessions	B01_ST01_Post.raw.PG.Quantity	B01_ST01_PRE.raw.PG.Quantity	Post-P	B02_ST01_POST.raw.PG.Quantity	B02_ST01_PRE.raw.PG.Quantity	Post-P	B03_ST01_POST.raw.PG.Quantity	B03_ST01_PRE.raw.PG.Quantity	Post-P	B04_ST01_Post.raw.PG.Quantity	B04_ST01_Pre.raw.PG.Quantity	Post-P	B05_ST01_Post.raw.PG.Quantity	B05_ST01_Pre.raw.PG.Quantity	Post-P	B06-3_ST01_Post.raw.PG.Quantity	B06-3_ST01_Pre.raw.PG.Quantity	Post-P	B07_ST01_Post.raw.PG.Quantity	B07_ST01_Pre-1_191008134931.raw.PG.Quantity	Post-P	B09_ST01_Pre.raw.PG.Quantity	B09_ST01_Post.raw.PG.Quantity	Post-P	B08_ST01_Post.raw.PG.Quantity	B08_ST01_Pre.raw.PG.Quantity	Post-P	B10_ST01_Post.raw.PG.Quantity	B10_ST01_Pre.raw.PG.Quantity	Post-P	B11_ST01_Post.raw.PG.Quantity	B11_ST01_Pre.raw.PG.Quantity	Post-p	B12_ST01_Post.raw.PG.Quantity	B12_ST01_Pre.raw.PG.Quantity	Post-p	B13_ST01_Post.raw.PG.Quantity	B13_ST01_Pre.raw.PG.Quantity	Post-p	B14_ST01_Post.raw.PG.Quantity	B14_ST01_Pre.raw.PG.Quantity	Post-p	B15_ST01_Post.raw.PG.Quantity	B15_ST01_Pre.raw.PG.Quantity	Post-p	B16_ST01_Post.raw.PG.Quantity	B16_ST01_Pre.raw.PG.Quantity	Post-p
Serum albumin	P02768	26.1691	26.0453	0.123823	26.4421	26.3518	0.0903452	26.2472	26.3627	-0.115545	26.3799	25.9485	0.431342	25.9272	26.0467	-0.119536	25.3917	26.3468	-0.95516	25.9424	26.056	-0.113625	26.2591	28.3688	2.10972	25.9343	25.8517	0.0825881	26.3836	26.0455	-0.338061	26.685	26.5262	0.158813	26.2442	26.3587	-0.114454	26.2002	26.1832	0.0169474	26.2377	26.3937	-0.156026	26.425	26.2368	0.188182	26.4798	26.3417	0.138177
Immunoglobulin gamma-1 heavy chain	P0DOX5	22.8773	22.6893	0.188034	23.1138	23.1416	-0.0277858	22.9271	23.0783	-0.151278	22.6686	22.4764	0.192165	22.7232	22.7171	0.00613183	22.7832	23.0482	-0.265026	23.1142	23.0093	0.104858	23.4655	25.9426	2.47716	23.1411	23.0395	0.101564	23.2729	23.2976	0.0247003	23.4977	23.4539	0.0437617	23.0338	23.1052	-0.0714646	23.1166	23.2269	-0.110275	23.1738	23.7123	-0.538559	23.2802	23.4946	-0.214403	23.4532	23.2387	0.214548
Fibrinogen beta chain;Fibrinopeptide B	P02675	21.8806	21.6765	0.204066	21.9354	21.9851	-0.049726	21.9941	21.9822	0.011887	22.203	21.7637	0.439361	22.3493	22.2404	0.108835	21.8686	21.8634	0.00518969	22.3386	22.2914	0.0472175	22.5432	24.3092	1.76598	22.4989	22.2905	0.20839	22.5939	22.3654	-0.228515	22.401	22.3393	0.0616251	22.0851	22.3745	-0.289417	22.4604	22.3634	0.097012	22.4077	22.4813	-0.0736349	22.6457	22.8935	-0.247795	22.5454	22.4571	0.0882818
Immunoglobulin alpha-2 heavy chain	P0DOX2	21.2138	21.0633	0.150504	21.4653	21.6294	-0.1641	21.4837	21.4386	0.045106	21.4569	21.2728	0.184057	21.2911	21.4836	-0.192449	21.3159	21.4363	-0.120394	21.6595	21.7212	-0.0617209	21.9657	24.3463	2.3806	21.8675	21.8411	0.0263551	22.3778	21.9835	-0.394274	22.2449	22.8918	-0.646977	21.9485	22.0805	-0.13194	21.8586	21.8309	0.0277103	21.9814	23.896	-1.91459	21.7895	21.9704	-0.180953	21.983	22.0037	-0.0206497
Haptoglobin;Haptoglobin alpha chain;Haptoglobin beta chain	P00738	21.1015	21.2776	-0.176069	21.0897	21.3195	-0.2298	21.3353	21.1721	0.163254	21.3463	21.0069	0.339409	21.0881	21.4902	-0.402089	21.7879	20.3276	1.46024	22.1644	22.0685	0.0958469	22.0461	24.2074	2.16129	22.0742	21.997	0.0772406	22.3287	22.1151	-0.213617	22.4267	22.4895	-0.062791	22.3748	22.5248	-0.150024	22.1965	22.0453	0.151172	22.3698	26.0261	-3.6563	22.3596	22.55	-0.190399	22.3163	22.4359	-0.119577
Apolipoprotein A-I;Proapolipoprotein A-I;Truncated apolipoprotein A-I	P02647	20.9773	20.9807	-0.00335838	20.8914	20.8443	0.0471463	20.9248	20.9627	-0.0378417	21.3165	21.2483	0.0681541	21.2293	21.2485	-0.0191488	21.3452	21.7478	-0.402518	21.9001	21.5709	0.329186	21.7562	22.8673	1.11114	21.9471	21.8866	0.0604365	22.1759	22.0759	-0.100058	22.4631	22.5998	-0.136634	22.3735	22.2832	0.0902807	21.7081	21.3566	0.351498	22.0788	22.0319	0.0469162	22.1688	21.7354	0.433393	22.4982	24.2007	-1.70241
Alpha-1-antitrypsin;Short peptide from AAT	P01009	20.8524	20.7643	0.0881243	21.3832	21.3947	-0.0114727	21.2525	21.312	-0.0594533	22.0094	21.5786	0.430745	21.8541	21.8481	0.00601439	21.2142	21.8744	-0.660184	21.7342	21.685	0.0492551	21.9502	24.4565	2.5063	21.9319	21.7667	0.165122	21.988	21.8277	-0.160243	22.3172	22.1862	0.131047	22.1327	22.1199	0.0128517	21.8592	21.7471	0.112093	21.9647	21.8594	0.105319	22.0145	22.0829	-0.0683309	22.3815	22.4159	-0.0343733
Serotransferrin	P02787	20.6317	20.3904	0.241245	20.5264	20.5367	-0.0102672	20.604	20.6276	-0.0236489	20.3367	20.4575	-0.120802	20.7851	20.6831	0.101986	20.4649	20.8097	-0.344842	21.006	20.9628	0.043169	20.8508	22.626	1.77515	20.9735	20.8051	0.168436	20.8745	20.619	-0.255522	21.1565	21.0706	0.0858442	20.9313	21.0459	-0.114563	20.9279	21.0196	-0.0917612	21.0063	20.8497	0.156546	21.3377	21.3728	-0.0351524	21.1532	21.2917	-0.138521
Ig alpha-1 chain C region	P01876	20.4968	20.4885	0.00825735	20.873	20.7285	0.144571	20.7658	20.8082	-0.0423189	21.2733	20.8708	0.402513	21.2736	20.7941	0.479467	20.443	21.0053	-0.562291	20.9925	21.0783	-0.0857512	21.3941	22.5351	1.14095	20.9571	20.8615	0.0955825	21.149	21.4915	0.342576	21.6758	21.4407	0.235132	21.7707	21.3462	0.424447	21.3685	20.9985	0.370015	21.5609	21.4672	0.093665	21.3039	21.5099	-0.205968	21.7964	21.9848	-0.188441
Acylation stimulating protein;C3a anaphylatoxin;C3-beta-c;Complement C3;Complement C3 alpha chain;Complement C3 beta chain;Complement C3b alpha' chain;Complement C3c alpha' chain fragment 1;Complement C3c alpha' chain fragment 2;Complement C3d fragment;Complement C3dg fragment;Complement C3f fragment;Complement C3g fragment	P01024	20.4327	20.2996	0.133051	20.4386	20.3921	0.0464859	20.5047	20.557	-0.0523208	20.3253	20.3383	-0.0130005	20.509	20.3187	0.190287	20.4475	20.3385	0.108906	20.9514	20.9592	-0.00778454	21.4106	23.3718	1.9612	21.1383	21.0129	0.125445	21.1826	20.9826	-0.200013	21.1804	21.1377	0.0427756	20.6597	20.9168	-0.257135	21.0418	20.9845	0.0573367	21.1331	21.0153	0.11785	21.2579	21.3896	-0.131677	21.0211	21.0546	-0.0334582
Transthyretin	P02766	20.2537	20.2902	-0.0365674	20.6931	20.7312	-0.0381513	20.6804	20.6471	0.0332649	21.2529	20.927	0.325977	20.9882	21.0434	-0.0552585	20.2811	20.6944	-0.413272	20.86	20.8333	0.026728	20.5683	22.2324	1.66409	20.839	20.8115	0.0275324	20.7796	20.8054	0.0258536	20.9449	20.2269	0.717985	21.4216	20.8719	0.549712	20.7691	20.6118	0.157304	20.7041	20.662	0.042134	20.7156	20.4916	0.224046	20.6107	20.6427	-0.0320263
Immunoglobulin heavy variable 6-1	A0A0B4J1U7	20.2269	19.9356	0.29124	20.1825	20.05	0.132567	20.0737	20.272	-0.198243	19.386	18.9775	0.408459	19.6694	19.5255	0.14395	19.8262	18.5124	1.31383	20.2603	19.9969	0.26346	20.7733	22.5864	1.81314	20.8253	20.6609	0.16445	20.8475	20.6295	-0.21805	20.8092	20.7291	0.0801721	20.009	20.5774	-0.568421	20.2502	19.2169	1.03332	18.5995	20.467	-1.86748	19.7188	20.9272	-1.20843	20.712	20.7252	-0.0132417
Fibrinogen alpha chain;Fibrinopeptide A	P02671	20.0862	20.0862	6.80452e-06	20.0559	20.2166	-0.160723	20.2049	20.212	-0.00709072	20.3464	20.055	0.291453	20.4696	20.5079	-0.0383009	20.0477	20.2856	-0.237871	20.5379	20.5461	-0.00823998	20.4602	22.1086	1.64845	20.4264	20.2961	0.13038	20.6214	20.4317	-0.189689	20.8262	20.7746	0.0515484	20.5235	20.671	-0.147487	20.6679	20.5878	0.0801666	20.7339	20.6948	0.0391073	20.7227	20.9414	-0.218696	20.8122	20.6285	0.183688
Fibrinogen gamma chain	P02679	20.0776	20.1969	-0.119266	19.9214	20.2175	-0.296185	20.5886	20.2611	0.327516	19.7022	19.947	-0.244786	19.9458	19.9394	0.00634645	20.4852	20.0505	0.434754	20.7513	20.7818	-0.0305149	20.6038	22.7711	2.16725	20.6593	20.5933	0.0660217	20.5554	20.4778	-0.0776173	20.298	20.1877	0.11032	20.3198	20.3292	-0.00942532	20.5395	20.6895	-0.150039	20.5123	20.5279	-0.0155861	20.6445	20.5862	0.0583243	20.2904	20.3423	-0.051933
Ig kappa chain V-III region VG	A0A0A0MRZ8;P04433	20.0699	19.8385	0.231427	20.1824	20.2252	-0.0427996	20.2383	20.3122	-0.0738614	20.3713	20.0021	0.369193	20.4504	20.4034	0.0469799	20.1705	20.4327	-0.262213	20.2597	20.2376	0.0221442	20.4968	22.0908	1.59403	20.4033	20.2947	0.10858	20.4632	20.3236	-0.139517	20.7384	20.7	0.0383924	20.405	20.4831	-0.0780685	20.2664	19.3369	0.929438	20.4837	19.406	1.07772	20.6251	20.8563	-0.231175	20.8435	20.5103	0.333206
Ig gamma-2 chain C region	P01859	20.0476	19.899	0.148553	20.4412	20.4284	0.012795	20.2608	20.288	-0.0272204	21.9332	19.9672	1.96606	20.1894	20.1276	0.0618018	18.8036	20.1886	-1.38498	18.451	18.3788	0.072261	19.237	23.841	4.60407	18.5743	18.5208	0.053456	18.9448	18.5312	-0.41361	18.754	18.5705	0.183502	18.4148	18.5662	-0.151385	18.2465	18.2856	-0.0390831	18.2873	18.5339	-0.246554	17.511	17.8168	-0.305792	18.8045	18.4783	0.326204
Immunoglobulin mu heavy chain	P0DOX6	19.3917	19.0655	0.32623	19.5038	19.5433	-0.0395722	19.6278	19.6157	0.0120791	18.7666	18.4859	0.28073	19.277	19.0736	0.203469	19.3032	19.0971	0.206069	19.7507	19.7394	0.0113745	20.0681	22.1387	2.07053	19.9623	19.8507	0.111572	19.9091	19.7751	-0.133918	19.8341	19.7579	0.0761072	19.4779	19.6102	-0.132292	19.6595	19.6263	0.0332487	19.7608	19.4562	0.304601	19.8378	19.9755	-0.137751	19.64	19.4654	0.174605
Apolipoprotein A-II;Proapolipoprotein A-II;Truncated apolipoprotein A-II	P02652	19.3823	19.2345	0.14772	19.5893	19.3448	0.244476	19.7527	19.7334	0.019309	20.2287	19.9453	0.283337	20.3541	20.2762	0.0779115	19.7102	20.2175	-0.507304	20.2644	20.3525	-0.08817	19.9744	21.0772	1.10274	20.1513	20.0931	0.058243	20.3675	20.0862	-0.281238	20.481	20.5174	-0.0364299	20.2552	20.4345	-0.179328	20.3756	20.3552	0.0203286	20.336	20.181	0.155082	20.4105	20.412	-0.00147733	20.5074	20.5614	-0.0539568
Alpha-1B-glycoprotein	P04217	19.3733	19.2728	0.10051	19.6249	19.6622	-0.0372421	19.5102	19.4828	0.0273979	19.5442	19.4681	0.0761735	19.3808	19.3038	0.076958	19.21	19.966	-0.755921	19.5175	19.3924	0.125085	19.9772	21.5973	1.62011	19.8954	19.7556	0.139828	19.8673	19.6562	-0.211111	20.2712	20.0828	0.188396	19.6748	19.8868	-0.211987	19.3633	19.5116	-0.148341	19.7159	19.6044	0.111537	19.893	19.8838	0.00917589	19.8497	19.7926	0.057066
Ig kappa chain V-III region POM	P01624	19.2727	18.9934	0.279395	19.3212	19.1516	0.169634	19.2704	19.3294	-0.0590119	19.4296	19.0845	0.345174	19.5032	19.8554	-0.35226	19.0245	19.2124	-0.187857	19.7194	19.5493	0.17008	19.521	21.5344	2.01337	20.2147	19.469	0.745672	20.1711	19.5581	-0.612935	20.9915	20.2751	0.716381	19.9469	20.8853	-0.938399	19.7228	19.5152	0.207549	20.3535	20.0611	0.292467	20.3838	19.9351	0.448746	20.6955	19.6584	1.03703
Apolipoprotein C-III	P02656	19.1566	19.8843	-0.72772	18.3101	18.4424	-0.132285	19.146	18.7162	0.429825	19.1328	19.1519	-0.0190777	19.7145	19.3081	0.406421	18.7653	19.3767	-0.611409	19.9019	19.5414	0.360546	19.5022	21.8722	2.37009	19.4614	19.305	0.156449	19.8341	20.0976	0.263458	20.4275	20.4705	-0.0430067	19.9683	19.9152	0.0530192	19.9573	20.0279	-0.0706104	19.5584	19.9777	-0.419298	19.7931	19.6775	0.115582	20.0853	19.6258	0.459478
Alpha-1-acid glycoprotein 1	P02763	19.126	19.035	0.0909881	19.007	18.9849	0.0221111	19.2099	19.0641	0.145762	19.9832	19.7116	0.271589	20.2944	20.3144	-0.019977	18.4888	19.6344	-1.14555	18.6302	18.6886	-0.0584944	18.7017	20.5345	1.83284	18.5321	18.5437	-0.0115372	19.3753	19.1779	-0.197405	19.9148	19.8243	0.0905492	19.4844	19.9105	-0.426083	19.2583	19.2679	-0.00956825	19.4399	19.5841	-0.144131	19.4644	19.552	-0.0875698	20.0968	20.1163	-0.0194864
Vitamin D-binding protein	P02774	19.1134	18.9144	0.198955	18.9087	18.9108	-0.00211535	19.1255	19.0654	0.060101	19.2097	18.9795	0.230206	19.3478	19.3582	-0.0104323	18.6783	19.3202	-0.641957	18.9694	18.8889	0.0804644	19.2517	21.17	1.91836	19.1589	19.1003	0.0586158	19.5246	19.4414	-0.0832254	20.1	19.9262	0.173795	19.6875	19.9328	-0.245295	19.4516	19.4599	-0.00828288	19.5322	19.5104	0.0218352	19.7066	19.7826	-0.0759913	19.6712	19.5662	0.105033
Immunoglobulin kappa light chain	P0DOX7	19.0797	19.3365	-0.256792	18.5871	18.804	-0.21698	18.6496	18.5831	0.0664853	19.1657	19.2023	-0.0365984	19.2132	19.2453	-0.0321608	18.9189	18.9605	-0.0416666	19.4929	19.5843	-0.0913171	18.7495	20.8858	2.1363	18.908	19.0293	-0.121217	19.3048	19.1666	-0.138149	18.7937	18.5438	0.249892	18.5722	19.4084	-0.836152	19.0711	19.1486	-0.0774975	18.7977	19.0474	-0.249638	18.7789	18.7156	0.0632769	18.4293	18.6834	-0.254073
Immunoglobulin heavy variable 3-74	A0A0B4J1X5	18.9526	18.989	-0.0363585	18.9458	18.8446	0.101162	18.9688	19.0752	-0.106461	18.1393	17.7918	0.34751	18.0664	18.0752	-0.00885841	18.4004	16.966	1.43445	19.1561	18.883	0.273092	19.4854	20.8873	1.40194	19.5958	19.3554	0.240322	19.3243	19.2303	-0.0940243	14.2083	19.3021	-5.0938	18.547	19.1368	-0.589859	19.224	19.4148	-0.190797	19.3779	14.4195	4.95843	19.7247	19.4599	0.264883	19.2186	19.2762	-0.0576181
Hemopexin	P02790	18.9338	18.9212	0.0126513	18.288	18.2089	0.0791392	18.4179	18.694	-0.276076	17.722	17.6183	0.103684	17.8972	17.912	-0.0147884	18.5777	17.9007	0.676992	19.0169	18.6688	0.348094	20.127	21.4259	1.29885	19.8903	19.6169	0.27342	19.8686	19.5764	-0.292192	19.6396	19.7702	-0.130563	19.2901	19.7608	-0.470664	19.8873	19.7555	0.131776	20.1476	18.9583	1.18929	20.219	20.1807	0.0383006	19.9676	19.4689	0.498696
Immunoglobulin lambda-like polypeptide 5	B9A064;P0DOX8	18.8685	19.0438	-0.175305	19.4129	19.1704	0.242527	19.2967	19.1828	0.113978	19.5136	19.0862	0.427377	19.7294	19.776	-0.0465422	19.3902	19.0234	0.36678	19.7748	19.633	0.14186	19.7788	23.67	3.89122	19.6726	20.1331	-0.460519	20.3701	19.9172	-0.45286	19.9932	20.2195	-0.226234	19.7372	19.828	-0.0908478	19.5443	19.6958	-0.151496	20.3729	20.2143	0.158567	20.1364	20.0499	0.0865104	20.2071	19.6866	0.520443
Somatomedin-B;Vitronectin;Vitronectin V10 subunit;Vitronectin V65 subunit	P04004	18.6546	18.71	-0.055433	18.8934	18.9691	-0.0756719	19.0006	18.7025	0.298058	19.2238	18.9356	0.28817	18.9465	18.9725	-0.026014	19.094	18.8246	0.269433	19.7572	19.4084	0.348837	19.7957	22.1698	2.37409	19.5587	19.2278	0.330963	19.9462	19.6803	-0.265963	19.9138	19.7513	0.162487	19.9175	19.9778	-0.0602338	19.4199	19.4458	-0.025961	19.6003	19.5296	0.0706861	19.5037	19.5392	-0.0354356	19.7783	19.5029	0.275442
Alpha-1-acid glycoprotein 2	P19652	18.6532	18.3604	0.292759	18.8431	18.6149	0.228129	18.3627	18.4618	-0.0990959	18.617	18.2273	0.389677	18.7067	19.002	-0.295288	17.0391	18.8494	-1.81026	17.2471	17.1408	0.106318	18.6889	21.0988	2.40991	17.6444	17.5915	0.0529747	18.4445	18.3864	-0.0581316	18.1932	18.1608	0.0324036	18.3858	18.3518	0.0339489	17.5355	17.502	0.0335418	17.6928	17.9633	-0.270552	17.7994	17.6923	0.10707	17.8869	17.9996	-0.112651
Alpha-2-macroglobulin	P01023	18.5801	18.5864	-0.00621998	18.5567	18.6044	-0.0477273	18.9375	18.7024	0.235156	18.0753	17.6627	0.412591	18.1234	18.2719	-0.148545	18.826	17.7949	1.03101	19.1993	19.3177	-0.118357	19.4373	21.4668	2.02948	19.4693	19.2678	0.201458	19.4615	19.2817	-0.17983	19.128	19.1835	-0.0555242	18.9309	18.9726	-0.0417383	19.318	19.2747	0.0432804	19.4239	19.8859	-0.462027	19.4957	19.7046	-0.208864	19.3313	19.4418	-0.110504
Ig kappa chain V-III region B6	P01619	18.5521	18.374	0.178149	18.3722	18.3593	0.012946	18.4762	18.3658	0.110398	18.7727	18.0835	0.689223	18.6656	18.503	0.162654	18.5331	18.39	0.143138	19.5303	19.0431	0.487227	18.7134	21.8646	3.15119	19.1324	19.0743	0.0580802	19.5028	18.767	-0.735772	19.561	18.794	0.766991	19.0491	19.1639	-0.114825	19.1189	19.3466	-0.227676	19.2192	19.2509	-0.0316415	19.3572	19.5672	-0.209928	19.7185	19.4102	0.308307
Ig lambda chain V-I region HA	P01700	18.4188	18.1163	0.302505	18.6469	18.5256	0.12131	18.7161	18.4908	0.225344	19.2186	18.7881	0.430537	19.3207	19.1504	0.170321	18.3431	18.7686	-0.425504	18.6266	18.8233	-0.196666	18.2422	21.5322	3.29003	18.6312	18.6389	-0.00774194	18.5157	18.3498	-0.165928	18.43	18.346	0.083948	18.814	18.7298	0.0842263	18.4664	18.3097	0.156696	18.1642	18.3258	-0.161617	18.1106	17.9335	0.177083	18.0027	17.8645	0.138232
Immunoglobulin lambda constant 2;Immunoglobulin lambda constant 3	P0DOY2;P0DOY3	18.3579	18.469	-0.111111	18.7456	18.6847	0.0609191	18.4854	18.714	-0.228562	19.4996	19.4051	0.094517	19.1953	19.237	-0.041695	19.1198	19.03	0.0897921	19.8206	19.9511	-0.130527	19.0929	22.5073	3.41444	18.9482	19.1791	-0.230905	19.2895	19.1596	-0.12987	19.2219	19.8098	-0.587887	19.9497	19.3427	0.607065	20.2037	19.4326	0.771123	21.2898	20.6835	0.606367	19.8982	19.3607	0.537586	17.7142	23.284	-5.5698
Apolipoprotein C-II;Proapolipoprotein C-II	P02655	18.1667	17.6858	0.480931	18.7534	18.6632	0.0901703	18.0932	18.6513	-0.558069	18.6704	18.3851	0.285333	18.9076	18.9344	-0.0267164	18.1423	18.205	-0.0627237	17.8252	18.3044	-0.479188	18.3907	20.4314	2.0407	18.0417	18.3074	-0.26571	18.5912	18.0677	-0.523433	18.8835	18.8544	0.0291214	18.4891	18.8333	-0.34426	18.5521	18.1614	0.390662	18.1582	19.0347	-0.876502	18.2319	18.5314	-0.299475	18.9148	18.8665	0.0482209
Plasma protease C1 inhibitor	P05155	18.0306	17.653	0.377648	17.7764	17.6806	0.0958156	17.9195	17.8744	0.0450567	17.9118	16.9415	0.97028	17.8657	17.7944	0.0713314	17.6387	17.3934	0.245278	17.9138	17.7897	0.124098	18.2594	19.9754	1.71607	18.2949	18.0673	0.227627	18.3681	18.0767	-0.291386	18.4414	18.4485	-0.00707589	18.3444	18.3233	0.0210825	18.7831	19.7955	-1.01237	18.5801	20.286	-1.70598	18.3774	18.6025	-0.225069	18.3913	18.167	0.224302
Ig mu chain C region	P01871	17.8909	17.8868	0.00407197	18.4551	18.4497	0.0053056	18.0467	18.2896	-0.242819	18.4823	18.0827	0.399653	18.6864	18.3946	0.291841	19.4505	17.6236	1.82689	19.5076	19.5053	0.00236361	19.5012	20.4035	0.902336	19.6459	19.6804	-0.0345604	19.7525	19.728	-0.0244517	19.7244	19.8477	-0.123363	19.7913	19.286	0.50533	19.8593	19.5225	0.336829	20.1261	20.2255	-0.0993518	20.0198	20.1485	-0.128716	19.6944	19.8503	-0.155879
C4a anaphylatoxin;C4b-B;C4d-B;Complement C4 beta chain;Complement C4 gamma chain;Complement C4-B;Complement C4-B alpha chain	P0C0L5	17.8654	17.7696	0.0957785	17.892	17.8871	0.00489877	18.0148	17.9428	0.0720211	17.5132	17.2426	0.270653	17.8333	17.6604	0.172945	18.4479	17.2926	1.1553	18.6534	18.6512	0.00222362	18.672	20.4852	1.81324	18.6033	18.4841	0.119165	18.6748	18.6019	-0.0728661	18.7715	18.7491	0.022348	18.7148	18.7827	-0.0679188	18.7729	18.8578	-0.0849408	18.7744	18.819	-0.0446239	18.7757	18.9501	-0.174358	18.7462	18.5989	0.147296
Immunoglobulin kappa variable 3D-20	A0A0C4DH25	17.8278	17.4967	0.331146	18.1817	18.1452	0.0364771	18.0234	18.0477	-0.0243317	18.4559	18.0522	0.4037	18.545	18.3154	0.229581	18.2183	18.2667	-0.0483099	18.1909	18.1313	0.0595709	18.1912	19.8621	1.67092	18.2674	18.023	0.244469	18.23	18.1572	-0.072788	18.6501	18.57	0.0800405	18.4797	18.4834	-0.00369751	18.0297	18.2143	-0.184607	18.3281	18.4578	-0.129675	18.37	18.4949	-0.124889	18.682	18.5137	0.168337
Apolipoprotein B-100;Apolipoprotein B-48	P04114	17.7897	17.5341	0.255645	17.7544	17.6726	0.0818325	17.7999	17.7828	0.0170715	17.2007	16.5273	0.673406	17.4235	17.2437	0.179816	17.5032	16.5698	0.933398	18.1687	18.1333	0.0353042	18.4702	19.4998	1.02962	18.307	18.2399	0.067101	18.476	18.2471	-0.228825	18.7699	18.5522	0.217731	17.9135	18.2502	-0.336723	18.41	18.3099	0.100072	18.6599	18.4517	0.208227	18.6347	18.7897	-0.154944	18.7632	18.536	0.227266
35 kDa inter-alpha-trypsin inhibitor heavy chain H4;70 kDa inter-alpha-trypsin inhibitor heavy chain H4;Inter-alpha-trypsin inhibitor heavy chain H4	Q14624	17.7192	17.4857	0.233572	17.949	17.8257	0.12338	17.6243	16.959	0.665302	16.1858	16.1646	0.0211178	16.6646	16.3319	0.332746	17.5845	17.432	0.152407	18.1254	18.0697	0.0556407	18.2384	19.2156	0.977284	18.5655	18.1389	0.426593	17.419	18.3399	0.920877	17.616	17.3462	0.269788	18.3178	18.4365	-0.118669	18.4002	18.4342	-0.0340073	18.7792	18.5741	0.205157	17.444	18.9292	-1.48521	18.4544	17.0635	1.39086
Alpha-2-HS-glycoprotein;Alpha-2-HS-glycoprotein chain A;Alpha-2-HS-glycoprotein chain B	P02765	17.7082	17.85	-0.141838	18.3008	18.3121	-0.0113793	18.0542	17.9655	0.0887475	18.9093	18.5494	0.359881	18.7928	18.758	0.0347788	17.2966	18.6249	-1.32836	18.679	18.3164	0.36262	18.9053	21.7348	2.82944	18.7573	18.5211	0.236148	18.9099	18.733	-0.176836	18.9069	18.8251	0.0818187	18.7662	18.7392	0.0270261	19.0082	18.8057	0.202478	20.0835	19.1063	0.977154	18.9827	18.833	0.149625	18.7045	18.8409	-0.136362
Complement factor H	P08603	17.7058	17.6255	0.0803287	17.9348	17.8953	0.0394582	17.9131	17.944	-0.0308804	17.8641	17.6521	0.211989	18.1983	18.1543	0.0439349	17.5889	17.9932	-0.40421	17.8458	17.8288	0.0170359	18.2515	19.7882	1.53672	18.1132	18.0109	0.10227	18.1219	17.9502	-0.171701	18.2985	18.3165	-0.0180471	17.8937	18.2409	-0.347141	17.9042	17.8633	0.0408883	18.0135	18.1418	-0.128326	18.1239	18.3093	-0.185451	18.1343	17.9229	0.211393
Activation peptide;Angiostatin;Plasmin heavy chain A;Plasmin heavy chain A, short form;Plasmin light chain B;Plasminogen	P00747	17.6956	17.6708	0.0247492	17.5556	17.6061	-0.0504806	17.855	17.7973	0.0576918	17.3007	16.865	0.435612	17.5861	17.5297	0.0564432	17.5538	17.0974	0.456446	18.037	17.9515	0.0854244	18.3002	19.8102	1.50995	18.1614	18.0186	0.142764	18.1208	18.0336	-0.0872365	18.0656	18.0879	-0.022273	17.7787	17.9369	-0.158192	18.2144	18.1992	0.0152092	18.1915	18.2466	-0.0550763	18.2998	18.504	-0.204123	18.1474	17.9841	0.163303
Ig kappa chain V-II region Cum;Ig kappa chain V-II region FR	A0A075B6P5;A0A087WW87;P01614;P01615	17.6879	17.6283	0.0595969	16.875	16.8755	-0.000547356	17.1453	17.2858	-0.140443	17.0073	16.718	0.289279	16.5866	16.9377	-0.35117	17.8908	16.9264	0.964371	18.313	18.2518	0.061171	18.3395	20.8388	2.49927	18.4358	18.2664	0.169363	18.5973	18.5472	-0.0500867	18.7383	18.9024	-0.164143	18.5386	18.6015	-0.0629348	18.7264	18.4142	0.312191	18.6733	18.6791	-0.00585609	18.7908	18.7901	0.000764749	18.5192	18.3882	0.130922
Alpha-1-antichymotrypsin;Alpha-1-antichymotrypsin His-Pro-less	P01011	17.6115	17.3968	0.214648	17.3681	17.4119	-0.0437651	17.3583	17.5873	-0.229049	17.2409	17.1163	0.124639	17.7352	17.4884	0.246783	17.844	17.1112	0.732758	18.4904	18.3858	0.104598	18.3375	20.6656	2.32813	18.2407	18.1572	0.0835414	18.5483	18.3631	-0.185258	18.767	18.6057	0.161294	18.2865	18.5647	-0.278237	18.3875	18.4742	-0.0866313	18.5501	18.421	0.129094	18.7785	19.0018	-0.223305	18.8012	18.7319	0.0692591
Antithrombin-III	P01008	17.6085	17.5617	0.0467748	17.8393	17.9366	-0.0973653	18.0478	17.866	0.181788	18.2971	17.8672	0.429909	18.6695	18.2528	0.416718	17.6863	17.9364	-0.250088	17.7808	18.099	-0.318153	18.3202	20.331	2.01081	18.1726	17.9979	0.174747	18.2926	18.0442	-0.248348	18.4682	18.5087	-0.0404814	18.1473	18.3524	-0.205165	18.3537	18.2916	0.0621634	18.4169	18.8534	-0.436425	18.4367	18.3734	0.0632247	18.577	18.3478	0.229214
Apolipoprotein C-I;Truncated apolipoprotein C-I	P02654	17.6013	17.4045	0.19678	17.1082	17.1602	-0.0520534	17.757	17.5407	0.216354	18.3048	17.9936	0.311126	17.9944	18.2593	-0.264873	17.5874	17.9136	-0.326228	18.0192	18.0533	-0.0341056	18.0932	20.8249	2.73166	17.8811	17.7957	0.0853446	18.2606	18.3064	0.0458065	18.76	18.754	0.00591356	18.4345	18.5433	-0.108748	18.2148	18.3581	-0.143289	18.3536	18.4313	-0.0777716	18.2754	18.5165	-0.241122	18.1633	18.2823	-0.119006
Anastellin;Fibronectin;Ugl-Y1;Ugl-Y2;Ugl-Y3	P02751	17.5392	17.4367	0.102468	17.5805	17.5284	0.0521102	17.3683	17.7796	-0.411346	17.1971	17.092	0.105117	17.7899	17.5351	0.254798	17.8427	17.2438	0.598871	18.3215	18.3138	0.00762861	18.617	19.5407	0.923709	18.2123	18.3388	-0.126514	18.4793	18.2845	-0.194774	18.5953	18.5262	0.069089	18.3238	18.4949	-0.171113	18.3262	18.33	-0.00381888	18.5047	18.6982	-0.193476	18.5892	18.6565	-0.0672832	18.562	18.3757	0.186359
Apolipoprotein D	P05090	17.4479	17.54	-0.0920588	17.4014	17.4114	-0.00993728	17.8221	17.6042	0.217883	17.8831	17.4878	0.395342	17.8861	18.0504	-0.164263	16.8401	18.0157	-1.17567	17.5265	17.38	0.146462	17.4724	17.4731	0.000718181	17.0522	17.2283	-0.176119	17.2552	17.4731	0.217833	18.1146	17.7641	0.350416	17.8221	17.7419	0.0801266	17.0032	17.2656	-0.262403	17.6249	18.2598	-0.634893	17.9937	17.126	0.867736	17.6613	17.6016	0.0597047
Immunoglobulin kappa variable 2-24	A0A0C4DH68	17.4234	17.3431	0.0803178	17.192	17.1014	0.0905478	17.6691	17.4935	0.175577	17.6962	16.8905	0.805647	17.5532	17.7652	-0.212072	18.2855	17.1191	1.16646	18.7349	18.766	-0.0310976	19.12	17.5693	-1.55075	18.915	19.0312	-0.116205	19.1951	18.8833	-0.311841	18.853	18.8232	0.0298467	18.3471	18.5472	-0.200131	18.1411	17.61	0.531112	18.386	18.3464	0.0395996	18.3445	18.7833	-0.438782	18.1174	18.3192	-0.201833
Ig gamma-3 chain C region	P01860	17.4216	17.1533	0.268302	17.9083	17.7243	0.183914	17.6994	17.7685	-0.0690765	18.6911	17.5747	1.11646	18.0812	17.8637	0.217479	15.2176	18.4649	-3.24733	14.9511	14.4043	0.546797	15.1752	18.4588	3.28361	14.6204	14.4966	0.123766	14.155	14.464	0.309052	14.7265	14.531	0.195493	15.7975	15.1485	0.64899	13.7975	13.5123	0.285113	13.8185	14.2865	-0.468054	14.0855	14.0517	0.0337747	14.0594	14.7839	-0.724487
Hemoglobin subunit beta;LVV-hemorphin-7;Spinorphin	P68871	17.4039	17.5402	-0.136302	17.37	17.4427	-0.0727278	17.5801	17.4481	0.131972	17.5818	17.9947	-0.412944	17.7523	18.2286	-0.476241	18.0325	18.2198	-0.187268	17.76	17.5729	0.187055	18.1997	21.0835	2.88373	17.6952	18.063	-0.367795	17.7897	18.2556	0.465877	17.874	17.9023	-0.0283107	17.7015	18.4266	-0.725125	17.5367	17.5999	-0.0631846	17.4731	18.1546	-0.681503	17.5335	17.7153	-0.181805	17.8099	17.7251	0.0848181
Apolipoprotein E	P02649	17.3542	17.1751	0.179044	17.8011	17.912	-0.110986	17.9382	17.7374	0.200784	18.5044	18.2177	0.286651	18.5538	18.4116	0.142182	18.4143	21.0616	-2.64729	17.9659	18.0369	-0.0709629	18.3932	19.9112	1.51805	18.2837	17.9788	0.304924	18.5105	18.4481	-0.0623484	18.6316	18.5878	0.0437635	18.3786	18.5048	-0.126243	18.2097	18.1129	0.0967498	18.2404	18.339	-0.0985955	18.2491	18.3095	-0.0604412	18.6162	18.5912	0.024961
Beta-2-glycoprotein 1	P02749	17.314	17.3981	-0.0840958	17.6272	17.8168	-0.189557	18.0769	17.6434	0.433517	18.406	18.1316	0.274376	18.1487	18.4092	-0.260431	17.0941	18.0807	-0.986602	17.3901	17.5844	-0.194314	17.5635	20.6987	3.13512	17.7846	17.8458	-0.0612329	18.2555	18.1749	-0.0805342	18.3866	18.3663	0.0203455	17.8867	17.9944	-0.107779	18.09	17.9127	0.17723	17.9505	17.0196	0.930921	17.9618	18.1408	-0.178971	19.3917	18.6422	0.749461
Ig kappa chain V-II region RPMI 6410	A0A075B6S6;P06310	17.0901	16.6899	0.400161	13.9275	15.062	-1.13448	15.7592	15.8044	-0.0452327	12.9047	15.0842	-2.17953	15.7891	13.6453	2.1438	15.7584	12.2333	3.52516	16.8141	13.3209	3.4932	17.2629	18.6909	1.42795	16.6631	16.7311	-0.0680604	16.7443	16.8491	0.104799	17.207	14.3044	2.90263	16.313	15.6644	0.648584	16.3072	19.0666	-2.75942	15.8898	17.1325	-1.24276	17.3804	15.967	1.41341	14.2213	17.1337	-2.91242
Alpha-1-microglobulin;Inter-alpha-trypsin inhibitor light chain;Protein AMBP;Trypstatin	P02760	17.0555	16.5617	0.493766	17.4151	17.3183	0.0968279	17.2365	17.1998	0.0367157	17.7855	17.3268	0.45868	17.8269	17.6993	0.127629	15.8789	17.575	-1.69611	16.3805	16.3175	0.0630846	17.0304	20.6601	3.62968	16.721	16.0263	0.694703	17.4674	17.0886	-0.378849	18.497	18.4592	0.0378515	17.0848	18.2447	-1.15988	16.8035	16.3353	0.468205	15.9274	16.8803	-0.952839	16.9449	17.0881	-0.143161	17.617	17.0707	0.546332
Activation peptide fragment 1;Activation peptide fragment 2;Prothrombin;Thrombin heavy chain;Thrombin light chain	P00734	16.9029	16.8711	0.0318137	17.0328	17.0665	-0.0337427	17.1876	17.1204	0.0672419	17.6175	17.3433	0.274205	17.7387	17.8473	-0.108594	17.3648	17.5886	-0.223762	17.6737	17.7841	-0.110436	18.2416	21.2389	2.99724	17.9032	17.6628	0.240443	18.1757	17.952	-0.223704	18.2162	17.4155	0.800647	17.9779	18.1127	-0.134852	17.6694	17.6739	-0.00455304	17.6466	17.6948	-0.0481794	17.6039	17.7759	-0.172024	17.8874	17.6887	0.198627
Immunoglobulin lambda variable 4-60	A0A075B6I1	16.8825	16.8486	0.0338787	14.8882	13.8663	1.02193	15.0724	14.8278	0.244596	14.8848	15.888	-1.0032	16.6811	16.0398	0.641249	13.4981	14.8816	-1.38344	14.4244	18.3891	-3.96475	14.6208	18.7273	4.10645	17.3969	17.6724	-0.27547	17.9872	17.8702	-0.116982	18.1465	18.4531	-0.306631	17.0945	17.605	-0.510568	18.2078	19.074	-0.866208	18.9688	18.7829	0.18591	17.283	13.7219	3.5611	19.6113	15.7851	3.82622
Ceruloplasmin	P00450	16.8662	17.0307	-0.1645	16.9105	16.9351	-0.0245745	17.21	16.7928	0.417158	16.8348	16.894	-0.0592972	16.9688	16.8118	0.157036	16.2352	17.0346	-0.799334	16.5074	16.6942	-0.186846	16.6205	18.2186	1.59807	16.2467	16.1217	0.124957	16.2933	16.3272	0.0339093	16.0157	16.1506	-0.134941	17.0283	16.2538	0.774483	16.2808	16.2268	0.0540274	16.2706	16.8426	-0.571978	16.1894	16.084	0.105402	16.2039	16.427	-0.223144
Serum amyloid A-4 protein	P35542	16.827	17.0719	-0.244888	17.2194	17.4041	-0.184671	16.9927	16.9991	-0.00642443	17.6535	17.3445	0.308996	17.3049	17.0969	0.20807	17.2114	16.7932	0.418121	16.8962	16.7727	0.123471	17.5954	17.2098	-0.385605	17.3646	17.483	-0.118383	17.5453	17.3974	-0.147843	17.6649	17.8711	-0.206212	17.4054	17.68	-0.274638	17.5015	17.5148	-0.0133376	17.5723	17.2887	0.283606	17.6034	17.8285	-0.225059	17.6456	17.7354	-0.089802
Apolipoprotein A-IV	P06727	16.7273	16.6617	0.0656392	17.2103	17.058	0.152329	17.2484	17.0846	0.163836	17.5046	17.0336	0.470993	17.5799	17.361	0.218879	16.9808	17.3033	-0.322499	17.2157	17.1949	0.0207774	17.5095	20.5914	3.08188	17.3327	17.1918	0.140877	17.4046	17.2324	-0.172219	17.6323	17.5726	0.0597256	17.4608	17.4775	-0.0167682	17.1497	17.2146	-0.0649098	17.2789	17.7903	-0.511349	17.3603	17.527	-0.166694	17.5328	17.4577	0.0751448
Complement C1q subcomponent subunit B	P02746	16.6974	16.4853	0.212059	16.4813	16.5297	-0.0483635	16.4695	16.8389	-0.369391	17.0223	16.4097	0.612577	17.39	16.8836	0.506351	16.0145	16.5187	-0.504171	16.4823	16.3788	0.103504	16.6511	19.9011	3.24996	16.6279	16.4512	0.1767	16.9075	16.3708	-0.536709	17.111	17.0457	0.0652816	17.011	16.7454	0.265614	16.7308	16.6914	0.0394083	16.9214	16.8449	0.0765011	17.0924	17.2728	-0.180364	17.3785	17.1423	0.236136
Histidine-rich glycoprotein	P04196	16.6825	16.6754	0.00710349	16.8768	17.0165	-0.13969	16.3171	16.7232	-0.406059	16.1948	15.6595	0.53522	16.7901	16.5598	0.230278	16.8854	16.1912	0.694171	17.5238	17.5051	0.0187253	17.3701	19.0451	1.67493	17.2593	17.1569	0.102394	17.1481	17.0931	-0.0550578	17.2594	17.2258	0.0335959	16.0647	16.431	-0.366276	17.5221	16.33	1.19213	17.4899	16.7931	0.696858	17.5452	17.802	-0.256705	16.9754	17.016	-0.0405944
Bradykinin;Kininogen-1;Kininogen-1 heavy chain;Kininogen-1 light chain;Low molecular weight growth-promoting factor;Lysyl-bradykinin;T-kinin	P01042	16.6402	16.3857	0.254484	16.4503	16.6175	-0.16719	16.5056	16.2005	0.305025	16.9325	16.5412	0.391301	16.75	16.4184	0.331598	16.8773	16.6869	0.190422	17.3956	17.3011	0.0945422	17.2957	22.8703	5.57453	16.8673	17.5606	-0.693262	16.9554	16.7617	-0.193675	17.7342	17.1418	0.592411	17.8865	17.7097	0.176798	17.2017	16.9429	0.258795	16.9587	17.3459	-0.387225	17.7083	17.5589	0.149393	17.5256	17.7985	-0.272929
C4b-binding protein alpha chain	P04003	16.6213	16.5941	0.0271436	17.0293	16.5338	0.495422	16.4627	16.6108	-0.148154	16.3945	16.195	0.199537	17.1176	17.0248	0.0927475	16.2395	16.1317	0.107857	16.7647	16.6615	0.103205	16.6425	19.5878	2.94535	16.5914	16.4982	0.0932201	15.8812	16.6793	0.798137	16.3298	16.3752	-0.0454486	15.6324	15.7342	-0.10181	16.7753	16.8245	-0.0492192	16.6991	16.8229	-0.123789	16.9886	17.0025	-0.0138689	16.2428	15.9004	0.34245
Complement factor B;Complement factor B Ba fragment;Complement factor B Bb fragment	P00751	16.6116	16.527	0.084642	16.9808	16.9937	-0.0129067	16.8608	16.8771	-0.0163089	16.9804	16.8255	0.154909	17.1256	17.0921	0.0335209	16.942	16.8089	0.133057	17.1849	17.1793	0.00566834	17.4099	21.2116	3.80173	16.9568	17.0721	-0.115264	17.3196	17.1094	-0.210236	17.1492	17.4716	-0.3224	17.0804	17.2053	-0.124876	17.0241	17.1477	-0.123539	16.9468	17.3571	-0.410273	17.1494	17.3683	-0.218973	17.502	17.4072	0.094811
Hemoglobin subunit alpha	P69905	16.591	16.5323	0.0586352	16.8544	16.7075	0.146865	16.7267	16.7529	-0.0262241	17.2641	16.9545	0.309625	17.0101	17.0912	-0.0810307	16.9258	16.9768	-0.0509924	17.2445	17.0946	0.149926	17.3445	20.5671	3.22259	17.1324	17.0784	0.0539983	17.4572	17.2585	-0.198722	17.4622	17.2952	0.166982	17.3546	17.3611	-0.00652865	17.2336	17.1026	0.130983	17.2284	17.3838	-0.155449	17.0129	17.18	-0.167086	16.9963	17.2873	-0.291029
Heparin cofactor 2	P05546	16.5514	16.8148	-0.263423	16.6724	16.8773	-0.204874	16.709	16.7707	-0.0616839	15.676	15.2212	0.454834	16.2326	15.8354	0.397226	16.0464	15.9525	0.0939246	16.7415	16.7727	-0.0311225	17.267	18.6125	1.34559	17.4493	16.8277	0.62161	17.3122	17.3516	0.0394579	17.1292	17.4813	-0.352146	17.3856	17.0753	0.310233	16.9606	16.6978	0.262817	17.5476	16.99	0.55758	17.5507	17.1369	0.413806	17.6574	17.5479	0.10955
Inter-alpha-trypsin inhibitor heavy chain H1	P19827	16.5183	16.8656	-0.347314	16.6315	16.1037	0.527749	17.0329	16.4657	0.567177	16.1191	16.6884	-0.569242	16.4077	16.3076	0.100041	17.3593	16.9989	0.360367	17.833	17.7516	0.0814273	17.3025	19.385	2.0825	17.7105	17.5746	0.135883	18.1665	17.952	-0.214495	17.7888	18.0896	-0.300848	17.8103	17.9955	-0.185243	17.8701	17.9595	-0.0894497	17.6245	17.7864	-0.161892	18.0884	18.0407	0.0477103	17.9024	17.8309	0.0714977
Immunoglobulin kappa variable 3D-15	A0A087WSY6	16.4782	16.0786	0.399583	16.5639	16.4703	0.0935928	16.4693	16.4058	0.0634969	16.5077	16.2529	0.254806	16.3148	16.1818	0.132992	16.6572	16.3995	0.257751	17.0774	17.0394	0.0379485	16.9302	17.8521	0.921863	16.9069	16.5904	0.316521	16.7782	16.6692	-0.108995	17.1063	16.9268	0.179496	16.4294	16.4396	-0.0101945	16.7456	16.7886	-0.0430119	16.8457	17.0253	-0.179676	16.6935	16.7041	-0.0106129	17.3322	17.1121	0.220093
Apolipoprotein M	O95445	16.4593	16.3351	0.124185	16.8415	16.7914	0.0501258	16.8079	16.7899	0.0180255	17.2469	16.9117	0.335229	17.2106	17.3041	-0.093517	16.1202	16.9099	-0.789649	17.8254	17.0879	0.737537	17.7613	17.7262	-0.0350507	17.1237	17.3916	-0.26797	17.5811	17.4775	-0.103596	18.4708	18.1547	0.316114	17.9956	17.8835	0.112123	17.5921	17.0532	0.538939	17.83	17.5862	0.243839	17.9529	17.2724	0.680482	18.6815	17.9173	0.764225
Clusterin;Clusterin alpha chain;Clusterin beta chain	P10909	16.4578	16.3335	0.124266	16.5784	16.36	0.218396	16.4463	16.6095	-0.163268	16.8898	16.8178	0.0719731	17.1063	16.9959	0.110399	16.6772	17.0664	-0.389252	17.067	17.0235	0.0434967	16.7449	20.4052	3.66033	17.1473	16.8697	0.277635	17.2312	17.1379	-0.0932607	17.7771	17.6918	0.0853399	17.4375	17.4952	-0.0576745	17.2797	17.5354	-0.255639	17.6214	17.3276	0.293758	17.4532	17.5083	-0.0550723	17.6733	17.7729	-0.0995595
Ig lambda chain V-III region LOI	P80748	16.4415	15.6774	0.764035	17.2536	16.886	0.367626	16.7693	16.5861	0.183276	16.653	16.8653	-0.212373	17.0939	16.8513	0.242672	16.7918	16.9224	-0.130564	16.7881	16.9412	-0.153137	17.6168	20.62	3.00319	17.0311	17.0578	-0.0267448	16.6039	17.4051	0.801177	16.8691	16.7192	0.149984	18.1935	16.9016	1.29194	17.1972	17.2628	-0.0656154	17.9463	17.0515	0.894784	16.7977	16.2228	0.574903	17.0327	17.0041	0.0286
Ig heavy chain V-III region 23	P01764	16.3905	15.7884	0.602138	15.5213	15.5568	-0.0354858	16.2793	16.2971	-0.0177685	15.9515	15.7551	0.196366	16.5047	16.2091	0.295527	17.4833	14.5943	2.88898	17.5813	17.8773	-0.296028	17.7036	19.9108	2.20724	18.3799	18.3391	0.0408002	18.0122	17.8061	-0.206116	17.6638	16.9142	0.749622	17.8797	17.4849	0.394865	18.246	17.2212	1.02476	17.5929	17.9795	-0.386574	17.5271	17.3231	0.204018	17.1103	17.3954	-0.285121
Serum amyloid P-component;Serum amyloid P-component(1-203)	P02743	16.3076	16.2162	0.0914019	16.1349	16.1246	0.010255	16.4285	16.5299	-0.101432	16.381	16.1746	0.206437	16.3466	16.4302	-0.0835945	16.7848	16.0159	0.768844	16.9475	17.2731	-0.325633	17.335	19.4954	2.1604	17.433	17.3255	0.107475	17.4891	17.222	-0.267101	17.2408	17.1421	0.098675	17.2858	17.3644	-0.0785616	17.5012	17.3718	0.129343	17.3482	18.054	-0.705763	17.5038	17.6675	-0.163673	17.7423	17.7129	0.0294149
Inter-alpha-trypsin inhibitor heavy chain H2	P19823	16.2853	16.4877	-0.20243	16.0029	15.9887	0.0142453	16.6202	16.5345	0.0857488	16.1026	16.8692	-0.766579	16.2941	16.4358	-0.141764	16.7782	15.7809	0.99724	17.4237	17.393	0.0306648	18.1506	20.9213	2.77068	17.6916	17.3916	0.299971	17.6381	17.5507	-0.0873509	17.6694	17.6196	0.0498654	17.492	17.4018	0.0902048	17.6663	17.7171	-0.0508148	17.8426	17.9397	-0.0971612	18.2427	18.0306	0.212125	18.5225	17.687	0.835504
Afamin	P43652	16.2601	16.0694	0.190632	16.4211	16.44	-0.0188824	16.5448	16.391	0.15384	17.0459	16.6947	0.351165	17.0315	16.9138	0.117667	15.0616	16.7183	-1.65671	15.265	15.2216	0.0434445	15.515	17.4057	1.89065	15.326	15.2134	0.11254	16.1977	15.6302	-0.567467	16.5952	16.4197	0.175531	15.6728	16.3313	-0.658553	15.656	15.5598	0.0962267	15.9056	15.7652	0.140391	15.8038	16.0309	-0.227044	16.0231	15.9355	0.0876025
Complement C1q subcomponent subunit A	P02745	16.1693	16.4671	-0.297763	16.0643	16.1813	-0.116929	15.14	16.1078	-0.967792	13.947	14.0898	-0.14273	15.4703	15.7407	-0.270364	15.1037	15.5258	-0.422155	16.713	16.6719	0.0411581	17.6054	17.9483	0.342865	16.9206	16.7571	0.163524	17.0054	16.8363	-0.169076	17.0808	17.1699	-0.0891174	16.5612	17.1192	-0.55806	16.8556	16.7798	0.0757459	17.1283	16.9218	0.206517	16.9461	17.1547	-0.208622	16.9505	16.8329	0.117574
Complement C1q subcomponent subunit C	P02747	16.142	16.1509	-0.00895929	16.8806	16.8171	0.0635164	16.4041	16.8657	-0.461648	17.6516	17.1672	0.484341	17.2865	17.0226	0.263897	16.4393	17.1993	-0.759955	16.1848	16.4198	-0.235076	16.8403	20.7098	3.86951	17.0124	16.6989	0.313485	16.9481	16.7441	-0.204026	17.397	17.0964	0.300675	17.8103	17.2647	0.545623	16.8356	16.6804	0.155196	16.9145	16.9096	0.00484381	16.7526	16.8857	-0.133087	17.3848	16.8913	0.493524
Complement C1s subcomponent;Complement C1s subcomponent heavy chain;Complement C1s subcomponent light chain	P09871	16.1345	15.9581	0.176412	16.4272	16.4789	-0.0517406	16.3095	16.3715	-0.0619996	16.3266	16.4259	-0.0992632	16.484	16.4525	0.0315508	16.0784	16.7384	-0.660018	16.5675	16.5154	0.0520985	16.5862	18.6793	2.09309	16.2543	16.2276	0.0266941	16.4848	16.3666	-0.11827	17.0409	16.7697	0.271182	16.6199	16.6169	0.00296512	16.356	16.5416	-0.185576	16.6057	16.6869	-0.0811282	16.5799	16.7526	-0.172707	16.9886	16.7924	0.19618
Zinc-alpha-2-glycoprotein	P25311	16.1249	15.925	0.199852	16.4017	16.3738	0.027917	16.2923	16.4061	-0.113782	16.6821	16.4574	0.224762	16.6683	16.6717	-0.00339857	15.7554	16.4797	-0.724322	15.4444	15.4819	-0.0375578	15.8939	20.1096	4.21568	15.6753	15.466	0.209332	15.2886	15.3849	0.0962815	15.991	15.6528	0.33821	16.3002	15.3667	0.933446	15.7552	15.7475	0.00764469	15.7326	16.0883	-0.355754	15.8578	15.9363	-0.0785588	16.7061	15.9273	0.778757
Plasma retinol-binding protein(1-176);Plasma retinol-binding protein(1-179);Plasma retinol-binding protein(1-181);Plasma retinol-binding protein(1-182);Retinol-binding protein 4	P02753	16.124	16.3979	-0.273938	16.5344	16.6885	-0.154023	16.5891	16.2894	0.299715	17.0557	16.6078	0.447879	16.7123	16.8921	-0.179829	16.0788	16.6275	-0.548755	17.0607	17.0292	0.0314435	16.8689	17.9718	1.10286	17.1177	17.0615	0.056224	17.1518	17.4803	0.328485	17.8231	17.9334	-0.110201	17.7086	17.754	-0.0453491	17.7743	17.4358	0.33851	17.6441	18.1593	-0.515241	17.5851	17.294	0.291112	18.1099	18.2887	-0.178799
Immunoglobulin J chain	P01591	15.9527	15.8853	0.0673244	15.5044	15.4225	0.081842	15.924	15.7736	0.15044	16.8461	16.3406	0.505482	16.8086	16.8921	-0.0835559	16.2588	16.7004	-0.441639	16.841	16.96	-0.119028	17.0155	17.3849	0.369363	16.1332	16.5967	-0.463439	15.9115	16.7131	0.801551	16.7673	16.95	-0.182712	17.3023	16.917	0.385273	17.3429	17.3109	0.0320145	17.467	17.1409	0.326033	17.6886	17.7781	-0.0895562	15.728	17.2853	-1.5573
Gelsolin	P06396	15.8772	15.9856	-0.108373	16.2037	16.3877	-0.184059	16.3993	16.2003	0.199007	16.0475	15.7786	0.268895	16.1862	16.2013	-0.015057	16.2471	16.0727	0.174425	16.5463	16.5744	-0.0281575	17.0102	18.5354	1.52512	16.6907	16.6646	0.0260382	16.7777	16.5114	-0.266267	16.9099	16.8682	0.0417245	16.625	16.7644	-0.139398	16.7263	16.6568	0.0694306	16.8728	16.7561	0.116657	16.893	17.0303	-0.137238	16.9749	16.8762	0.0987464
Beta-factor XIIa part 1;Coagulation factor XII;Coagulation factor XIIa heavy chain;Coagulation factor XIIa light chain	P00748	15.8421	14.2055	1.63656	15.4205	15.4653	-0.0448526	14.6578	15.2998	-0.642072	14.8934	14.4614	0.432071	14.5447	14.6803	-0.135514	14.7976	15.4693	-0.671693	16.0452	16.0525	-0.00726069	16.554	18.6181	2.06413	17.6628	15.8546	1.80824	17.0985	17.3556	0.257184	17.6179	16.8724	0.745534	17.019	17.7117	-0.692713	16.4832	16.5459	-0.0626559	16.6689	16.8068	-0.137953	16.7288	16.4851	0.243723	17.3066	17.1453	0.161249
Alpha-2-antiplasmin	P08697	15.6662	15.7862	-0.120017	15.7644	15.8564	-0.0919509	15.894	15.5884	0.305646	16.2279	16.0174	0.210422	16.123	16.1579	-0.0348628	15.9521	16.115	-0.162864	16.3199	16.3642	-0.0443458	16.1753	16.9022	0.726866	16.2222	16.0991	0.123119	16.3912	16.2188	-0.172392	17.0051	16.7371	0.268063	16.8318	16.7972	0.0345653	16.2982	16.3951	-0.0968815	16.2127	16.2739	-0.0612354	16.0811	16.519	-0.43781	16.6019	16.7068	-0.104936
Corticosteroid-binding globulin	P08185	15.6188	15.2181	0.400688	15.638	15.5939	0.044163	15.2442	15.5664	-0.322208	14.8157	14.3238	0.491854	14.8271	14.582	0.245096	15.7565	15.4711	0.28541	15.9174	15.8354	0.082023	16.1916	19.5598	3.3682	15.9091	15.8558	0.0533155	16.5501	15.8861	-0.664056	16.5769	16.6208	-0.0438132	16.1594	15.9132	0.246212	16.3899	16.1054	0.284502	16.0459	16.3494	-0.303438	16.0521	16.4113	-0.359131	16.1677	17.012	-0.844246
CD5 antigen-like	O43866	15.5727	15.2576	0.315107	16.1152	16.0358	0.0793741	15.8009	15.8234	-0.0224586	16.3717	16.1921	0.179603	16.1169	16.2937	-0.17678	16.2205	16.161	0.0595525	16.9267	16.9304	-0.00374367	17.6639	17.522	-0.141901	17.5554	16.9868	0.568555	17.5948	17.5784	-0.0163652	17.3477	17.7802	-0.432443	17.1308	17.4721	-0.341263	17.6954	17.2204	0.474996	17.5177	17.3962	0.121433	17.268	17.8005	-0.532503	17.2543	17.0269	0.227343
Haptoglobin-related protein	P00739	15.5419	15.4625	0.0793543	15.5525	15.6187	-0.0661885	15.6426	15.7692	-0.126605	14.8824	14.8818	0.000558474	15.2009	15.7263	-0.525357	16.1656	14.5483	1.61735	16.7002	16.5226	0.177672	17.0883	21.0256	3.93738	17.2921	16.8103	0.481874	17.3665	16.9702	-0.396311	17.3769	17.3932	-0.0163262	17.0773	17.1018	-0.024489	17.0852	16.715	0.370191	16.8437	16.9161	-0.0724214	16.8281	16.8213	0.00679226	17.1833	16.7017	0.481652
Immunoglobulin delta heavy chain	P0DOX3	15.4006	15.2682	0.132436	15.1666	15.0228	0.143756	15.3513	15.3307	0.020561	15.2076	14.9147	0.292965	15.6749	15.649	0.025837	15.2622	14.9089	0.35335	15.8961	15.8667	0.0294426	16.0909	17.8138	1.72281	15.9551	15.6492	0.305911	16.0984	15.8113	-0.287119	16.0813	16.4953	-0.414027	16.0973	15.9214	0.175898	15.9759	16.0289	-0.0529878	16.0512	15.9556	0.0955406	16.1242	16.0837	0.0404808	16.4362	15.9254	0.510868
Leucine-rich alpha-2-glycoprotein	P02750	15.3698	14.9735	0.396265	15.7378	15.7012	0.0366089	15.6811	15.6806	0.000546166	16.5282	15.9105	0.617698	16.3528	16.3392	0.0135884	15.5714	16.246	-0.674643	16.4143	16.3165	0.0977941	16.6979	16.5607	-0.137242	16.6347	16.4995	0.135187	16.6041	16.5381	-0.0659696	17.0198	17.0194	0.00037529	16.6471	16.7634	-0.116238	16.5769	16.6484	-0.0714715	16.594	16.2734	0.320614	16.857	16.7727	0.0842731	17.1764	16.9754	0.201063
Thyroxine-binding globulin	P05543	15.2619	15.084	0.177867	15.3332	15.6082	-0.275066	15.3143	15.1803	0.133999	14.6545	14.3468	0.307714	14.496	15.3328	-0.836866	15.6622	15.2856	0.376607	16.7784	15.9343	0.844082	16.765	18.7823	2.01725	16.1622	16.8382	-0.675999	16.7479	16.2383	-0.509647	17.0266	16.4897	0.536875	15.8751	16.2149	-0.339761	16.0706	16.0089	0.0616776	16.2095	16.1228	0.0866208	16.3401	16.25	0.0900703	16.0933	16.2408	-0.147477
Serum paraoxonase/arylesterase 1	P27169	15.219	14.9789	0.240083	15.5344	15.3136	0.220799	15.5122	15.3246	0.187535	15.19	14.5409	0.649083	15.299	15.315	-0.0160587	16.2414	15.2819	0.959541	16.4853	16.0187	0.466609	16.1898	17.8492	1.65937	16.4613	16.183	0.278321	16.4342	16.4789	0.0446908	16.7697	16.6905	0.0791188	16.6524	16.5138	0.138555	16.2186	15.857	0.361616	16.0388	16.5202	-0.481378	16.1449	16.5439	-0.39901	16.5922	16.613	-0.0207816
Angiotensin 1-4;Angiotensin 1-5;Angiotensin 1-7;Angiotensin 1-9;Angiotensin-1;Angiotensin-2;Angiotensin-3;Angiotensin-4;Angiotensinogen	P01019	14.3527	14.5334	-0.180674	14.1877	14.4887	-0.300935	14.7245	14.359	0.365534	15.0157	14.3683	0.647461	14.7308	14.6765	0.0543153	14.9658	14.7242	0.24163	15.7869	15.8967	-0.109807	16.0169	19.3741	3.35726	17.363	16.1508	1.21221	15.1396	15.5486	0.408928	16.7464	16.015	0.731378	15.1855	15.102	0.0835373	16.1287	15.8905	0.2382	16.5786	16.3495	0.229096	15.1455	15.49	-0.344482	16.6365	17.2334	-0.596895
Immunoglobulin lambda variable 8-61	A0A075B6I0	14.187	16.0514	-1.86446	14.4409	14.4169	0.0239676	15.0893	14.2235	0.865798	16.61	13.567	3.04305	15.3467	14.4772	0.869521	14.1914	14.5333	-0.341884	14.8209	14.9172	-0.0962609	14.6802	17.4754	2.7952	16.4866	16.8535	-0.366937	16.7842	14.5253	-2.25887	15.3056	17.1592	-1.85365	17.6963	16.4279	1.26843	14.6545	18.1274	-3.47291	16.1033	16.182	-0.0786437	16.595	14.6958	1.89926	14.7978	15.2319	-0.434137
Ig lambda chain V-IV region Hil	P01717	13.6367	13.4904	0.146219	14.5413	14.1581	0.383119	14.3555	14.3464	0.00904855	14.0569	14.1574	-0.100465	14.0268	13.7788	0.248027	14.1738	14.2472	-0.073363	15.2981	15.4117	-0.11366	14.8772	17.0747	2.19749	14.8321	14.8777	-0.0455227	15.5116	15.0152	-0.496393	15.241	15.0262	0.214832	14.8913	15.0183	-0.126974	15.006	15.6808	-0.674794	14.7501	20.0437	-5.29353	15.8152	15.3729	0.442274	16.0103	14.738	1.27231
Immunoglobulin heavy variable 3-72	A0A0B4J1Y9	13.5581	16.776	-3.21796	16.7695	12.0592	4.71033	16.9724	13.5926	3.37979	12.6167	12.224	0.392673	14.3415	17.2428	-2.90127	12.7012	12.4086	0.292542	11.5581	14.361	-2.80289	14.8246	17.2878	2.46312	12.734	12.2632	0.470757	12.4112	14.436	2.02481	12.6041	12.816	-0.211836	15.3861	11.6824	3.70372	11.9085	12.6301	-0.721584	12.4152	11.7449	0.670374	12.4456	13.3757	-0.930112	14.7041	14.9713	-0.267124
Complement factor H-related protein 1	Q03591	12.5493	14.629	-2.07976	13.4046	13.9221	-0.51755	13.5021	14.689	-1.18687	14.5316	12.9391	1.59251	14.5847	14.186	0.398712	14.6308	13.9902	0.640622	13.0467	14.8915	-1.84484	14.242	17.7821	3.54012	15.6255	13.5898	2.0357	15.1074	13.6578	-1.44959	15.2441	14.3178	0.92631	15.9849	14.8388	1.14609	14.7263	14.0125	0.713808	13.1041	14.4931	-1.38905	13.5715	14.2729	-0.701365	14.5928	13.6953	0.897536
Immunoglobulin kappa variable 2D-29;Immunoglobulin kappa variable 2-29	A0A075B6S2;A2NJV5	11.2402	11.92	-0.679813	14.1283	14.5272	-0.398893	11.0778	14.3663	-3.28854	13.4029	9.79403	3.60891	13.5826	13.7349	-0.15235	11.8329	15.5459	-3.71304	14.8093	12.0511	2.75818	14.2518	18.1265	3.87469	11.8725	12.0399	-0.167418	15.5975	11.9209	-3.67664	14.9698	14.245	0.72484	14.868	14.6049	0.263108	12.7985	15.1631	-2.36453	11.1885	14.2005	-3.01194	14.7669	14.0264	0.740507	14.3405	15.6621	-1.32158
Immunoglobulin heavy variable 2-26	A0A0B4J1V2	9.00853	9.65932	-0.650791	13.9438	13.4781	0.465717	14.219	13.1088	1.11026	13.0649	13.8132	-0.748252	14.5629	14.1307	0.432249	14.8915	13.5152	1.37626	14.4545	15.3309	-0.876435	15.6095	17.2297	1.62023	15.5214	15.2199	0.301582	15.6114	15.3571	-0.254375	15.7306	15.5975	0.133083	14.6381	15.333	-0.694887	15.8345	15.7939	0.0406486	16.1001	15.7438	0.356301	15.7794	14.2749	1.50448	15.6533	15.7934	-0.140099
[truncated: 147 more columns]
